# Supplementary material for: Unlocking the functional potential of polyploid yeasts
Source: Nat Commun. 2022 May 11;13:2580. doi: 10.1038/s41467-022-30221-x (PMC9095626; doi:10.1038/s41467-022-30221-x)
Supplement: Supplementary file 4 — Supplementary Data 1 [file 41467_2022_30221_MOESM4_ESM.xlsx]

## Sheet: Supplementary Data 1
Supplementary Data 1. Strains used in the study
Parental strains used in this study
Strain Id	Cross information	Derived from	Clade (Peter et al. 2018/ Gallone et al. 2016/ Gonçalves et al. 2016)	Genotype
OS1364/CBS7957	Triploid hybrid	https://doi.org/10.1038/s41586-018-0030-5	Mosaic beer / Beer 2 / Not Available	WT
OS1431/CECT1462	Tetraploid hybrid	https://doi.org/10.1038/s41586-018-0030-5	Ale beer / Beer 1 / English-Irish ale	WT
WLP001	Tetraploid	White labs	/	NA
sm275	Triploid hybrid	OS1364	Mosaic beer	ura3/ura3/ura3
sm277	Tetraploid hybrid	OS1431	Ale beer	ura3/ura3/ura3/ura3
sm291	Triploid hybrid	sm275	Mosaic beer	ura3/ura3/ura3, LYS2/LYS2/lys2::URA3
sm293	Triploid hybrid	sm277	Mosaic beer	ndt80/ndt80/ndt80
sm446	Triploid hybrid	sm291	Mosaic beer	spo11/spo11/spo11, ura3/ura3/ura3, LYS2/LYS2/lys2::URA3
sm292	Tetraploid hybrid	OS1431	Ale beer	ura3/ura3/ura3/ura3, LYS2/LYS2/LYS2/lys2::URA3
sm306	Tetraploid hybrid	OS1431	Ale beer	ndt80/ndt80/ndt80/ndt80
RTG and control samples derived in the study
Sample id	Derived from	Genotype	RTG or Control T0	Mother-Daugther
sm241	OS1364	WT	RTG	no
sm242	OS1364	WT	RTG	yes
sm243	OS1364	WT	RTG	yes
sm244	OS1364	WT	RTG	yes
sm245	OS1364	WT	RTG	yes
sm246	OS1364	WT	RTG	no
sm247	OS1364	WT	RTG	no
sm257	OS1431	WT	RTG	no
sm258	OS1431	WT	RTG	no
sm259	OS1431	WT	RTG	no
sm260	OS1431	WT	T0	no
sm261	OS1431	WT	RTG	no
sm262	OS1431	WT	RTG	no
sm263	OS1431	WT	RTG	yes
sm264	OS1431	WT	RTG	yes
sm283	OS1364	WT	T0	no
sm284	OS1364	WT	T0	no
sm285	OS1364	WT	T0	no
sm286	OS1364	WT	T0	no
sm289	OS1364	WT	RTG	no
sm295	OS1431	WT	RTG	no
sm296	OS1431	WT	T0	no
sm311	OS1431	lys2::URA3, chrV: ura3Δ	RTG	no
sm312	OS1431	lys2::URA3, chrV: ura3Δ	RTG	no
sm313	OS1431	lys2::URA3, chrV: ura3Δ	RTG	no
sm314	OS1431	lys2::URA3, chrV: ura3Δ	RTG	no
sm315	OS1431	lys2::URA3, chrV: ura3Δ	RTG	no
sm316	OS1431	lys2::URA3, chrV: ura3Δ	RTG	no
sm317	OS1431	lys2::URA3, chrV: ura3Δ	RTG	no
sm318	OS1431	lys2::URA3, chrV: ura3Δ	RTG	no
sm319	OS1431	lys2::URA3, chrV: ura3Δ	RTG	no
sm320	OS1431	lys2::URA3, chrV: ura3Δ	RTG	no
sm321	OS1431	lys2::URA3, chrV: ura3Δ	RTG	no
sm328	OS1364	WT	RTG	yes
sm329	OS1364	WT	RTG	yes
sm330	OS1364	WT	RTG	yes
sm331	OS1364	WT	RTG	yes
sm332	OS1364	WT	RTG	yes
sm333	OS1364	WT	RTG	yes
sm334	OS1364	WT	RTG	yes
sm335	OS1364	WT	RTG	yes
sm336	OS1364	WT	RTG	yes
sm337	OS1364	WT	RTG	yes
sm338	OS1364	WT	RTG	yes
sm339	OS1364	WT	RTG	yes – no whole genome sequencing
sm340	OS1364	WT	RTG	yes
sm341	OS1364	WT	RTG	yes
sm342	OS1364	WT	RTG	yes – no whole genome sequencing
sm343	OS1364	WT	RTG	yes
sm344	OS1364	WT	RTG	yes
sm345	OS1364	WT	RTG	yes – no whole genome sequencing
sm346	OS1364	WT	RTG	yes
sm347	OS1364	WT	RTG	yes
sm351	OS1364	ndt80Δ	T0	no
sm356	OS1364	ndt80Δ	T0	no
sm358	OS1364	ndt80Δ	RTG	yes
sm359	OS1364	ndt80Δ	RTG	yes
sm360	OS1431	lys2::URA3, chrV: ura3Δ	T0	no
sm361	OS1431	lys2::URA3, chrV: ura3Δ	T0	no
sm362	OS1364	lys2::URA3, chrV: ura3Δ	T0	no
sm363	OS1364	lys2::URA3, chrV: ura3Δ	T0	no
sm364	OS1364	lys2::URA3, chrV: ura3Δ	RTG	no
sm365	OS1364	lys2::URA3, chrV: ura3Δ	RTG	no
sm366	OS1364	lys2::URA3, chrV: ura3Δ	RTG	no
sm367	OS1364	lys2::URA3, chrV: ura3Δ	RTG	no
sm369	OS1364	WT	T0	no
sm372	OS1364	lys2::URA3, chrV: ura3Δ	RTG	no
sm373	OS1364	lys2::URA3, chrV: ura3Δ	RTG	no
sm374	OS1364	lys2::URA3, chrV: ura3Δ	RTG	no
sm375	OS1364	lys2::URA3, chrV: ura3Δ	RTG	no
sm376	OS1364	lys2::URA3, chrV: ura3Δ	RTG	no
sm377	OS1364	lys2::URA3, chrV: ura3Δ	RTG	no
sm378	OS1364	lys2::URA3, chrV: ura3Δ	RTG	no
sm389	OS1431	ndt80Δ	T0	no
sm390	OS1431	ndt80Δ	T0	no
sm391	OS1431	ndt80Δ	T0	no
sm392	OS1431	ndt80Δ	T0	no
sm399	OS1431	WT	RTG	yes
sm400	OS1431	WT	RTG	yes
sm401	OS1364	ndt80Δ	RTG	yes
sm402	OS1364	ndt80Δ	RTG	yes
sm403	OS1431	WT	RTG	yes
sm404	OS1431	WT	RTG	yes
sm405	OS1431	WT	RTG	yes
sm406	OS1431	WT	RTG	yes
sm407	OS1431	WT	RTG	yes
sm408	OS1431	WT	RTG	yes
sm409	OS1431	ndt80Δ	RTG	yes
sm410	OS1431	ndt80Δ	RTG	yes
sm413	OS1431	ndt80Δ	RTG	yes
sm414	OS1431	ndt80Δ	RTG	yes
sm415	OS1431	ndt80Δ	RTG	yes
sm416	OS1431	ndt80Δ	RTG	yes
Genotype note:	ndt80Δ = ndt80 deleted in all three or four parental chromosomes
	ura3Δ = ura3 deleted in all three or four parental chromosomes
