# Supplementary material for: Unlocking the functional potential of polyploid yeasts
Source: Nat Commun. 2022 May 11;13:2580. doi: 10.1038/s41467-022-30221-x (PMC9095626; doi:10.1038/s41467-022-30221-x)
Supplement: Supplementary file 5 — Supplementary Data 2 [file 41467_2022_30221_MOESM5_ESM.xlsx]

## Sheet: Supplementary Data 2
Supplementary Data 2. High impact mutations OS1364
Chromosome: position	Allele	Mutation effect	Predicted impact	Gene	Conventional name	Transcript effect	Aminoacid change
I:2482-2485	TCCT	start_lost	HIGH	-	YAL067W-A	YAL067W-A_mRNA.:c.3_6delinsTCCT	YAL067W-A.:p.Met1?
I:2706-2706	G	stop_lost	HIGH	-	YAL067W-A	YAL067W-A_mRNA.:c.227A>G	YAL067W-A.:p.Ter76TrpextTer?
I:21681-21681	A	stop_gained	HIGH	-	YAL064W	YAL064W_mRNA.:c.116T>A	YAL064W.:p.Leu39Ter
I:36524-36524	T	stop_gained	HIGH	ECM1	YAL059W	YAL059W_mRNA.:c.16C>T	YAL059W.:p.Arg6Ter
I:95388-95391	GGGC	stop_lost	HIGH	-	YAL026C-A	YAL026C-A_mRNA.:c.433_436delinsGCCC	YAL026C-A.:p.Thr145_Ter146delinsAlaGln
I:176858-176858	G	stop_lost	HIGH	PAU7	YAR020C	YAR020C_mRNA.:c.166T>C	YAR020C.:p.Ter56GlnextTer?
I:186754-186754	A	stop_gained	HIGH	-	YAR030C	YAR030C_mRNA.:c.100C>T	YAR030C.:p.Gln34Ter
I:186867-186867	A	stop_gained	HIGH	PRM9	YAR031W	YAR031W_mRNA.:c.32C>A	YAR031W.:p.Ser11Ter
I:187025-187026	TG	stop_gained	HIGH	PRM9	YAR031W	YAR031W_mRNA.:c.190_191inv	YAR031W.:p.Gln64Ter
I:207441-207441	T	stop_gained	HIGH	FLO1	YAR050W	YAR050W_mRNA.:c.4039C>T	YAR050W.:p.Gln1347Ter
I:208511-208511	T	stop_gained	HIGH	-	YAR053W	YAR053W_mRNA.:c.145C>T	YAR053W.:p.Arg49Ter
I:221658-221658	C	stop_lost	HIGH	-	YAR066W	YAR066W_mRNA.:c.610T>C	YAR066W.:p.Ter204GlnextTer?
II:5831-5832	AG	stop_gained	HIGH	-	YBL109W	YBL109W_mRNA.:c.42_43delinsAG	YBL109W.:p.Tyr14_Ser15delinsTer
II:65097-65097	T	stop_gained	HIGH	BOI1	YBL085W	YBL085W_mRNA.:c.1222C>T	YBL085W.:p.Gln408Ter
II:153609-153609	T	start_lost	HIGH	POL12	YBL035C	YBL035C_mRNA.:c.2T>A	YBL035C.:p.Met1?
II:265493-265493	A	stop_lost	HIGH	-	YBR013C	YBR013C_mRNA.:c.389G>T	YBR013C.:p.Ter130LeuextTer?
II:425596-425596	A	stop_gained	HIGH	-	YBR089W	YBR089W_mRNA.:c.414G>A	YBR089W.:p.Trp138Ter
II:425780-425780	C	stop_lost	HIGH	-	YBR089W	YBR089W_mRNA.:c.598T>C	YBR089W.:p.Ter200ArgextTer?
II:426936-426936	C	stop_gained	HIGH	-	YBR090C	YBR090C_mRNA.:c.123C>G	YBR090C.:p.Tyr41Ter
II:458800-458800	T	stop_gained	HIGH	-	YBR109W-A	YBR109W-A_mRNA.:c.193C>T	YBR109W-A.:p.Gln65Ter
II:465618-465618	A	stop_gained	HIGH	-	YBR113W	YBR113W_mRNA.:c.53G>A	YBR113W.:p.Trp18Ter
II:465979-465979	A	stop_gained	HIGH	-	YBR113W	YBR113W_mRNA.:c.414G>A	YBR113W.:p.Trp138Ter
II:501442-501442	G	start_lost	HIGH	AGP2	YBR132C	YBR132C_mRNA.:c.1A>C	YBR132C.:p.Met1?
II:615204-615204	A	stop_lost	HIGH	-	YBR197C	YBR197C_mRNA.:c.653G>T	YBR197C.:p.Ter218LeuextTer?
II:729287-729287	T	stop_gained	HIGH	POP4	YBR257W	YBR257W_mRNA.:c.403C>T	YBR257W.:p.Gln135Ter
II:746362-746377	ATCTGCAA	frameshift_variant,stop_lost	HIGH	HSM3	YBR272C	YBR272C_mRNA.:c.1435_1441del	YBR272C.:p.Asp479AspfsTer?
II:800815-800815	A	stop_gained	HIGH	MAL33	YBR297W	YBR297W_mRNA.:c.293G>A	YBR297W.:p.Trp98Ter
III:8254-8254	A	stop_gained	HIGH	GEX1	YCL073C	YCL073C_mRNA.:c.73C>T	YCL073C.:p.Arg25Ter
III:78951-78952	TT	stop_lost	HIGH	-	YCL023C	YCL023C_mRNA.:c.345_346inv	YCL023C.:p.Phe115_Ter116delinsLeuLys
III:107312-107312	A	stop_gained	HIGH	-	YCL007C	YCL007C_mRNA.:c.55C>T	YCL007C.:p.Gln19Ter
III:246581-246581	T	start_lost	HIGH	SSK22	YCR073C	YCR073C_mRNA.:c.3G>A	YCR073C.:p.Met1?
III:248034-248034	A	stop_lost	HIGH	ERS1	YCR075C	YCR075C_mRNA.:c.782A>T	YCR075C.:p.Ter261LeuextTer?
III:262954-262954	A	stop_gained	HIGH	-	YCR085W	YCR085W_mRNA.:c.39T>A	YCR085W.:p.Cys13Ter
III:264282-264282	T	stop_gained	HIGH	-	YCR087W	YCR087W_mRNA.:c.307C>T	YCR087W.:p.Gln103Ter
III:286429-286429	T	stop_gained	HIGH	CDC39	YCR093W	YCR093W_mRNA.:c.6313C>T	YCR093W.:p.Gln2105Ter
III:301272-301274	A	frameshift_variant,stop_lost	HIGH	-	YCR100C	YCR100C_mRNA.:c.949del	YCR100C.:p.Phe317PhefsTer?
III:302768-302772	CGTCA	stop_gained	HIGH	-	YCR101C	YCR101C_mRNA.:c.259_263delinsTGACG	YCR101C.:p.Gly87_Gln88delinsTer
III:306736-306736	G	start_lost	HIGH	-	YCR102W-A	YCR102W-A_mRNA.:c.2T>G	YCR102W-A.:p.Met1?
III:316065-316065	A	stop_gained	HIGH	-	YCR108C	YCR108C_mRNA.:c.124C>T	YCR108C.:p.Gln42Ter
IV:12440-12440	T	stop_gained	HIGH	HXT15	YDL245C	YDL245C_mRNA.:c.921G>A	YDL245C.:p.Trp307Ter
IV:12868-12868	A	stop_gained	HIGH	HXT15	YDL245C	YDL245C_mRNA.:c.493C>T	YDL245C.:p.Gln165Ter
IV:18513-18516	CTCC	stop_gained	HIGH	AAD4	YDL243C	YDL243C_mRNA.:c.51_54delinsGGAG	YDL243C.:p.Tyr17Ter
IV:290077-290079	ACT	start_lost	HIGH	-	YDL094C	YDL094C_mRNA.:c.3_5delinsAGT	YDL094C.:p.MetAla1_?2
IV:384602-384602	G	stop_lost	HIGH	BSC1	YDL037C	YDL037C_mRNA.:c.986A>C	YDL037C.:p.Ter329SerextTer?
IV:384890-384890	T	stop_gained	HIGH	BSC1	YDL037C	YDL037C_mRNA.:c.698C>A	YDL037C.:p.Ser233Ter
IV:465051-465051	A	stop_lost	HIGH	-	YDR010C	YDR010C_mRNA.:c.333A>T	YDR010C.:p.Ter111TyrextTer?
IV:582288-582288	A	stop_gained	HIGH	RTR2	YDR066C	YDR066C_mRNA.:c.211G>T	YDR066C.:p.Gly71Ter
IV:679750-679750	A	stop_gained	HIGH	IRC2	YDR112W	YDR112W_mRNA.:c.207G>A	YDR112W.:p.Trp69Ter
IV:894453-894453	T	stop_gained	HIGH	-	YDR215C	YDR215C_mRNA.:c.50T>A	YDR215C.:p.Leu17Ter
IV:1077851-1077851	C	stop_lost	HIGH	PMT7	YDR307W	YDR307W_mRNA.:c.1987T>C	YDR307W.:p.Ter663GlnextTer?
IV:1108484-1108484	G	start_lost	HIGH	-	YDR320W-B	YDR320W-B_mRNA.:c.1A>G	YDR320W-B.:p.Met1?
IV:1191968-1191968	A	stop_gained	HIGH	EAF1	YDR359C	YDR359C_mRNA.:c.2917C>T	YDR359C.:p.Gln973Ter
IV:1224190-1224190	A	stop_gained	HIGH	PHO92	YDR374C	YDR374C_mRNA.:c.205G>T	YDR374C.:p.Glu69Ter
IV:1283911-1283911	A	stop_gained	HIGH	YDR406W-A	YDR406W-A	YDR406W-A_mRNA.:c.113C>A	YDR406W-A.:p.Ser38Ter
IV:1470784-1470784	A	stop_gained	HIGH	EMI1	YDR512C	YDR512C_mRNA.:c.280C>T	YDR512C.:p.Gln94Ter
IV:1525186-1525186	T	stop_gained	HIGH	-	YDR544C	YDR544C_mRNA.:c.338T>A	YDR544C.:p.Leu113Ter
IV:1525481-1525482	CT	stop_gained	HIGH	-	YDR544C	YDR544C_mRNA.:c.42_43delinsAG	YDR544C.:p.Tyr14_Ser15delinsTer
IX:34088-34088	C	stop_lost	HIGH	NIT1	YIL164C	YIL164C_mRNA.:c.599A>G	YIL164C.:p.Ter200TrpextTer?
IX:101862-101862	T	stop_gained	HIGH	FKH1	YIL131C	YIL131C_mRNA.:c.374G>A	YIL131C.:p.Trp125Ter
IX:133869-133870	CC	stop_lost	HIGH	QDR2	YIL121W	YIL121W_mRNA.:c.1626_1627delinsCC	YIL121W.:p.Ter543GlnextTer?
IX:246552-246552	C	stop_lost	HIGH	-	YIL059C	YIL059C_mRNA.:c.364T>G	YIL059C.:p.Ter122GlyextTer?
IX:247021-247021	A	stop_gained	HIGH	-	YIL058W	YIL058W_mRNA.:c.108C>A	YIL058W.:p.Tyr36Ter
IX:362280-362280	T	stop_gained	HIGH	AIM21	YIR003W	YIR003W_mRNA.:c.1396C>T	YIR003W.:p.Gln466Ter
IX:377157-377157	A	stop_gained	HIGH	DSN1	YIR010W	YIR010W_mRNA.:c.1727T>A	YIR010W.:p.Leu576Ter
IX:384118-384118	G	start_lost	HIGH	MET28	YIR017C	YIR017C_mRNA.:c.2T>C	YIR017C.:p.Met1?
IX:384159-384159	A	stop_gained	HIGH	-	YIR017W-A	YIR017W-A_mRNA.:c.594G>A	YIR017W-A.:p.Trp198Ter
IX:394304-394304	T	stop_gained	HIGH	-	YIR020C	YIR020C_mRNA.:c.254G>A	YIR020C.:p.Trp85Ter
IX:394417-394417	T	stop_gained	HIGH	-	YIR020C	YIR020C_mRNA.:c.141G>A	YIR020C.:p.Trp47Ter
IX:400056-400056	T	stop_gained	HIGH	DAL81	YIR023W	YIR023W_mRNA.:c.280C>T	YIR023W.:p.Gln94Ter
IX:433693-433693	C	stop_gained	HIGH	-	YIR040C	YIR040C_mRNA.:c.29C>G	YIR040C.:p.Ser10Ter
V:22390-22390	T	stop_gained	HIGH	HXT13	YEL069C	YEL069C_mRNA.:c.842G>A	YEL069C.:p.Trp281Ter
V:22445-22445	A	stop_gained	HIGH	HXT13	YEL069C	YEL069C_mRNA.:c.787G>T	YEL069C.:p.Glu263Ter
V:213896-213896	C	stop_lost	HIGH	CHZ1	YER030W	YER030W_mRNA.:c.460T>C	YER030W.:p.Ter154GlnextTer?
V:217691-217691	A	stop_lost	HIGH	FIR1	YER032W	YER032W_mRNA.:c.2629T>A	YER032W.:p.Ter877LysextTer?
V:355336-355336	G	stop_gained	HIGH	-	YER097W	YER097W_mRNA.:c.197C>G	YER097W.:p.Ser66Ter
V:373232-373232	C	stop_lost	HIGH	MAM1	YER106W	YER106W_mRNA.:c.907T>C	YER106W.:p.Ter303GlnextTer?
V:556448-556448	A	stop_gained	HIGH	TOG1	YER184C	YER184C_mRNA.:c.2233G>T	YER184C.:p.Glu745Ter
V:566231-566232	GT	start_lost	HIGH	-	YER187W	YER187W_mRNA.:c.2_3delinsGT	YER187W.:p.Met1?
VI:5248-5250	TAG	stop_gained,frameshift_variant	HIGH	-	YFL063W	YFL063W_mRNA.:c.184_185delinsTAG	YFL063W.:p.Lys62Ter
VI:5429-5429	T	stop_gained	HIGH	-	YFL063W	YFL063W_mRNA.:c.364C>T	YFL063W.:p.Gln122Ter
VI:12930-12930	C	start_lost	HIGH	THI5	YFL058W	YFL058W_mRNA.:c.2T>C	YFL058W.:p.Met1?
VI:24311-24311	T	stop_gained	HIGH	DAK2	YFL053W	YFL053W_mRNA.:c.889C>T	YFL053W.:p.Gln297Ter
VI:25100-25100	T	stop_gained	HIGH	DAK2	YFL053W	YFL053W_mRNA.:c.1678G>T	YFL053W.:p.Glu560Ter
VI:96036-96038	ATATATATAGAT	stop_gained,frameshift_variant	HIGH	GAT1	YFL021W	YFL021W_mRNA.:c.73delinsTATATATAGAT	YFL021W.:p.Asp25TyrfsTer3
VI:106510-106510	A	stop_gained	HIGH	-	YFL015C	YFL015C_mRNA.:c.454G>T	YFL015C.:p.Glu152Ter
VI:226022-226022	G	start_lost	HIGH	-	YFR034W-A	YFR034W-A_mRNA.:c.1A>G	YFR034W-A.:p.Met1?
VI:226463-226463	T	start_lost	HIGH	-	YFR035C	YFR035C_mRNA.:c.3G>A	YFR035C.:p.Met1?
VII:5566-5566	G	stop_gained	HIGH	-	YGL262W	YGL262W_mRNA.:c.255T>G	YGL262W.:p.Tyr85Ter
VII:9285-9285	T	stop_gained	HIGH	-	YGL258W-A	YGL258W-A_mRNA.:c.124G>T	YGL258W-A.:p.Glu42Ter
VII:43308-43308	G	start_lost	HIGH	TAD1	YGL243W	YGL243W_mRNA.:c.2T>G	YGL243W.:p.Met1?
VII:312838-312838	G	stop_lost	HIGH	-	YGL101W	YGL101W_mRNA.:c.646T>G	YGL101W.:p.Ter216GluextTer?
VII:485424-485424	C	start_lost	HIGH	-	YGL006W-A	YGL006W-A_mRNA.:c.2T>C	YGL006W-A.:p.Met1?
VII:592944-592944	A	stop_gained	HIGH	-	YGR051C	YGR051C_mRNA.:c.286A>T	YGR051C.:p.Lys96Ter
VII:627362-627362	T	stop_gained	HIGH	-	YGR069W	YGR069W_mRNA.:c.280A>T	YGR069W.:p.Lys94Ter
VII:735738-735742	TCATG	stop_gained	HIGH	-	YGR122C-A	YGR122C-A_mRNA.:c.17_21delinsCATGA	YGR122C-A.:p.Leu6_Cys7delinsProTer
VII:828807-828807	A	stop_gained	HIGH	-	YGR164W	YGR164W_mRNA.:c.183G>A	YGR164W.:p.Trp61Ter
VII:848849-848849	T	stop_gained	HIGH	-	YGR176W	YGR176W_mRNA.:c.130C>T	YGR176W.:p.Arg44Ter
VII:858672-858672	T	stop_gained	HIGH	-	YGR182C	YGR182C_mRNA.:c.233G>A	YGR182C.:p.Trp78Ter
VII:1032358-1032358	T	stop_gained	HIGH	SLH1	YGR271W	YGR271W_mRNA.:c.568C>T	YGR271W.:p.Gln190Ter
VII:1075820-1075820	A	stop_gained	HIGH	-	YGR290W	YGR290W_mRNA.:c.339C>A	YGR290W.:p.Tyr113Ter
VIII:26177-26179	TAC	start_lost	HIGH	-	YHL037C	YHL037C_mRNA.:c.1_3delinsGTA	YHL037C.:p.Met1?
VIII:149249-149250	TA	stop_gained	HIGH	ECM12	YHR021W-A	YHR021W-A_mRNA.:c.25_26delinsTA	YHR021W-A.:p.Ile9Ter
VIII:167453-167453	A	stop_gained	HIGH	-	YHR028W-A	YHR028W-A_mRNA.:c.102G>A	YHR028W-A.:p.Trp34Ter
VIII:167487-167487	T	stop_gained	HIGH	-	YHR028W-A	YHR028W-A_mRNA.:c.136C>T	YHR028W-A.:p.Arg46Ter
VIII:167671-167671	G	stop_lost	HIGH	-	YHR028W-A	YHR028W-A_mRNA.:c.320A>G	YHR028W-A.:p.Ter107TrpextTer?
VIII:175953-175953	T	stop_gained	HIGH	-	YHR033W	YHR033W_mRNA.:c.406G>T	YHR033W.:p.Glu136Ter
VIII:239033-239033	T	stop_gained	HIGH	-	YHR071C-A	YHR071C-A_mRNA.:c.198C>A	YHR071C-A.:p.Tyr66Ter
VIII:344320-344322	TTT	frameshift_variant,stop_retained_variant	HIGH	ORC6	YHR118C	YHR118C_mRNA.:c.*1_1308insA	YHR118C.:p.Ter436%3D
VIII:367844-367844	A	stop_gained	HIGH	-	YHR131C	YHR131C_mRNA.:c.49G>T	YHR131C.:p.Glu17Ter
VIII:367844-367844	A	stop_gained	HIGH	-	YHR131W-A	YHR131W-A_mRNA.:c.98C>A	YHR131W-A.:p.Ser33Ter
VIII:466958-466959	CC	stop_lost	HIGH	-	YHR180C-B	YHR180C-B_mRNA.:c.104_105delinsGG	YHR180C-B.:p.Ter35TrpextTer?
VIII:474628-474634	AAAAT	frameshift_variant,stop_lost	HIGH	PFS1	YHR185C	YHR185C_mRNA.:c.712del	YHR185C.:p.Phe238PhefsTer?
X:19497-19497	G	start_lost	HIGH	HXT9	YJL219W	YJL219W_mRNA.:c.1A>G	YJL219W.:p.Met1?
X:23728-23728	T	stop_lost	HIGH	REE1	YJL217W	YJL217W_mRNA.:c.596A>T	YJL217W.:p.Ter199LeuextTer?
X:26622-26622	T	stop_gained	HIGH	-	YJL215C	YJL215C_mRNA.:c.150T>A	YJL215C.:p.Tyr50Ter
X:27163-27163	T	stop_gained	HIGH	HXT8	YJL214W	YJL214W_mRNA.:c.277C>T	YJL214W.:p.Gln93Ter
X:36244-36248	CTCCTCA	start_lost	HIGH	OPT1	YJL212C	YJL212C_mRNA.:c.5_6insGAG	YJL212C.:p.MetSer2_?1
X:36804-36804	A	stop_gained	HIGH	-	YJL211C	YJL211C_mRNA.:c.397A>T	YJL211C.:p.Arg133Ter
X:85607-85607	C	stop_gained	HIGH	-	YJL182C	YJL182C_mRNA.:c.146C>G	YJL182C.:p.Ser49Ter
X:304004-304004	G	stop_gained	HIGH	JEM1	YJL073W	YJL073W_mRNA.:c.824C>G	YJL073W.:p.Ser275Ter
X:627341-627341	C	start_lost	HIGH	LIH1	YJR107W	YJR107W_mRNA.:c.2T>C	YJR107W.:p.Met1?
X:629082-629082	G	stop_lost	HIGH	ABM1	YJR108W	YJR108W_mRNA.:c.371A>G	YJR108W.:p.Ter124TrpextTer?
X:713907-713907	A	stop_gained	HIGH	DAN4	YJR151C	YJR151C_mRNA.:c.1834G>T	YJR151C.:p.Glu612Ter
XI:89593-89593	T	stop_gained	HIGH	FAT3	YKL187C	YKL187C_mRNA.:c.1944G>A	YKL187C.:p.Trp648Ter
XI:98472-98472	A	stop_gained	HIGH	-	YKL183C-A	YKL183C-A_mRNA.:c.136A>T	YKL183C-A.:p.Lys46Ter
XI:149388-149388	C	stop_lost	HIGH	KDX1	YKL161C	YKL161C_mRNA.:c.1300T>G	YKL161C.:p.Ter434GluextTer?
XI:171772-171772	A	stop_gained	HIGH	-	YKL147C	YKL147C_mRNA.:c.397C>T	YKL147C.:p.Gln133Ter
XI:382255-382255	T	stop_gained	HIGH	-	YKL031W	YKL031W_mRNA.:c.184A>T	YKL031W.:p.Lys62Ter
XI:382677-382690	GTTTTTTTTTTTTTA	stop_gained,frameshift_variant	HIGH	-	YKL030W	YKL030W_mRNA.:c.192_193insT	YKL030W.:p.Lys65Ter
XI:411481-411483	AAA	frameshift_variant,stop_retained_variant	HIGH	PUT3	YKL015W	-	YKL015W.:p.Ter980%3D
XI:469719-469719	C	start_lost	HIGH	-	YKR016W	YKR016W_mRNA.:c.3G>C	YKR016W.:p.Met1?
XI:515569-515569	G	stop_gained	HIGH	GAP1	YKR039W	YKR039W_mRNA.:c.507C>G	YKR039W.:p.Tyr169Ter
XI:549543-549543	A	stop_gained	HIGH	TRM2	YKR056W	YKR056W_mRNA.:c.96G>A	YKR056W.:p.Trp32Ter
XI:573386-573386	A	stop_gained	HIGH	MET1	YKR069W	YKR069W_mRNA.:c.1775T>A	YKR069W.:p.Leu592Ter
XI:580214-580214	A	start_lost	HIGH	-	YKR075W-A	YKR075W-A_mRNA.:c.3G>A	YKR075W-A.:p.Met1?
XI:655661-655661	A	stop_gained	HIGH	NFT1	YKR103W	YKR103W_mRNA.:c.2582G>A	YKR103W.:p.Trp861Ter
XI:656736-656736	T	stop_lost	HIGH	NFT1	YKR103W	YKR103W_mRNA.:c.3657G>T	YKR103W.:p.Ter1219TyrextTer?
XI:661514-661514	T	stop_gained	HIGH	GEX2	YKR106W	YKR106W_mRNA.:c.73C>T	YKR106W.:p.Arg25Ter
XII:5646-5647	AG	stop_gained	HIGH	-	YLL066W-B	YLL066W-B_mRNA.:c.42_43delinsAG	YLL066W-B.:p.Tyr14_Ser15delinsTer
XII:18491-18491	A	stop_gained	HIGH	MMP1	YLL061W	YLL061W_mRNA.:c.536G>A	YLL061W.:p.Trp179Ter
XII:21837-21837	A	start_lost	HIGH	GTT2	YLL060C	YLL060C_mRNA.:c.3G>T	YLL060C.:p.Met1?
XII:21837-21837	G	start_lost	HIGH	GTT2	YLL060C	YLL060C_mRNA.:c.3G>C	YLL060C.:p.Met1?
XII:22491-22491	A	stop_gained	HIGH	-	YLL059C	YLL059C_mRNA.:c.490C>T	YLL059C.:p.Gln164Ter
XII:22509-22509	A	stop_gained	HIGH	-	YLL059C	YLL059C_mRNA.:c.472C>T	YLL059C.:p.Gln158Ter
XII:172268-172268	A	stop_lost	HIGH	PPR1	YLR014C	YLR014C_mRNA.:c.2715G>T	YLR014C.:p.Ter905TyrextTer?
XII:391007-391007	A	stop_gained	HIGH	-	YLR122C	YLR122C_mRNA.:c.325C>T	YLR122C.:p.Gln109Ter
XII:391314-391314	A	stop_gained	HIGH	-	YLR123C	YLR123C_mRNA.:c.94A>T	YLR123C.:p.Lys32Ter
XII:673332-673334	AAA	frameshift_variant,stop_retained_variant	HIGH	RPS28B	YLR264W	-	YLR264W.:p.Ter68%3D
XII:766039-766039	T	stop_gained	HIGH	-	YLR317W	YLR317W_mRNA.:c.385C>T	YLR317W.:p.Gln129Ter
XII:950350-950350	A	stop_gained	HIGH	-	YLR412C-A	YLR412C-A_mRNA.:c.124A>T	YLR412C-A.:p.Lys42Ter
XII:1023823-1023823	A	stop_gained	HIGH	-	YLR444C	YLR444C_mRNA.:c.166G>T	YLR444C.:p.Gly56Ter
XII:1039270-1039270	G	stop_lost	HIGH	SST2	YLR452C	YLR452C_mRNA.:c.2097A>C	YLR452C.:p.Ter699TyrextTer?
XII:1066574-1066574	C	start_lost	HIGH	-	YLR464W	YLR464W_mRNA.:c.3G>C	YLR464W.:p.Met1?
XII:1068134-1068134	T	stop_gained	HIGH	YRF1-4	YLR466W	YLR466W_mRNA.:c.1048C>T	YLR466W.:p.Arg350Ter
XII:1071668-1071669	CT	stop_gained	HIGH	-	YLR466C-B	YLR466C-B_mRNA.:c.42_43delinsAG	YLR466C-B.:p.Tyr14_Ser15delinsTer
XIII:74436-74436	T	stop_gained	HIGH	YML099W-A	YML099W-A	YML099W-A_mRNA.:c.208C>T	YML099W-A.:p.Gln70Ter
XIII:94071-94071	T	stop_gained	HIGH	UFO1	YML088W	YML088W_mRNA.:c.1837C>T	YML088W.:p.Arg613Ter
XIII:160037-160037	A	stop_gained	HIGH	YML057C-A	YML057C-A	YML057C-A_mRNA.:c.376G>T	YML057C-A.:p.Glu126Ter
XIII:171275-171275	T	stop_gained	HIGH	SUR7	YML052W	YML052W_mRNA.:c.874A>T	YML052W.:p.Lys292Ter
XIII:250989-250999	TTTTTTTTTTC	frameshift_variant,start_lost	HIGH	YML009C-A	YML009C-A	YML009C-A_mRNA.:c.12_13insA	YML009C-A.:p.Asp5_?4
XIII:354714-354714	T	stop_gained	HIGH	MCM1	YMR043W	YMR043W_mRNA.:c.844C>T	YMR043W.:p.Gln282Ter
XIII:388684-388713	TATATATATATATAT	stop_gained,frameshift_variant	HIGH	-	YMR057C	YMR057C_mRNA.:c.33_46del	YMR057C.:p.Tyr11Ter
XIII:410624-410624	C	stop_lost	HIGH	MOT3	YMR070W	YMR070W_mRNA.:c.1471T>C	YMR070W.:p.Ter491GlnextTer?
XIII:611332-611333	GTTAG	stop_gained,frameshift_variant	HIGH	-	YMR175W-A	YMR175W-A_mRNA.:c.20_21insTTAG	YMR175W-A.:p.Ser8Ter
XIII:624533-624535	T	frameshift_variant,stop_lost	HIGH	RGM1	YMR182C	YMR182C_mRNA.:c.634del	YMR182C.:p.Lys212LysfsTer?
XIII:651340-651340	T	stop_gained	HIGH	-	YMR193C-A	YMR193C-A_mRNA.:c.119G>A	YMR193C-A.:p.Trp40Ter
XIII:905893-905893	T	stop_gained	HIGH	-	YMR316C-A	YMR316C-A_mRNA.:c.81T>A	YMR316C-A.:p.Cys27Ter
XIV:6602-6603	AG	stop_gained	HIGH	-	YNL338W	YNL338W_mRNA.:c.42_43delinsAG	YNL338W.:p.Tyr14_Ser15delinsTer
XIV:16692-16692	T	stop_gained	HIGH	AAD14	YNL331C	YNL331C_mRNA.:c.557G>A	YNL331C.:p.Trp186Ter
XIV:96324-96324	A	stop_gained	HIGH	-	YNL285W	YNL285W_mRNA.:c.152G>A	YNL285W.:p.Trp51Ter
XIV:144250-144250	A	stop_gained	HIGH	-	YNL266W	YNL266W_mRNA.:c.6G>A	YNL266W.:p.Trp2Ter
XIV:209853-209853	A	stop_gained	HIGH	-	YNL235C	YNL235C_mRNA.:c.127C>T	YNL235C.:p.Gln43Ter
XIV:498539-498539	C	start_lost	HIGH	YNL067W-A	YNL067W-A	YNL067W-A_mRNA.:c.2T>C	YNL067W-A.:p.Met1?
XIV:499497-499507	TTTTTTTTTTA	stop_gained,frameshift_variant	HIGH	YNL067W-B	YNL067W-B	YNL067W-B_mRNA.:c.90_91insT	YNL067W-B.:p.Lys31Ter
XIV:505410-505410	T	stop_gained	HIGH	AQR1	YNL065W	YNL065W_mRNA.:c.1687C>T	YNL065W.:p.Gln563Ter
XIV:733303-733303	A	start_lost	HIGH	BIO5	YNR056C	YNR056C_mRNA.:c.1A>T	YNR056C.:p.Met1?
XIV:745341-745342	TG	start_lost	HIGH	-	YNR062C	YNR062C_mRNA.:c.2_3inv	YNR062C.:p.Met1?
XIV:745341-745342	CG	start_lost	HIGH	-	YNR062C	YNR062C_mRNA.:c.2delinsC	YNR062C.:p.Met1?
XIV:753727-753727	C	stop_lost	HIGH	-	YNR066C	YNR066C_mRNA.:c.1309T>G	YNR066C.:p.Ter437GluextTer?
XIV:761123-761123	G	stop_lost	HIGH	BSC5	YNR069C	YNR069C_mRNA.:c.1470G>C	YNR069C.:p.Ter490TyrextTer?
XIV:769375-769375	G	stop_lost	HIGH	PDR18	YNR070W	YNR070W_mRNA.:c.4001A>G	YNR070W.:p.Ter1334TrpextTer?
XIV:772690-772690	T	stop_gained	HIGH	HXT17	YNR072W	YNR072W_mRNA.:c.34C>T	YNR072W.:p.Gln12Ter
XIV:781512-781514	AAA	frameshift_variant,stop_lost	HIGH	-	YNR075C-A	YNR075C-A_mRNA.:c.91_92insT	YNR075C-A.:p.Ter31LeufsTer?
XV:34772-34772	T	stop_gained	HIGH	ZPS1	YOL154W	YOL154W_mRNA.:c.115C>T	YOL154W.:p.Gln39Ter
XV:181290-181290	A	stop_gained	HIGH	-	YOL079W	YOL079W_mRNA.:c.234G>A	YOL079W.:p.Trp78Ter
XV:181452-181452	A	stop_gained	HIGH	-	YOL079W	YOL079W_mRNA.:c.396T>A	YOL079W.:p.Tyr132Ter
XV:207397-207397	A	stop_gained	HIGH	CRT10	YOL063C	YOL063C_mRNA.:c.2869C>T	YOL063C.:p.Gln957Ter
XV:377861-377861	A	stop_gained	HIGH	YOR024W	YOR024W	YOR024W_mRNA.:c.15G>A	YOR024W.:p.Trp5Ter
XV:378122-378126	GGTCC	stop_gained	HIGH	YOR024W	YOR024W	YOR024W_mRNA.:c.276_280delinsGGTCC	YOR024W.:p.Tyr92Ter
XV:397084-397084	T	start_lost	HIGH	AKR2	YOR034C	YOR034C_mRNA.:c.3G>A	YOR034C.:p.Met1?
XV:461276-461276	C	start_lost	HIGH	NRT1	YOR071C	YOR071C_mRNA.:c.1A>G	YOR071C.:p.Met1?
XV:546156-546156	A	stop_gained	HIGH	RPT5	YOR117W	YOR117W_mRNA.:c.1128G>A	YOR117W.:p.Trp376Ter
XV:566900-566900	A	stop_gained	HIGH	AFI1	YOR129C	YOR129C_mRNA.:c.2659G>T	YOR129C.:p.Glu887Ter
XV:699816-699816	T	stop_gained	HIGH	THI72	YOR192C	YOR192C_mRNA.:c.752G>A	YOR192C.:p.Trp251Ter
XV:889748-889748	A	stop_lost	HIGH	RRG7	YOR305W	YOR305W_mRNA.:c.727T>A	YOR305W.:p.Ter243LysextTer?
XV:943688-943688	T	stop_gained	HIGH	-	YOR331C	YOR331C_mRNA.:c.435G>A	YOR331C.:p.Trp145Ter
XV:1062562-1062562	A	stop_gained	HIGH	FRE5	YOR384W	YOR384W_mRNA.:c.999C>A	YOR384W.:p.Tyr333Ter
XV:1067231-1067231	A	stop_gained	HIGH	PHR1	YOR386W	YOR386W_mRNA.:c.393G>A	YOR386W.:p.Trp131Ter
XV:1079091-1079091	T	stop_gained	HIGH	HSP33	YOR391C	YOR391C_mRNA.:c.168G>A	YOR391C.:p.Trp56Ter
XVI:25159-25159	T	stop_gained	HIGH	SAM4	YPL273W	YPL273W_mRNA.:c.73G>T	YPL273W.:p.Gly25Ter
XVI:68882-68882	C	stop_lost	HIGH	BBP1	YPL255W	YPL255W_mRNA.:c.1158G>C	YPL255W.:p.Ter386TyrextTer?
XVI:237340-237340	A	start_lost	HIGH	ATG29	YPL166W	YPL166W_mRNA.:c.3G>A	YPL166W.:p.Met1?
XVI:324025-324025	G	stop_lost	HIGH	-	YPL119C-A	YPL119C-A_mRNA.:c.263A>C	YPL119C-A.:p.Ter88SerextTer?
XVI:418984-418984	C	start_lost	HIGH	-	YPL073C	YPL073C_mRNA.:c.1A>G	YPL073C.:p.Met1?
XVI:688807-688807	T	stop_lost	HIGH	-	YPR071W	YPR071W_mRNA.:c.636G>T	YPR071W.:p.Ter212TyrextTer?
XVI:765386-765386	T	stop_gained	HIGH	-	YPR117W	YPR117W_mRNA.:c.5362G>T	YPR117W.:p.Glu1788Ter
XVI:893814-893814	A	stop_gained	HIGH	HDA3	YPR179C	YPR179C_mRNA.:c.1951A>T	YPR179C.:p.Lys651Ter
