# Supplementary material for: Unlocking the functional potential of polyploid yeasts
Source: Nat Commun. 2022 May 11;13:2580. doi: 10.1038/s41467-022-30221-x (PMC9095626; doi:10.1038/s41467-022-30221-x)
Supplement: Supplementary file 6 — Supplementary Data 3 [file 41467_2022_30221_MOESM6_ESM.xlsx]

## Sheet: Supplementary Data 3
Supplementary Data 3. High impact mutations OS1431
Chromosome: position	Allele	Mutation effect	Predicted impact	Gene	Conventional name	Transcript effect	Aminoacid change
I:2482-2485	TCCT	start_lost	HIGH	-	YAL067W-A	YAL067W-A_mRNA.:c.3_6delinsTCCT	YAL067W-A.:p.Met1?
I:2577-2578	AA	stop_gained	HIGH	-	YAL067W-A	YAL067W-A_mRNA.:c.98_99delinsAA	YAL067W-A.:p.Leu33Ter
I:2706-2706	G	stop_lost	HIGH	-	YAL067W-A	YAL067W-A_mRNA.:c.227A>G	YAL067W-A.:p.Ter76TrpextTer?
I:36524-36524	T	stop_gained	HIGH	ECM1	YAL059W	YAL059W_mRNA.:c.16C>T	YAL059W.:p.Arg6Ter
I:114357-114357	A	stop_gained	HIGH	-	YAL019W-A	YAL019W-A_mRNA.:c.108C>A	YAL019W-A.:p.Cys36Ter
I:114582-114582	A	stop_gained	HIGH	ATS1	YAL020C	YAL020C_mRNA.:c.34C>T	YAL020C.:p.Gln12Ter
I:123534-123534	T	stop_gained	HIGH	PSK1	YAL017W	YAL017W_mRNA.:c.3310G>T	YAL017W.:p.Glu1104Ter
I:134630-134630	A	stop_gained	HIGH	MDM10	YAL010C	YAL010C_mRNA.:c.1036A>T	YAL010C.:p.Arg346Ter
I:176858-176858	G	stop_lost	HIGH	PAU7	YAR020C	YAR020C_mRNA.:c.166T>C	YAR020C.:p.Ter56GlnextTer?
I:186754-186754	A	stop_gained	HIGH	-	YAR030C	YAR030C_mRNA.:c.100C>T	YAR030C.:p.Gln34Ter
I:186936-186936	A	stop_gained	HIGH	PRM9	YAR031W	YAR031W_mRNA.:c.101G>A	YAR031W.:p.Trp34Ter
I:192338-192341	AAAAA	frameshift_variant,stop_lost	HIGH	-	YAR035C-A	YAR035C-A_mRNA.:c.79_80insTT	YAR035C-A.:p.Ter27PhefsTer?
I:203994-203994	T	stop_gained	HIGH	FLO1	YAR050W	YAR050W_mRNA.:c.592G>T	YAR050W.:p.Gly198Ter
II:620-620	C	stop_gained	HIGH	-	YBL113C	YBL113C_mRNA.:c.2039T>G	YBL113C.:p.Leu680Ter
II:5875-5886	A	stop_gained,frameshift_variant	HIGH	-	YBL109W	YBL109W_mRNA.:c.87_97delinsA	YBL109W.:p.Tyr29Ter
II:12241-12241	A	stop_gained	HIGH	SRO77	YBL106C	YBL106C_mRNA.:c.1639A>T	YBL106C.:p.Lys547Ter
II:425596-425596	A	stop_gained	HIGH	-	YBR089W	YBR089W_mRNA.:c.414G>A	YBR089W.:p.Trp138Ter
II:425780-425780	C	stop_lost	HIGH	-	YBR089W	YBR089W_mRNA.:c.598T>C	YBR089W.:p.Ter200ArgextTer?
II:426936-426936	C	stop_gained	HIGH	-	YBR090C	YBR090C_mRNA.:c.123C>G	YBR090C.:p.Tyr41Ter
II:458800-458800	T	stop_gained	HIGH	-	YBR109W-A	YBR109W-A_mRNA.:c.193C>T	YBR109W-A.:p.Gln65Ter
II:465618-465618	A	stop_gained	HIGH	-	YBR113W	YBR113W_mRNA.:c.53G>A	YBR113W.:p.Trp18Ter
II:604913-604926	TTTTTTTTTTTA	splice_acceptor_variant,intron_variant	HIGH	RPS9B	YBR189W	YBR189W_mRNA.:c.8-3del	-
II:615204-615204	A	stop_lost	HIGH	-	YBR197C	YBR197C_mRNA.:c.653G>T	YBR197C.:p.Ter218LeuextTer?
II:623147-623147	C	stop_lost	HIGH	-	YBR200W-A	YBR200W-A_mRNA.:c.165A>C	YBR200W-A.:p.Ter55TyrextTer?
II:624564-624564	A	stop_gained	HIGH	-	YBR201C-A	YBR201C-A_mRNA.:c.133C>T	YBR201C-A.:p.Arg45Ter
II:646158-646161	T	frameshift_variant,stop_lost	HIGH	AME1	YBR211C	YBR211C_mRNA.:c.973_974del	YBR211C.:p.Leu325LeufsTer?
II:651760-651760	T	stop_gained	HIGH	SDS24	YBR214W	YBR214W_mRNA.:c.346C>T	YBR214W.:p.Gln116Ter
II:669380-669380	T	stop_gained	HIGH	TDP1	YBR223C	YBR223C_mRNA.:c.918T>A	YBR223C.:p.Tyr306Ter
II:746362-746377	ATCTGCAA	frameshift_variant,stop_lost	HIGH	HSM3	YBR272C	YBR272C_mRNA.:c.1435_1441del	YBR272C.:p.Asp479AspfsTer?
II:789784-789784	T	stop_gained	HIGH	SUL1	YBR294W	YBR294W_mRNA.:c.550C>T	YBR294W.:p.Gln184Ter
II:804378-804378	T	stop_gained	HIGH	MAL31	YBR298C	YBR298C_mRNA.:c.98C>A	YBR298C.:p.Ser33Ter
III:31461-31461	T	stop_gained	HIGH	SPB1	YCL054W	YCL054W_mRNA.:c.13C>T	YCL054W.:p.Gln5Ter
III:59028-59028	T	start_lost	HIGH	GFD2	YCL036W	YCL036W_mRNA.:c.3G>T	YCL036W.:p.Met1?
III:61660-61660	A	start_lost	HIGH	LSB5	YCL034W	YCL034W_mRNA.:c.3G>A	YCL034W.:p.Met1?
III:96794-96794	T	stop_gained	HIGH	BUD3	YCL014W	YCL014W_mRNA.:c.514C>T	YCL014W.:p.Gln172Ter
III:107312-107312	A	stop_gained	HIGH	-	YCL007C	YCL007C_mRNA.:c.55C>T	YCL007C.:p.Gln19Ter
III:123001-123001	T	start_lost	HIGH	-	YCR006C	YCR006C_mRNA.:c.3G>A	YCR006C.:p.Met1?
III:238395-238395	A	stop_gained	HIGH	ATG15	YCR068W	YCR068W_mRNA.:c.1182C>A	YCR068W.:p.Cys394Ter
III:246581-246581	T	start_lost	HIGH	SSK22	YCR073C	YCR073C_mRNA.:c.3G>A	YCR073C.:p.Met1?
III:255880-255880	T	stop_gained	HIGH	SRB8	YCR081W	YCR081W_mRNA.:c.1510C>T	YCR081W.:p.Gln504Ter
III:264282-264282	T	stop_gained	HIGH	-	YCR087W	YCR087W_mRNA.:c.307C>T	YCR087W.:p.Gln103Ter
III:306736-306736	G	start_lost	HIGH	-	YCR102W-A	YCR102W-A_mRNA.:c.2T>G	YCR102W-A.:p.Met1?
IV:2485-2485	A	stop_gained	HIGH	COS7	YDL248W	YDL248W_mRNA.:c.684G>A	YDL248W.:p.Trp228Ter
IV:142406-142406	T	stop_gained	HIGH	-	YDL176W	YDL176W_mRNA.:c.310C>T	YDL176W.:p.Arg104Ter
IV:168560-168560	T	stop_gained	HIGH	ENT1	YDL161W	YDL161W_mRNA.:c.847C>T	YDL161W.:p.Gln283Ter
IV:242900-242900	T	stop_gained	HIGH	UBP1	YDL122W	YDL122W_mRNA.:c.349C>T	YDL122W.:p.Gln117Ter
IV:290077-290079	ACT	start_lost	HIGH	-	YDL094C	YDL094C_mRNA.:c.3_5delinsAGT	YDL094C.:p.MetAla1_?2
IV:290077-290079	GCT	start_lost	HIGH	-	YDL094C	YDL094C_mRNA.:c.3delinsA	YDL094C.:p.Met1?
IV:302087-302087	T	start_lost	HIGH	-	YDL086C-A	YDL086C-A_mRNA.:c.3G>A	YDL086C-A.:p.Met1?
IV:384602-384602	G	stop_lost	HIGH	BSC1	YDL037C	YDL037C_mRNA.:c.986A>C	YDL037C.:p.Ter329SerextTer?
IV:385538-385538	C	stop_gained	HIGH	BSC1	YDL037C	YDL037C_mRNA.:c.50C>G	YDL037C.:p.Ser17Ter
IV:393753-393753	A	stop_gained	HIGH	SLM3	YDL033C	YDL033C_mRNA.:c.160C>T	YDL033C.:p.Arg54Ter
IV:393910-393910	T	start_lost	HIGH	SLM3	YDL033C	YDL033C_mRNA.:c.3G>A	YDL033C.:p.Met1?
IV:405028-405028	T	stop_gained	HIGH	-	YDL026W	YDL026W_mRNA.:c.280C>T	YDL026W.:p.Gln94Ter
IV:433247-433247	G	start_lost	HIGH	-	YDL009C	YDL009C_mRNA.:c.2T>C	YDL009C.:p.Met1?
IV:465051-465051	A	stop_lost	HIGH	-	YDR010C	YDR010C_mRNA.:c.333A>T	YDR010C.:p.Ter111TyrextTer?
IV:465190-465190	T	stop_gained	HIGH	-	YDR010C	YDR010C_mRNA.:c.194G>A	YDR010C.:p.Trp65Ter
IV:465360-465360	T	stop_gained	HIGH	-	YDR010C	YDR010C_mRNA.:c.24G>A	YDR010C.:p.Trp8Ter
IV:475649-475649	A	stop_gained	HIGH	RAD61	YDR014W	YDR014W_mRNA.:c.1604T>A	YDR014W.:p.Leu535Ter
IV:497837-497837	G	stop_lost	HIGH	REG1	YDR028C	YDR028C_mRNA.:c.3043T>C	YDR028C.:p.Ter1015GlnextTer?
IV:600795-600795	A	start_lost	HIGH	SED1	YDR077W	YDR077W_mRNA.:c.3G>A	YDR077W.:p.Met1?
IV:681935-681939	GCATT	stop_gained	HIGH	-	YDR114C	YDR114C_mRNA.:c.288_292delinsAATGC	YDR114C.:p.Tyr96Ter
IV:690503-690503	A	stop_gained	HIGH	VBA4	YDR119W	YDR119W_mRNA.:c.2277T>A	YDR119W.:p.Cys759Ter
IV:702757-702757	T	start_lost	HIGH	ECM18	YDR125C	YDR125C_mRNA.:c.2T>A	YDR125C.:p.Met1?
IV:887238-887238	T	stop_gained	HIGH	TCP1	YDR212W	YDR212W_mRNA.:c.7C>T	YDR212W.:p.Gln3Ter
IV:894453-894453	T	stop_gained	HIGH	-	YDR215C	YDR215C_mRNA.:c.50T>A	YDR215C.:p.Leu17Ter
IV:949871-949871	T	stop_gained	HIGH	PRP28	YDR243C	YDR243C_mRNA.:c.414G>A	YDR243C.:p.Trp138Ter
IV:1005859-1005863	ATGGG	stop_gained	HIGH	-	YDR269C	YDR269C_mRNA.:c.126_130delinsCCCAT	YDR269C.:p.Gln44Ter
IV:1005859-1005863	ATGGA	stop_gained	HIGH	-	YDR269C	YDR269C_mRNA.:c.130delinsT	YDR269C.:p.Gln44Ter
IV:1073970-1073970	T	stop_gained	HIGH	-	YDR306C	YDR306C_mRNA.:c.1202T>A	YDR306C.:p.Leu401Ter
IV:1077851-1077851	C	stop_lost	HIGH	PMT7	YDR307W	YDR307W_mRNA.:c.1987T>C	YDR307W.:p.Ter663GlnextTer?
IV:1108484-1108484	G	start_lost	HIGH	-	YDR320W-B	YDR320W-B_mRNA.:c.1A>G	YDR320W-B.:p.Met1?
IV:1524932-1524932	G	start_lost	HIGH	-	YDR543C	YDR543C_mRNA.:c.2T>C	YDR543C.:p.Met1?
IX:34088-34088	C	stop_lost	HIGH	NIT1	YIL164C	YIL164C_mRNA.:c.599A>G	YIL164C.:p.Ter200TrpextTer?
IX:48093-48093	A	start_lost	HIGH	UBP7	YIL156W	YIL156W_mRNA.:c.3G>A	YIL156W.:p.Met1?
IX:133869-133870	CC	stop_lost	HIGH	QDR2	YIL121W	YIL121W_mRNA.:c.1626_1627delinsCC	YIL121W.:p.Ter543GlnextTer?
IX:157168-157176	T	frameshift_variant,stop_lost	HIGH	HPM1	YIL110W	YIL110W_mRNA.:c.1126_1132del	YIL110W.:p.Ala376AlafsTer?
IX:237752-237752	A	stop_gained	HIGH	-	YIL066W-A	YIL066W-A_mRNA.:c.387C>A	YIL066W-A.:p.Cys129Ter
IX:246552-246552	C	stop_lost	HIGH	-	YIL059C	YIL059C_mRNA.:c.364T>G	YIL059C.:p.Ter122GlyextTer?
IX:265330-265330	C	stop_gained	HIGH	-	YIL047C-A	YIL047C-A_mRNA.:c.138C>G	YIL047C-A.:p.Tyr46Ter
IX:274500-274500	A	stop_gained	HIGH	CBR1	YIL043C	YIL043C_mRNA.:c.427A>T	YIL043C.:p.Arg143Ter
IX:291963-291963	T	stop_lost	HIGH	-	YIL032C	YIL032C_mRNA.:c.355T>A	YIL032C.:p.Ter119ArgextTer?
IX:333013-333013	C	start_lost	HIGH	-	YIL012W	YIL012W_mRNA.:c.3G>C	YIL012W.:p.Met1?
IX:384118-384118	G	start_lost	HIGH	MET28	YIR017C	YIR017C_mRNA.:c.2T>C	YIR017C.:p.Met1?
IX:397547-397547	A	stop_gained	HIGH	-	YIR020C-B	YIR020C-B_mRNA.:c.403A>T	YIR020C-B.:p.Lys135Ter
IX:433451-433455	ACTTC	stop_gained	HIGH	-	YIR040C	YIR040C_mRNA.:c.267_271delinsGAAGT	YIR040C.:p.Cys89_Lys91delinsTrpLysTer
IX:433518-433519	TT	stop_gained	HIGH	-	YIR040C	YIR040C_mRNA.:c.203_204delinsAA	YIR040C.:p.Leu68Ter
V:26313-26313	T	stop_gained	HIGH	-	YEL067C	YEL067C_mRNA.:c.464C>A	YEL067C.:p.Ser155Ter
V:71936-71936	T	stop_gained	HIGH	-	YEL043W	YEL043W_mRNA.:c.1459A>T	YEL043W.:p.Lys487Ter
V:86596-86596	C	stop_lost	HIGH	MTC7	YEL033W	YEL033W_mRNA.:c.418T>C	YEL033W.:p.Ter140ArgextTer?
V:87060-87060	A	stop_gained	HIGH	-	YEL032C-A	YEL032C-A_mRNA.:c.142C>T	YEL032C-A.:p.Gln48Ter
V:99120-99124	ATTTT	stop_gained	HIGH	-	YEL028W	YEL028W_mRNA.:c.453_457delinsATTTT	YEL028W.:p.Gln153Ter
V:155505-155505	G	stop_gained	HIGH	MNN1	YER001W	YER001W_mRNA.:c.1986T>G	YER001W.:p.Tyr662Ter
V:213896-213896	C	stop_lost	HIGH	CHZ1	YER030W	YER030W_mRNA.:c.460T>C	YER030W.:p.Ter154GlnextTer?
V:373232-373232	C	stop_lost	HIGH	MAM1	YER106W	YER106W_mRNA.:c.907T>C	YER106W.:p.Ter303GlnextTer?
V:566231-566232	GT	start_lost	HIGH	-	YER187W	YER187W_mRNA.:c.2_3delinsGT	YER187W.:p.Met1?
VI:5247-5249	CTA	stop_gained,frameshift_variant	HIGH	-	YFL063W	YFL063W_mRNA.:c.183_184insT	YFL063W.:p.Lys62Ter
VI:34957-34957	A	stop_gained	HIGH	ALR2	YFL050C	YFL050C_mRNA.:c.892C>T	YFL050C.:p.Gln298Ter
VI:50640-50640	A	stop_gained	HIGH	FET5	YFL041W	YFL041W_mRNA.:c.1502G>A	YFL041W.:p.Trp501Ter
VI:106482-106482	T	stop_gained	HIGH	-	YFL015C	YFL015C_mRNA.:c.482G>A	YFL015C.:p.Trp161Ter
VI:106510-106510	A	stop_gained	HIGH	-	YFL015C	YFL015C_mRNA.:c.454G>T	YFL015C.:p.Glu152Ter
VI:172842-172842	A	stop_gained	HIGH	CMK1	YFR014C	YFR014C_mRNA.:c.1036C>T	YFR014C.:p.Gln346Ter
VI:173643-173643	A	stop_gained	HIGH	CMK1	YFR014C	YFR014C_mRNA.:c.235C>T	YFR014C.:p.Gln79Ter
VI:242649-242649	T	stop_gained	HIGH	-	YFR045W	YFR045W_mRNA.:c.580C>T	YFR045W.:p.Gln194Ter
VII:43308-43308	G	start_lost	HIGH	TAD1	YGL243W	YGL243W_mRNA.:c.2T>G	YGL243W.:p.Met1?
VII:85084-85084	A	stop_gained	HIGH	-	YGL217C	YGL217C_mRNA.:c.97G>T	YGL217C.:p.Glu33Ter
VII:148876-148876	C	stop_gained	HIGH	-	YGL188C-A	YGL188C-A_mRNA.:c.89T>G	YGL188C-A.:p.Leu30Ter
VII:205559-205559	A	splice_donor_variant,non_coding_transcript_variant	HIGH	-	tL(CAA)G1	tL(CAA)G1_tRNA.:n.38+1C>A	-
VII:207270-207270	T	stop_gained	HIGH	RCK1	YGL158W	YGL158W_mRNA.:c.238C>T	YGL158W.:p.Gln80Ter
VII:311590-311590	T	stop_gained	HIGH	-	YGL102C	YGL102C_mRNA.:c.344T>A	YGL102C.:p.Leu115Ter
VII:312838-312838	G	stop_lost	HIGH	-	YGL101W	YGL101W_mRNA.:c.646T>G	YGL101W.:p.Ter216GluextTer?
VII:326062-326062	A	stop_gained	HIGH	TOS8	YGL096W	YGL096W_mRNA.:c.732G>A	YGL096W.:p.Trp244Ter
VII:373951-373953	GAT	stop_gained	HIGH	AFT1	YGL071W	YGL071W_mRNA.:c.1940_1942delinsGAT	YGL071W.:p.Glu647_Gln648delinsGlyTer
VII:403603-403607	AATTG	stop_gained	HIGH	-	YGL052W	YGL052W_mRNA.:c.167_171delinsAATTG	YGL052W.:p.Leu56Ter
VII:464681-464681	T	stop_gained	HIGH	KAP122	YGL016W	YGL016W_mRNA.:c.3016C>T	YGL016W.:p.Gln1006Ter
VII:473598-473598	A	stop_gained	HIGH	ERG4	YGL012W	YGL012W_mRNA.:c.744T>A	YGL012W.:p.Cys248Ter
VII:485424-485424	C	start_lost	HIGH	-	YGL006W-A	YGL006W-A_mRNA.:c.2T>C	YGL006W-A.:p.Met1?
VII:487700-487700	T	stop_gained	HIGH	PMC1	YGL006W	YGL006W_mRNA.:c.1780C>T	YGL006W.:p.Gln594Ter
VII:592440-592440	T	start_lost	HIGH	-	YGR050C	YGR050C_mRNA.:c.3G>A	YGR050C.:p.Met1?
VII:592944-592944	A	stop_gained	HIGH	-	YGR051C	YGR051C_mRNA.:c.286A>T	YGR051C.:p.Lys96Ter
VII:627362-627362	T	stop_gained	HIGH	-	YGR069W	YGR069W_mRNA.:c.280A>T	YGR069W.:p.Lys94Ter
VII:735738-735742	TCATG	stop_gained	HIGH	-	YGR122C-A	YGR122C-A_mRNA.:c.17_21delinsCATGA	YGR122C-A.:p.Leu6_Cys7delinsProTer
VII:796094-796094	A	start_lost	HIGH	-	YGR153W	YGR153W_mRNA.:c.3G>A	YGR153W.:p.Met1?
VII:834706-834706	A	stop_gained	HIGH	PUS6	YGR169C	YGR169C_mRNA.:c.1198C>T	YGR169C.:p.Gln400Ter
VII:846740-846741	TG	stop_lost	HIGH	-	YGR174W-A	YGR174W-A_mRNA.:c.86_87delinsTG	YGR174W-A.:p.Ter29LeuextTer?
VII:848849-848849	T	stop_gained	HIGH	-	YGR176W	YGR176W_mRNA.:c.130C>T	YGR176W.:p.Arg44Ter
VII:858672-858672	T	stop_gained	HIGH	-	YGR182C	YGR182C_mRNA.:c.233G>A	YGR182C.:p.Trp78Ter
VII:922495-922505	AAAAAAAAT	frameshift_variant,stop_lost	HIGH	RSM27	YGR215W	YGR215W_mRNA.:c.330del	YGR215W.:p.Lys110AsnfsTer?
VII:1026651-1026651	T	start_lost	HIGH	HUA1	YGR268C	YGR268C_mRNA.:c.3G>A	YGR268C.:p.Met1?
VII:1064556-1064556	A	stop_gained	HIGH	BIO2	YGR286C	YGR286C_mRNA.:c.385A>T	YGR286C.:p.Lys129Ter
VII:1064940-1064940	C	start_lost	HIGH	BIO2	YGR286C	YGR286C_mRNA.:c.1A>G	YGR286C.:p.Met1?
VII:1070644-1070644	T	stop_gained	HIGH	MAL13	YGR288W	YGR288W_mRNA.:c.352A>T	YGR288W.:p.Lys118Ter
VII:1075820-1075820	A	stop_gained	HIGH	-	YGR290W	YGR290W_mRNA.:c.339C>A	YGR290W.:p.Tyr113Ter
VIII:12659-12661	GTT	stop_gained	HIGH	-	YHL045W	YHL045W_mRNA.:c.158_160delinsGTT	YHL045W.:p.Phe53_Glu54delinsCysTer
VIII:26177-26179	TAC	start_lost	HIGH	-	YHL037C	YHL037C_mRNA.:c.1_3delinsGTA	YHL037C.:p.Met1?
VIII:26177-26179	TAT	start_lost	HIGH	-	YHL037C	YHL037C_mRNA.:c.3delinsA	YHL037C.:p.Met1?
VIII:149249-149250	TA	stop_gained	HIGH	ECM12	YHR021W-A	YHR021W-A_mRNA.:c.25_26delinsTA	YHR021W-A.:p.Ile9Ter
VIII:157451-157451	C	stop_lost	HIGH	MYO1	YHR023W	YHR023W_mRNA.:c.5786A>C	YHR023W.:p.Ter1929SerextTer?
VIII:194624-194624	T	stop_gained	HIGH	DOG1	YHR044C	YHR044C_mRNA.:c.185T>A	YHR044C.:p.Leu62Ter
VIII:234904-234904	T	stop_gained	HIGH	-	YHR069C-A	YHR069C-A_mRNA.:c.333G>A	YHR069C-A.:p.Trp111Ter
VIII:234958-234958	G	stop_gained	HIGH	TRM5	YHR070W	YHR070W_mRNA.:c.78C>G	YHR070W.:p.Tyr26Ter
VIII:235982-235985	TGAG	stop_gained	HIGH	TRM5	YHR070W	YHR070W_mRNA.:c.1102_1105delinsTGAG	YHR070W.:p.Arg368_His369delinsTer
VIII:239033-239033	T	stop_gained	HIGH	-	YHR071C-A	YHR071C-A_mRNA.:c.198C>A	YHR071C-A.:p.Tyr66Ter
VIII:344320-344322	TTT	frameshift_variant,stop_retained_variant	HIGH	ORC6	YHR118C	YHR118C_mRNA.:c.*1_1308insA	YHR118C.:p.Ter436%3D
VIII:389336-389336	G	start_lost	HIGH	-	YHR145C	YHR145C_mRNA.:c.2T>C	YHR145C.:p.Met1?
VIII:474628-474634	AAAAT	frameshift_variant,stop_lost	HIGH	PFS1	YHR185C	YHR185C_mRNA.:c.712del	YHR185C.:p.Phe238PhefsTer?
VIII:496185-496185	G	stop_lost	HIGH	RIX1	YHR197W	YHR197W_mRNA.:c.2290T>G	YHR197W.:p.Ter764GluextTer?
VIII:525847-525847	G	stop_gained	HIGH	FLO5	YHR211W	YHR211W_mRNA.:c.456C>G	YHR211W.:p.Tyr152Ter
X:3200-3200	T	stop_gained	HIGH	-	YJL225C	YJL225C_mRNA.:c.2543C>A	YJL225C.:p.Ser848Ter
X:27163-27163	T	stop_gained	HIGH	HXT8	YJL214W	YJL214W_mRNA.:c.277C>T	YJL214W.:p.Gln93Ter
X:35114-35114	T	stop_gained	HIGH	OPT1	YJL212C	YJL212C_mRNA.:c.1136G>A	YJL212C.:p.Trp379Ter
X:85607-85607	C	stop_gained	HIGH	-	YJL182C	YJL182C_mRNA.:c.146C>G	YJL182C.:p.Ser49Ter
X:88253-88253	T	stop_gained	HIGH	ATP12	YJL180C	YJL180C_mRNA.:c.308G>A	YJL180C.:p.Trp103Ter
X:179991-179991	T	stop_gained	HIGH	PBS2	YJL128C	YJL128C_mRNA.:c.113C>A	YJL128C.:p.Ser38Ter
X:184561-184561	T	stop_gained	HIGH	NIT2	YJL126W	YJL126W_mRNA.:c.61A>T	YJL126W.:p.Lys21Ter
X:348225-348226	CA	stop_gained	HIGH	UBX6	YJL048C	YJL048C_mRNA.:c.412_413inv	YJL048C.:p.Gln138Ter
X:357313-357313	A	stop_gained	HIGH	-	YJL045W	YJL045W_mRNA.:c.1290C>A	YJL045W.:p.Cys430Ter
X:427417-427417	A	stop_gained	HIGH	CYR1	YJL005W	YJL005W_mRNA.:c.2261C>A	YJL005W.:p.Ser754Ter
X:462835-462839	TTCTG	stop_gained	HIGH	-	YJR015W	YJR015W_mRNA.:c.115_119delinsTTCTG	YJR015W.:p.Val39_Ser40delinsPheTer
X:463413-463413	G	stop_gained	HIGH	-	YJR015W	YJR015W_mRNA.:c.693T>G	YJR015W.:p.Tyr231Ter
X:467255-467255	A	stop_gained	HIGH	TES1	YJR019C	YJR019C_mRNA.:c.1027C>T	YJR019C.:p.Arg343Ter
X:469423-469423	A	stop_gained	HIGH	REC107	YJR021C	YJR021C_mRNA.:c.157A>T	YJR021C.:p.Lys53Ter
X:581925-581925	A	stop_gained	HIGH	EAF6	YJR082C	YJR082C_mRNA.:c.331C>T	YJR082C.:p.Gln111Ter
X:627341-627341	C	start_lost	HIGH	LIH1	YJR107W	YJR107W_mRNA.:c.2T>C	YJR107W.:p.Met1?
X:628770-628770	A	stop_gained	HIGH	ABM1	YJR108W	YJR108W_mRNA.:c.59G>A	YJR108W.:p.Trp20Ter
X:629082-629082	G	stop_lost	HIGH	ABM1	YJR108W	YJR108W_mRNA.:c.371A>G	YJR108W.:p.Ter124TrpextTer?
X:664002-664002	G	stop_lost	HIGH	EFM3	YJR129C	YJR129C_mRNA.:c.1018T>C	YJR129C.:p.Ter340GlnextTer?
X:690963-690963	T	start_lost	HIGH	-	YJR140W-A	YJR140W-A_mRNA.:c.3G>T	YJR140W-A.:p.Met1?
X:730773-730773	T	stop_gained	HIGH	-	YJR157W	YJR157W_mRNA.:c.259A>T	YJR157W.:p.Lys87Ter
X:743316-743316	T	stop_gained	HIGH	COS5	YJR161C	YJR161C_mRNA.:c.684G>A	YJR161C.:p.Trp228Ter
XI:525-527	TAA	stop_gained,frameshift_variant	HIGH	-	YKL225W	YKL225W_mRNA.:c.76_77delinsTAA	YKL225W.:p.Arg26Ter
XI:2591-2592	AA	stop_gained	HIGH	-	YKL223W	YKL223W_mRNA.:c.203_204delinsAA	YKL223W.:p.Leu68Ter
XI:2655-2659	GAAGT	stop_gained	HIGH	-	YKL223W	YKL223W_mRNA.:c.267_271delinsGAAGT	YKL223W.:p.Cys89_Lys91delinsTrpLysTer
XI:2720-2720	G	stop_lost	HIGH	-	YKL223W	YKL223W_mRNA.:c.332A>G	YKL223W.:p.Ter111TrpextTer?
XI:149388-149388	C	stop_lost	HIGH	KDX1	YKL161C	YKL161C_mRNA.:c.1300T>G	YKL161C.:p.Ter434GluextTer?
XI:171772-171772	A	stop_gained	HIGH	-	YKL147C	YKL147C_mRNA.:c.397C>T	YKL147C.:p.Gln133Ter
XI:194603-194603	G	stop_gained	HIGH	-	YKL131W	YKL131W_mRNA.:c.126C>G	YKL131W.:p.Tyr42Ter
XI:254035-254035	A	stop_gained	HIGH	YPF1	YKL100C	YKL100C_mRNA.:c.1426C>T	YKL100C.:p.Gln476Ter
XI:269003-269003	A	stop_gained	HIGH	BUD2	YKL092C	YKL092C_mRNA.:c.457C>T	YKL092C.:p.Arg153Ter
XI:382255-382255	T	stop_gained	HIGH	-	YKL031W	YKL031W_mRNA.:c.184A>T	YKL031W.:p.Lys62Ter
XI:411481-411483	AAA	frameshift_variant,stop_retained_variant	HIGH	PUT3	YKL015W	-	YKL015W.:p.Ter980%3D
XI:420196-420196	A	stop_gained	HIGH	CCE1	YKL011C	YKL011C_mRNA.:c.1021C>T	YKL011C.:p.Gln341Ter
XI:446726-446726	G	stop_lost	HIGH	OSH6	YKR003W	YKR003W_mRNA.:c.1346A>G	YKR003W.:p.Ter449TrpextTer?
XI:469719-469719	C	start_lost	HIGH	-	YKR016W	YKR016W_mRNA.:c.3G>C	YKR016W.:p.Met1?
XI:523149-523152	TAGC	stop_gained	HIGH	UIP5	YKR044W	YKR044W_mRNA.:c.1135_1138delinsTAGC	YKR044W.:p.Gln379_Lys380delinsTer
XI:529303-529303	T	stop_gained	HIGH	TRK2	YKR050W	YKR050W_mRNA.:c.1489C>T	YKR050W.:p.Arg497Ter
XI:534083-534083	T	stop_gained	HIGH	YSR3	YKR053C	YKR053C_mRNA.:c.1199G>A	YKR053C.:p.Trp400Ter
XI:549543-549543	A	stop_gained	HIGH	TRM2	YKR056W	YKR056W_mRNA.:c.96G>A	YKR056W.:p.Trp32Ter
XI:564193-564193	A	stop_gained	HIGH	OAF3	YKR064W	YKR064W_mRNA.:c.1647G>A	YKR064W.:p.Trp549Ter
XI:568194-568194	T	stop_gained	HIGH	GPT2	YKR067W	YKR067W_mRNA.:c.277C>T	YKR067W.:p.Gln93Ter
XI:573386-573386	A	stop_gained	HIGH	MET1	YKR069W	YKR069W_mRNA.:c.1775T>A	YKR069W.:p.Leu592Ter
XI:580214-580214	A	start_lost	HIGH	-	YKR075W-A	YKR075W-A_mRNA.:c.3G>A	YKR075W-A.:p.Met1?
XI:609786-609786	T	stop_gained	HIGH	PXL1	YKR090W	YKR090W_mRNA.:c.841C>T	YKR090W.:p.Gln281Ter
XI:616039-616039	T	stop_gained	HIGH	PTR2	YKR093W	YKR093W_mRNA.:c.310C>T	YKR093W.:p.Gln104Ter
XII:21837-21837	G	start_lost	HIGH	GTT2	YLL060C	YLL060C_mRNA.:c.3G>C	YLL060C.:p.Met1?
XII:22491-22491	A	stop_gained	HIGH	-	YLL059C	YLL059C_mRNA.:c.490C>T	YLL059C.:p.Gln164Ter
XII:22509-22509	A	stop_gained	HIGH	-	YLL059C	YLL059C_mRNA.:c.472C>T	YLL059C.:p.Gln158Ter
XII:22839-22839	A	stop_gained	HIGH	-	YLL059C	YLL059C_mRNA.:c.142C>T	YLL059C.:p.Arg48Ter
XII:27885-27885	A	stop_gained	HIGH	-	YLL056C	YLL056C_mRNA.:c.421C>T	YLL056C.:p.Gln141Ter
XII:46770-46770	A	stop_gained	HIGH	RNP1	YLL046C	YLL046C_mRNA.:c.694A>T	YLL046C.:p.Lys232Ter
XII:58956-58956	A	stop_gained	HIGH	VPS13	YLL040C	YLL040C_mRNA.:c.4690C>T	YLL040C.:p.Gln1564Ter
XII:80695-80695	T	start_lost	HIGH	RRT7	YLL030C	YLL030C_mRNA.:c.3G>A	YLL030C.:p.Met1?
XII:124712-124712	T	start_lost	HIGH	PUF3	YLL013C	YLL013C_mRNA.:c.3G>A	YLL013C.:p.Met1?
XII:137665-137665	A	stop_gained	HIGH	MMM1	YLL006W	YLL006W_mRNA.:c.1080T>A	YLL006W.:p.Tyr360Ter
XII:159429-159429	T	stop_gained	HIGH	THI73	YLR004C	YLR004C_mRNA.:c.77C>A	YLR004C.:p.Ser26Ter
XII:169673-169673	T	stop_gained	HIGH	LOT6	YLR011W	YLR011W_mRNA.:c.571A>T	YLR011W.:p.Lys191Ter
XII:242671-242679	TTTTTTTTA	splice_acceptor_variant	HIGH	RPS0B	YLR048W	YLR048W_mRNA.:c.91-3_91-2insT	-
XII:370441-370441	A	stop_gained	HIGH	-	YLR111W	YLR111W_mRNA.:c.51C>A	YLR111W.:p.Tyr17Ter
XII:370645-370645	A	stop_gained	HIGH	-	YLR111W	YLR111W_mRNA.:c.255G>A	YLR111W.:p.Trp85Ter
XII:388744-388745	GT	frameshift_variant,stop_lost	HIGH	YPS3	YLR121C	YLR121C_mRNA.:c.1526_1527insC	YLR121C.:p.Ter509TyrfsTer?
XII:391007-391007	A	stop_gained	HIGH	-	YLR122C	YLR122C_mRNA.:c.325C>T	YLR122C.:p.Gln109Ter
XII:391314-391314	A	stop_gained	HIGH	-	YLR123C	YLR123C_mRNA.:c.94A>T	YLR123C.:p.Lys32Ter
XII:393553-393553	T	stop_gained	HIGH	-	YLR125W	YLR125W_mRNA.:c.70G>T	YLR125W.:p.Glu24Ter
XII:399024-399024	A	stop_gained	HIGH	DCN1	YLR128W	YLR128W_mRNA.:c.401G>A	YLR128W.:p.Trp134Ter
XII:424526-424526	T	stop_gained	HIGH	RRN5	YLR141W	YLR141W_mRNA.:c.844C>T	YLR141W.:p.Arg282Ter
XII:541213-541213	A	stop_gained	HIGH	NCW2	YLR194C	YLR194C_mRNA.:c.361G>T	YLR194C.:p.Glu121Ter
XII:567232-567232	A	stop_gained	HIGH	CRR1	YLR213C	YLR213C_mRNA.:c.691C>T	YLR213C.:p.Gln231Ter
XII:573916-573916	G	start_lost	HIGH	COA4	YLR218C	YLR218C_mRNA.:c.3G>C	YLR218C.:p.Met1?
XII:630307-630307	T	stop_gained	HIGH	IRC20	YLR247C	YLR247C_mRNA.:c.3048T>A	YLR247C.:p.Tyr1016Ter
XII:673332-673334	AAA	frameshift_variant,stop_retained_variant	HIGH	RPS28B	YLR264W	-	YLR264W.:p.Ter68%3D
XII:766039-766039	T	stop_gained	HIGH	-	YLR317W	YLR317W_mRNA.:c.385C>T	YLR317W.:p.Gln129Ter
XII:950350-950350	A	stop_gained	HIGH	-	YLR412C-A	YLR412C-A_mRNA.:c.124A>T	YLR412C-A.:p.Lys42Ter
XII:1050487-1050487	T	stop_gained	HIGH	FMP27	YLR454W	YLR454W_mRNA.:c.6490C>T	YLR454W.:p.Gln2164Ter
XII:1060026-1060026	A	stop_gained	HIGH	-	YLR460C	YLR460C_mRNA.:c.862A>T	YLR460C.:p.Arg288Ter
XIII:74436-74436	T	stop_gained	HIGH	-	YML099W-A	YML099W-A_mRNA.:c.208C>T	YML099W-A.:p.Gln70Ter
XIII:91083-91086	CTAG	stop_gained	HIGH	-	YML089C	YML089C_mRNA.:c.324_327delinsCTAG	YML089C.:p.Tyr109Ter
XIII:94203-94203	T	stop_gained	HIGH	UFO1	YML088W	YML088W_mRNA.:c.1969C>T	YML088W.:p.Gln657Ter
XIII:114245-114245	T	stop_gained	HIGH	WAR1	YML076C	YML076C_mRNA.:c.1103C>A	YML076C.:p.Ser368Ter
XIII:160037-160037	A	stop_gained	HIGH	-	YML057C-A	YML057C-A_mRNA.:c.376G>T	YML057C-A.:p.Glu126Ter
XIII:209456-209460	TATAT	stop_gained	HIGH	-	YML034C-A	YML034C-A_mRNA.:c.367_371delinsATATA	YML034C-A.:p.Val123_Trp124delinsIleTer
XIII:220281-220281	A	stop_gained	HIGH	TSA1	YML028W	YML028W_mRNA.:c.144T>A	YML028W.:p.Cys48Ter
XIII:230444-230444	A	stop_gained	HIGH	UNG1	YML021C	YML021C_mRNA.:c.370C>T	YML021C.:p.Gln124Ter
XIII:280029-280029	T	stop_gained	HIGH	-	YMR007W	YMR007W_mRNA.:c.70C>T	YMR007W.:p.Arg24Ter
XIII:324160-324160	A	stop_gained	HIGH	CSI1	YMR025W	YMR025W_mRNA.:c.861G>A	YMR025W.:p.Trp287Ter
XIII:388684-388713	TATATATATATATAT	stop_gained,frameshift_variant	HIGH	-	YMR057C	YMR057C_mRNA.:c.33_46del	YMR057C.:p.Tyr11Ter
XIII:416053-416053	G	start_lost	HIGH	-	YMR075C-A	YMR075C-A_mRNA.:c.1A>C	YMR075C-A.:p.Met1?
XIII:436870-436873	ATGT	stop_gained	HIGH	-	YMR084W	YMR084W_mRNA.:c.243_246delinsATGT	YMR084W.:p.Cys81_Gly82delinsTer
XIII:478071-478071	A	stop_gained	HIGH	-	YMR105W-A	YMR105W-A_mRNA.:c.8T>A	YMR105W-A.:p.Leu3Ter
XIII:493083-493083	C	stop_gained	HIGH	-	YMR111C	YMR111C_mRNA.:c.710C>G	YMR111C.:p.Ser237Ter
XIII:500267-500267	T	stop_gained	HIGH	ASC1	YMR116C	YMR116C_mRNA.:c.422T>A	YMR116C.:p.Leu141Ter
XIII:594171-594171	T	stop_gained	HIGH	MME1	YMR166C	YMR166C_mRNA.:c.303G>A	YMR166C.:p.Trp101Ter
XIII:611332-611333	GTTAG	stop_gained,frameshift_variant	HIGH	-	YMR175W-A	YMR175W-A_mRNA.:c.20_21insTTAG	YMR175W-A.:p.Ser8Ter
XIII:624533-624535	T	frameshift_variant,stop_lost	HIGH	RGM1	YMR182C	YMR182C_mRNA.:c.634del	YMR182C.:p.Lys212LysfsTer?
XIII:634748-634748	A	stop_gained	HIGH	-	YMR187C	YMR187C_mRNA.:c.1237A>T	YMR187C.:p.Arg413Ter
XIII:651340-651340	T	stop_gained	HIGH	-	YMR193C-A	YMR193C-A_mRNA.:c.119G>A	YMR193C-A.:p.Trp40Ter
XIII:664241-664241	A	stop_gained	HIGH	CLN1	YMR199W	YMR199W_mRNA.:c.1598C>A	YMR199W.:p.Ser533Ter
XIII:712080-712080	T	stop_gained	HIGH	ESC1	YMR219W	YMR219W_mRNA.:c.4948C>T	YMR219W.:p.Gln1650Ter
XIII:714704-714704	A	stop_gained	HIGH	FMP42	YMR221C	YMR221C_mRNA.:c.742C>T	YMR221C.:p.Gln248Ter
XIII:783301-783301	T	stop_gained	HIGH	ROY1	YMR258C	YMR258C_mRNA.:c.981G>A	YMR258C.:p.Trp327Ter
XIII:878825-878825	T	stop_gained	HIGH	-	YMR304C-A	YMR304C-A_mRNA.:c.306T>A	YMR304C-A.:p.Tyr102Ter
XIII:905239-905239	T	stop_gained	HIGH	DIA1	YMR316W	YMR316W_mRNA.:c.415G>T	YMR316W.:p.Gly139Ter
XIII:905893-905893	T	stop_gained	HIGH	-	YMR316C-A	YMR316C-A_mRNA.:c.81T>A	YMR316C-A.:p.Cys27Ter
XIV:24963-24963	T	stop_gained	HIGH	EGT2	YNL327W	YNL327W_mRNA.:c.916G>T	YNL327W.:p.Glu306Ter
XIV:31443-31443	C	stop_lost	HIGH	-	YNL324W	YNL324W_mRNA.:c.394T>C	YNL324W.:p.Ter132GlnextTer?
XIV:96324-96324	A	stop_gained	HIGH	-	YNL285W	YNL285W_mRNA.:c.152G>A	YNL285W.:p.Trp51Ter
XIV:144250-144250	A	stop_gained	HIGH	-	YNL266W	YNL266W_mRNA.:c.6G>A	YNL266W.:p.Trp2Ter
XIV:160810-160810	A	stop_gained	HIGH	SIP3	YNL257C	YNL257C_mRNA.:c.3511C>T	YNL257C.:p.Gln1171Ter
XIV:189809-189809	T	stop_gained	HIGH	SLA2	YNL243W	YNL243W_mRNA.:c.1759G>T	YNL243W.:p.Glu587Ter
XIV:209853-209853	A	stop_gained	HIGH	-	YNL235C	YNL235C_mRNA.:c.127C>T	YNL235C.:p.Gln43Ter
XIV:266797-266800	CAGG	stop_gained	HIGH	-	YNL198C	YNL198C_mRNA.:c.17_20delinsCCTG	YNL198C.:p.Ile6_Ser7delinsThrTer
XIV:288510-288510	T	stop_gained	HIGH	SWT21	YNL187W	YNL187W_mRNA.:c.517C>T	YNL187W.:p.Gln173Ter
XIV:300839-300839	A	stop_gained	HIGH	-	YNL179C	YNL179C_mRNA.:c.265C>T	YNL179C.:p.Arg89Ter
XIV:327088-327088	A	stop_gained	HIGH	RIA1	YNL163C	YNL163C_mRNA.:c.2986C>T	YNL163C.:p.Gln996Ter
XIV:341629-341629	A	stop_gained	HIGH	NSG2	YNL156C	YNL156C_mRNA.:c.340C>T	YNL156C.:p.Gln114Ter
XIV:343338-343338	C	stop_lost	HIGH	CUZ1	YNL155W	YNL155W_mRNA.:c.823T>C	YNL155W.:p.Ter275GlnextTer?
XIV:354058-354058	A	stop_gained	HIGH	-	YNL144C	YNL144C_mRNA.:c.985A>T	YNL144C.:p.Arg329Ter
XIV:426806-426806	A	stop_lost	HIGH	-	YNL103W-A	YNL103W-A_mRNA.:c.88T>A	YNL103W-A.:p.Ter30ArgextTer?
XIV:443074-443074	C	splice_acceptor_variant,non_coding_transcript_variant	HIGH	-	tL(CAA)N	tL(CAA)N_tRNA.:n.39-2T>C	-
XIV:462643-462643	A	stop_gained	HIGH	TCB2	YNL087W	YNL087W_mRNA.:c.233T>A	YNL087W.:p.Leu78Ter
XIV:496042-496042	A	stop_gained	HIGH	FKH2	YNL068C	YNL068C_mRNA.:c.2248G>T	YNL068C.:p.Glu750Ter
XIV:498539-498539	C	start_lost	HIGH	-	YNL067W-A	YNL067W-A_mRNA.:c.2T>C	YNL067W-A.:p.Met1?
XIV:505410-505410	T	stop_gained	HIGH	AQR1	YNL065W	YNL065W_mRNA.:c.1687C>T	YNL065W.:p.Gln563Ter
XIV:608372-608372	A	stop_gained	HIGH	HEF3	YNL014W	YNL014W_mRNA.:c.2054C>A	YNL014W.:p.Ser685Ter
XIV:704443-704443	T	stop_gained	HIGH	AGA1	YNR044W	YNR044W_mRNA.:c.745C>T	YNR044W.:p.Gln249Ter
XIV:745341-745342	TG	start_lost	HIGH	-	YNR062C	YNR062C_mRNA.:c.2_3inv	YNR062C.:p.Met1?
XIV:753727-753727	T	stop_lost	HIGH	-	YNR066C	YNR066C_mRNA.:c.1309T>A	YNR066C.:p.Ter437LysextTer?
XIV:761123-761123	G	stop_lost	HIGH	BSC5	YNR069C	YNR069C_mRNA.:c.1470G>C	YNR069C.:p.Ter490TyrextTer?
XIV:762381-762381	T	stop_gained	HIGH	BSC5	YNR069C	YNR069C_mRNA.:c.212T>A	YNR069C.:p.Leu71Ter
XIV:772690-772690	T	stop_gained	HIGH	HXT17	YNR072W	YNR072W_mRNA.:c.34C>T	YNR072W.:p.Gln12Ter
XIV:781512-781514	AAA	frameshift_variant,stop_lost	HIGH	-	YNR075C-A	YNR075C-A_mRNA.:c.91_92insT	YNR075C-A.:p.Ter31LeufsTer?
XV:31440-31447	GACTAAACAAT	stop_gained,protein_altering_variant	HIGH	HPF1	YOL155C	YOL155C_mRNA.:c.164_167delinsTTTAGTC	YOL155C.:p.Glu55_Leu56delinsValTer
XV:34772-34772	T	stop_gained	HIGH	ZPS1	YOL154W	YOL154W_mRNA.:c.115C>T	YOL154W.:p.Gln39Ter
XV:70393-70393	T	stop_gained	HIGH	-	YOL134C	YOL134C_mRNA.:c.153G>A	YOL134C.:p.Trp51Ter
XV:181290-181290	A	stop_gained	HIGH	-	YOL079W	YOL079W_mRNA.:c.234G>A	YOL079W.:p.Trp78Ter
XV:181452-181452	A	stop_gained	HIGH	-	YOL079W	YOL079W_mRNA.:c.396T>A	YOL079W.:p.Tyr132Ter
XV:207397-207397	A	stop_gained	HIGH	CRT10	YOL063C	YOL063C_mRNA.:c.2869C>T	YOL063C.:p.Gln957Ter
XV:254975-254975	T	stop_gained	HIGH	-	YOL038C-A	YOL038C-A_mRNA.:c.47T>A	YOL038C-A.:p.Leu16Ter
XV:267052-267052	A	stop_gained	HIGH	SIL1	YOL031C	YOL031C_mRNA.:c.478G>T	YOL031C.:p.Glu160Ter
XV:270054-270054	A	stop_gained	HIGH	-	YOL029C	YOL029C_mRNA.:c.367C>T	YOL029C.:p.Gln123Ter
XV:286349-286349	T	stop_gained	HIGH	TAT2	YOL020W	YOL020W_mRNA.:c.178C>T	YOL020W.:p.Arg60Ter
XV:310522-310522	T	stop_gained	HIGH	COQ10	YOL008W	YOL008W_mRNA.:c.211G>T	YOL008W.:p.Glu71Ter
XV:370317-370317	C	stop_lost	HIGH	-	YOR019W	YOR019W_mRNA.:c.2191T>C	YOR019W.:p.Ter731ArgextTer?
XV:375561-375561	T	stop_gained	HIGH	DDL1	YOR022C	YOR022C_mRNA.:c.297G>A	YOR022C.:p.Trp99Ter
XV:378122-378126	GGTCC	stop_gained	HIGH	-	YOR024W	YOR024W_mRNA.:c.276_280delinsGGTCC	YOR024W.:p.Tyr92Ter
XV:397084-397084	T	start_lost	HIGH	AKR2	YOR034C	YOR034C_mRNA.:c.3G>A	YOR034C.:p.Met1?
XV:412066-412066	G	stop_gained	HIGH	WHI2	YOR043W	YOR043W_mRNA.:c.1197T>G	YOR043W.:p.Tyr399Ter
XV:424616-424616	G	start_lost	HIGH	-	YOR050C	YOR050C_mRNA.:c.2T>C	YOR050C.:p.Met1?
XV:452525-452525	T	stop_gained	HIGH	ALG8	YOR067C	YOR067C_mRNA.:c.938G>A	YOR067C.:p.Trp313Ter
XV:479636-479636	G	start_lost	HIGH	-	YOR082C	YOR082C_mRNA.:c.2T>C	YOR082C.:p.Met1?
XV:484337-484337	A	stop_gained	HIGH	TCB1	YOR086C	YOR086C_mRNA.:c.2443A>T	YOR086C.:p.Lys815Ter
XV:538939-538939	C	stop_gained	HIGH	TRS33	YOR115C	YOR115C_mRNA.:c.527T>G	YOR115C.:p.Leu176Ter
XV:562357-562358	AT	stop_gained	HIGH	RGA1	YOR127W	YOR127W_mRNA.:c.1188_1189delinsAT	YOR127W.:p.Gln397Ter
XV:637313-637313	A	stop_gained	HIGH	PNS1	YOR161C	YOR161C_mRNA.:c.1246G>T	YOR161C.:p.Glu416Ter
XV:651774-651774	A	stop_gained	HIGH	-	YOR169C	YOR169C_mRNA.:c.67G>T	YOR169C.:p.Gly23Ter
XV:700217-700217	C	stop_gained	HIGH	THI72	YOR192C	YOR192C_mRNA.:c.351C>G	YOR192C.:p.Tyr117Ter
XV:716436-716436	C	stop_gained	HIGH	LIP5	YOR196C	YOR196C_mRNA.:c.402C>G	YOR196C.:p.Tyr134Ter
XV:741569-741569	C	start_lost	HIGH	MGM1	YOR211C	YOR211C_mRNA.:c.1A>G	YOR211C.:p.Met1?
XV:751476-751476	G	stop_lost	HIGH	-	YOR218C	YOR218C_mRNA.:c.420A>C	YOR218C.:p.Ter140CysextTer?
XV:751511-751511	A	stop_gained	HIGH	-	YOR218C	YOR218C_mRNA.:c.385C>T	YOR218C.:p.Gln129Ter
XV:781996-781996	A	start_lost	HIGH	HES1	YOR237W	YOR237W_mRNA.:c.3G>A	YOR237W.:p.Met1?
XV:782806-782806	A	stop_gained	HIGH	HES1	YOR237W	YOR237W_mRNA.:c.813G>A	YOR237W.:p.Trp271Ter
XV:836377-836377	A	stop_gained	HIGH	TPO4	YOR273C	YOR273C_mRNA.:c.55C>T	YOR273C.:p.Gln19Ter
XV:889748-889748	A	stop_lost	HIGH	RRG7	YOR305W	YOR305W_mRNA.:c.727T>A	YOR305W.:p.Ter243LysextTer?
XV:903225-903225	G	stop_gained	HIGH	-	YOR314W	YOR314W_mRNA.:c.183T>G	YOR314W.:p.Tyr61Ter
XV:906655-906655	A	stop_gained	HIGH	COT1	YOR316C	YOR316C_mRNA.:c.901A>T	YOR316C.:p.Lys301Ter
XV:981920-981920	T	stop_gained	HIGH	-	YOR345C	YOR345C_mRNA.:c.243G>A	YOR345C.:p.Trp81Ter
XV:982160-982160	T	start_lost	HIGH	-	YOR345C	YOR345C_mRNA.:c.3G>A	YOR345C.:p.Met1?
XVI:23217-23217	T	stop_gained	HIGH	SAM3	YPL274W	YPL274W_mRNA.:c.280G>T	YPL274W.:p.Gly94Ter
XVI:23512-23512	A	stop_gained	HIGH	SAM3	YPL274W	YPL274W_mRNA.:c.575G>A	YPL274W.:p.Trp192Ter
XVI:68882-68882	C	stop_lost	HIGH	BBP1	YPL255W	YPL255W_mRNA.:c.1158G>C	YPL255W.:p.Ter386TyrextTer?
XVI:195253-195253	G	start_lost	HIGH	-	YPL185W	YPL185W_mRNA.:c.1A>G	YPL185W.:p.Met1?
XVI:207639-207639	T	stop_gained	HIGH	TCO89	YPL180W	YPL180W_mRNA.:c.2392C>T	YPL180W.:p.Gln798Ter
XVI:237340-237340	A	start_lost	HIGH	ATG29	YPL166W	YPL166W_mRNA.:c.3G>A	YPL166W.:p.Met1?
XVI:266376-266376	T	stop_gained	HIGH	PRP46	YPL151C	YPL151C_mRNA.:c.1160T>A	YPL151C.:p.Leu387Ter
XVI:282651-282664	TTTTTTTTTTTA	splice_acceptor_variant,intron_variant	HIGH	RPL33A	YPL143W	YPL143W_mRNA.:c.20-3del	-
XVI:282651-282664	TTTTTTTTTA	splice_acceptor_variant,intron_variant	HIGH	RPL33A	YPL143W	YPL143W_mRNA.:c.20-5_20-3del	-
XVI:324025-324025	G	stop_lost	HIGH	-	YPL119C-A	YPL119C-A_mRNA.:c.263A>C	YPL119C-A.:p.Ter88SerextTer?
XVI:337142-337142	G	start_lost	HIGH	-	YPL113C	YPL113C_mRNA.:c.2T>C	YPL113C.:p.Met1?
XVI:357666-357674	AAAAAAAAT	frameshift_variant,stop_lost	HIGH	MSD1	YPL104W	YPL104W_mRNA.:c.1974_1975insA	YPL104W.:p.Ter659MetfsTer?
XVI:423547-423547	A	stop_gained	HIGH	BTS1	YPL069C	YPL069C_mRNA.:c.346C>T	YPL069C.:p.Gln116Ter
XVI:455936-455936	T	stop_gained	HIGH	LEE1	YPL054W	YPL054W_mRNA.:c.178C>T	YPL054W.:p.Gln60Ter
XVI:560764-560764	T	start_lost	HIGH	-	YPR002C-A	YPR002C-A_mRNA.:c.3G>A	YPR002C-A.:p.Met1?
XVI:576663-576663	T	stop_gained	HIGH	SUT2	YPR009W	YPR009W_mRNA.:c.112G>T	YPR009W.:p.Gly38Ter
XVI:688172-688172	G	start_lost	HIGH	-	YPR071W	YPR071W_mRNA.:c.1A>G	YPR071W.:p.Met1?
XVI:716173-716173	A	stop_gained	HIGH	NVJ2	YPR091C	YPR091C_mRNA.:c.2296C>T	YPR091C.:p.Arg766Ter
XVI:717940-717940	A	stop_gained	HIGH	NVJ2	YPR091C	YPR091C_mRNA.:c.529G>T	YPR091C.:p.Glu177Ter
XVI:778739-778739	T	stop_gained	HIGH	THI22	YPR121W	YPR121W_mRNA.:c.157G>T	YPR121W.:p.Gly53Ter
XVI:883117-883117	A	stop_gained	HIGH	-	YPR170C	YPR170C_mRNA.:c.202C>T	YPR170C.:p.Gln68Ter
