# Supplementary material for: Unlocking the functional potential of polyploid yeasts
Source: Nat Commun. 2022 May 11;13:2580. doi: 10.1038/s41467-022-30221-x (PMC9095626; doi:10.1038/s41467-022-30221-x)
Supplement: Supplementary file 7 — Supplementary Data 4 [file 41467_2022_30221_MOESM7_ESM.xlsx]

## Sheet: Supplementary Data 4
Supplementary Data 4. Primers and oligos used in this study
Oligo-id	Sequence
gRNA URA3 deletion	AGTCAACTGATGAGTCCGTGAGGACGAAACGAGTAAGCTCGTC
Repair DNA Sc URA3 FW	TGCCCAGTATTCTTAACCCAACTGCACAGAACAAAAACCTGCAGGAAACGAAGATAAATCAAAACTGTATTATAAGTAAATGCATGTATACTAAACTCACAAATTAGAGCTTCAATTTAA
Repair DNA Sc URA3 RV	TTAAATTGAAGCTCTAATTTGTGAGTTTAGTATACATGCATTTACTTATAATACAGTTTTGATTTATCTTCGTTTCCTGCAGGTTTTTGTTCTGTGCAGTTGGGTTAAGAATACTGGGCA
URA3_repLys2_FW	TCTTTCTCCTAATTCATATTTAATTATTGTACATGGACATATCATACGTAATGCTCAACCTTAGTTTTGCTGGCCGCATC
URA3_repLys2_RV	TTCCTGGAATTTCAGTGAAAAACTGCTAATTATAGAGAGATATCACAGAGTTACTCACTAATGTCGAAAGCTACATATAA
URA3_A1	GCTGTGGTTTCAGGGTCCAT
URA3_A4	TGGTTCTGGCGAGGTATTGG
gRNA NDT80 deletion	CGTAAGCTGATGAGTCCGTGAGGACGAAACGAGTAAGCTCGTC
Repair DNA Sc Ndt80 1 FW	ATTGAAAGTTTACTAACCTTTCATTAAAGAGAAATAACAATATTATAAAAAGCGCTTAAAATAAACTAATGATTTTAAATCGTTAAAAAAATATGCGAATTCTGTGGATCGAACACAGGA
Repair DNA Sc Ndt80 2 RV	TTTAAGCGCTTTTTATAATATTGTTATTTCTCTTTAATGAAAGGTTAGTAAACTTTCAATTCCTGTGTTCGATCCACAGAATTCGCATATTTTTTTAACGATTTAAAATCATTAGTTTAT
Rv external Ndt80 Control	ATATGAAGGTTACTGATAAC
FW 1001 collec	CCCTCCATTTTGTGTCACCT
FW int Ndt80	CTGTTATCCTTACGCAGTTG
Rv int Ndt80	TATACCAGATGGTAGAGTAC
gRNA SPO11 deletion	GTGCTTCTGATGAGTCCGTGAGGACGAAACGAGTAAGCTCGTC
Repair DNA Sc spo11 1 FW	ATGTAACCGTTTTCAATTCTTGAAAAACATTTTTTATAAAGCAACAGCTCCCATTCTTATGAGAAGGTGAACTTAGTAAATCGTAAAATCTTAAGGGTGAAGACAAATATGTGAGGTTAT
Repair DNA Sc spo11 2 RV	ATAACCTCACATATTTGTCTTCACCCTTAAGATTTTACGATTTACTAAGTTCACCTTCTCATAAGAATGGGAGCTGTTGCTTTATAAAAAATGTTTTTCAAGAATTGAAAACGGTTACAT
FW ext SPO11	TTGGACTAGTATTCATTATC
RV ext SPO11	ACTACCCAAGGAAAATCTAC
