# Supplementary material for: Unlocking the functional potential of polyploid yeasts
Source: Nat Commun. 2022 May 11;13:2580. doi: 10.1038/s41467-022-30221-x (PMC9095626; doi:10.1038/s41467-022-30221-x)
Supplement: Supplementary file 8 — Supplementary Data 5 [file 41467_2022_30221_MOESM8_ESM.xlsx]

## Sheet: Supplementary Data 5
Supplementary Data 5. RTG assay performed
RTG assay: counting based on the URA3-loss assay
Strain ID	ID used in the paper	% cells growth at T0				% cells growth at T6	% cells growth at T14
sm291	OS1364 LYS2/URA3	0.00661765				0.016	0.098
sm291	OS1364 LYS2/URA3	0.0148437				0.0195652	0.164062
sm291	OS1364 LYS2/URA3	0.0108333				0.014	0.0775862
sm291	OS1364 LYS2/URA3	0.0108333				0.0153846	0.167308
sm291	OS1364 LYS2/URA3	0.016				0.0155172	0.0607143
sm292	OS1431 LYS2/URA3	0.0270833				0.03	0.19375
sm292	OS1431 LYS2/URA3	0.0115385				0.0380435	0.225
sm292	OS1431 LYS2/URA3	0.0159091				0.0196429	0.266667
sm292	OS1431 LYS2/URA3	0.04				0.025	0.225
sm292	OS1431 LYS2/URA3	0.0154762				0.024	0.178571
sm446	OS1364 SPO11	0.0765432				0.108333	0.0364865
sm446	OS1364 SPO11	0.0851852				0.107143	0.0615385
sm446	OS1364 SPO11	0.0703704				0.0826923	0.108621
sm446	OS1364 SPO11	0.0592593				0.0592593	0.0357143
sm446	OS1364 SPO11	0.0448718				0.046	0.058
RTG assay: counting of sectoring colonies
Strain ID	Colonies counted	Sectoring counted				Environment	Time
OS1364	80	1	D1	0	1	D1	T14
OS1364	91	2	D1	0	1	D1	T14
OS1364	68	0	D1	0	0	D1	T14
OS1364	75	1	D1	0	1	D1	T14
OS1364	54	0	D1	0	0	D1	T14
OS1364	73	0	D1	0	0	D1	T14
OS1364	79	1	D1	0	1	D1	T14
OS1364	59	0	D1	0	0	D1	T14
OS1364	68	0	D2	0	0	D2	T14
OS1364	49	0	D2	0	0	D2	T14
OS1364	51	1	D2	1	0	D2	T14
OS1364	68	0	D2	0	0	D2	T14
OS1364	79	0	D2	0	0	D2	T14
OS1364	74	1	D2	1	0	D2	T14
OS1364	49	0	D2	0	0	D2	T14
OS1364	63	0	D2	0	0	D2	T14
OS1364	58	0	D0.5	0	0	D0.5	T14
OS1364	69	1	D0.5	0	0	D0.5	T14
OS1364	71	2	D0.5	0	1	D0.5	T14
OS1364	42	0	D0.5	0	0	D0.5	T14
OS1364	66	1	D0.5	0	0	D0.5	T14
OS1364	32	0	D0.5	0	0	D0.5	T14
OS1364	49	1	D0.5	1	0	D0.5	T14
OS1364	68	0	D0.5	0	0	D0.5	T14
OS1364	66	0	D1	0	0	D1	T0
OS1364	34	0	D1	0	0	D1	T0
OS1364	69	0	D1	0	0	D1	T0
OS1364	70	0	D1	0	0	D1	T0
OS1364	88	0	D1	0	0	D1	T0
OS1364	56	0	D1	0	0	D1	T0
OS1364	69	0	D1	0	0	D1	T0
OS1364	39	0	D1	0	0	D1	T0
OS1364	66	0	D2	0	0	D2	T0
OS1364	58	0	D2	0	0	D2	T0
OS1364	53	0	D2	0	0	D2	T0
OS1364	67	0	D2	0	0	D2	T0
OS1364	90	0	D2	0	0	D2	T0
OS1364	75	0	D2	0	0	D2	T0
OS1364	59	0	D2	0	0	D2	T0
OS1364	62	0	D2	0	0	D2	T0
OS1364	58	0	D0.5	0	0	D0.5	T0
OS1364	70	0	D0.5	0	0	D0.5	T0
OS1364	66	0	D0.5	0	0	D0.5	T0
OS1364	33	0	D0.5	0	0	D0.5	T0
OS1364	76	0	D0.5	0	0	D0.5	T0
OS1364	56	0	D0.5	0	0	D0.5	T0
OS1364	29	0	D0.5	0	0	D0.5	T0
OS1364	42	0	D0.5	0	0	D0.5	T0
OS1431	58	0	D1	0	T14	D1	T14
OS1431	69	1	D1	1	T14	D1	T14
OS1431	44	0	D1	0	T14	D1	T14
OS1431	89	1	D1	1	T14	D1	T14
OS1431	65	0	D1	0	T14	D1	T14
OS1431	39	0	D1	0	T14	D1	T14
OS1431	55	0	D1	0	T14	D1	T14
OS1431	59	2	D1	2	T14	D1	T14
OS1431	34	0	D2	0	T14	D2	T14
OS1431	58	0	D2	0	T14	D2	T14
OS1431	21	0	D2	0	T14	D2	T14
OS1431	79	0	D2	0	T14	D2	T14
OS1431	46	0	D2	0	T14	D2	T14
OS1431	55	0	D2	0	T14	D2	T14
OS1431	62	0	D2	0	T14	D2	T14
OS1431	70	0	D2	0	T14	D2	T14
OS1431	44	0	D0.5	0	T14	D0.5	T14
OS1431	38	1	D0.5	1	T14	D0.5	T14
OS1431	47	1	D0.5	1	T14	D0.5	T14
OS1431	79	2	D0.5	2	T14	D0.5	T14
OS1431	57	1	D0.5	1	T14	D0.5	T14
OS1431	55	0	D0.5	0	T14	D0.5	T14
OS1431	47	0	D0.5	0	T14	D0.5	T14
OS1431	69	2	D0.5	2	T14	D0.5	T14
OS1431	53	0	D1	0	T0	D1	T0
OS1431	66	0	D1	0	T0	D1	T0
OS1431	76	0	D1	0	T0	D1	T0
OS1431	49	0	D1	0	T0	D1	T0
OS1431	35	0	D1	0	T0	D1	T0
OS1431	47	0	D1	0	T0	D1	T0
OS1431	59	0	D1	0	T0	D1	T0
OS1431	52	0	D1	0	T0	D1	T0
OS1431	28	0	D2	0	T0	D2	T0
OS1431	68	0	D2	0	T0	D2	T0
OS1431	54	0	D2	0	T0	D2	T0
OS1431	71	0	D2	0	T0	D2	T0
OS1431	48	0	D2	0	T0	D2	T0
OS1431	66	0	D2	0	T0	D2	T0
OS1431	43	0	D2	0	T0	D2	T0
OS1431	72	0	D2	0	T0	D2	T0
OS1431	34	0	D0.5	0	T0	D0.5	T0
OS1431	84	0	D0.5	0	T0	D0.5	T0
OS1431	68	0	D0.5	0	T0	D0.5	T0
OS1431	61	0	D0.5	0	T0	D0.5	T0
OS1431	73	0	D0.5	0	T0	D0.5	T0
OS1431	46	0	D0.5	0	T0	D0.5	T0
OS1431	58	0	D0.5	0	T0	D0.5	T0
OS1431	66	0	D0.5	0	T0	D0.5	T0
Environments:	D0.5 = YPD with dextrose concentration at 0.5%
	D1 = YPD with dextrose concentration at 1%
	D2 = YPD with dextrose concentration at 2%
