# Supplementary material for: Unlocking the functional potential of polyploid yeasts
Source: Nat Commun. 2022 May 11;13:2580. doi: 10.1038/s41467-022-30221-x (PMC9095626; doi:10.1038/s41467-022-30221-x)
Supplement: Supplementary file 9 — Supplementary Data 6 [file 41467_2022_30221_MOESM9_ESM.xlsx]

## Sheet: Supplementary Data 6
Supplementary Data 6. Stressor phenotyping of WT RTGs and control samples
Sample_id	Condition	K (max OD)	r (growth rate)	t_mid (time to half max OD)	Sector type (Sfig 8a)
OS1364	Maltose	1.28231	0.36619	11.2597
OS1364	EtOH	1.19135	0.272451	17.9052
OS1364	Sorbitol	0.833766	0.223034	22.1913
OS1431	Maltose	1.28881	0.438893	10.2946
OS1431	EtOH	1.26527	0.316316	16.6484
OS1431	Sorbitol	0.796152	0.203278	25.1038
sm241	Maltose	1.30257	0.423892	10.753
sm241	EtOH	1.22326	0.286439	16.7354
sm241	Sorbitol	0.753177	0.267675	22.5265
sm242	Maltose	1.252	0.414504	11.583
sm242	EtOH	1.22765	0.278354	16.8774
sm242	Sorbitol	0.814896	0.288013	22.0827
sm243	Maltose	1.23549	0.363451	11.4494
sm243	EtOH	1.16809	0.225641	18.1291
sm243	Sorbitol	0.83041	0.276344	20.6941
sm244	Maltose	1.27565	0.438689	11.7692
sm244	EtOH	1.25186	0.253198	18.788
sm244	Sorbitol	0.847367	0.285143	22.0962
sm245	Maltose	1.14072	0.332953	10.9147
sm245	EtOH	1.12762	0.209834	17.9798
sm245	Sorbitol	0.752463	0.273284	19.2183
sm257	Maltose	1.22763	0.441158	11.5334
sm257	EtOH	1.14364	0.266513	20.3786
sm257	Sorbitol	0.837494	0.225354	25.5687
sm258	Maltose	1.23845	0.430662	11.5174
sm258	EtOH	1.1582	0.28105	18.8324
sm258	Sorbitol	0.714468	0.163885	29.4386
sm259	Maltose	1.23968	0.437609	11.6322
sm259	EtOH	1.06307	0.222699	20.5645
sm259	Sorbitol	0.645602	0.143877	30.3009
sm260	Maltose	1.24245	0.440086	11.8185
sm260	EtOH	1.26877	0.321475	17.8157
sm260	Sorbitol	0.875113	0.219787	26.685
sm261	Maltose	1.26619	0.415521	11.6221
sm261	EtOH	1.27018	0.312158	15.8555
sm261	Sorbitol	0.82707	0.21362	26.9003
sm262	Maltose	1.25706	0.424809	11.614
sm262	EtOH	1.25319	0.297072	16.7721
sm262	Sorbitol	0.871847	0.212603	26.1464
sm263	Maltose	1.26208	0.442037	11.6006	smooth
sm263	EtOH	1.24486	0.312696	18.3795	smooth
sm263	Sorbitol	0.906503	0.22229	26.2219	smooth
sm264	Maltose	1.25406	0.422562	12.2634	wrinkled
sm264	EtOH	1.22228	0.283985	18.9247	wrinkled
sm264	Sorbitol	0.865795	0.204723	26.8002	wrinkled
sm283	Maltose	1.23794	0.389351	11.3489
sm283	EtOH	1.22294	0.254295	18.1759
sm283	Sorbitol	0.85187	0.282102	20.5347
sm284	Maltose	1.22695	0.392391	11.4733
sm284	EtOH	1.22289	0.259041	16.5312
sm284	Sorbitol	0.882009	0.257081	20.5485
sm295	Maltose	1.27057	0.418535	10.7024
sm295	EtOH	1.23258	0.275269	16.8969
sm295	Sorbitol	0.733905	0.164456	26.6229
sm296	Maltose	1.24807	0.444546	10.1884
sm296	EtOH	1.26608	0.326674	15.3458
sm296	Sorbitol	0.951604	0.237896	18.9711
sm328	Maltose	1.21446	0.352099	10.9305
sm328	EtOH	1.00856	0.244773	17.2641
sm328	Sorbitol	0.850522	0.244454	20.4285
sm329	Maltose	1.13212	0.375008	10.5327
sm329	EtOH	1.18637	0.241981	15.7513
sm329	Sorbitol	0.877742	0.260759	18.8042
sm330	Maltose	1.182	0.389165	10.3268	dark
sm330	EtOH	1.20896	0.248159	16.415	dark
sm330	Sorbitol	0.902289	0.222521	18.9853	dark
sm331	Maltose	1.19345	0.391034	9.52993	white
sm331	EtOH	1.18628	0.28755	14.4658	white
sm331	Sorbitol	0.830572	0.318346	17.9868	white
sm332	Maltose	1.16499	0.323235	10.4163	dark
sm332	EtOH	1.1727	0.260723	15.8032	dark
sm332	Sorbitol	0.778931	0.281912	18.3913	dark
sm333	Maltose	1.2105	0.412404	11.3447	white
sm333	EtOH	1.20792	0.24998	18.4789	white
sm333	Sorbitol	0.847362	0.297461	21.7198	white
sm334	Maltose	1.16965	0.335773	10.4758
sm334	EtOH	1.09386	0.22933	18.7784
sm334	Sorbitol	0.691386	0.252935	21.4056
sm335	Maltose	1.25603	0.420125	9.27321
sm335	EtOH	1.12683	0.245929	16.5888
sm335	Sorbitol	0.803119	0.310813	17.2565
sm336	Maltose	1.13521	0.35686	9.55287	dark
sm336	EtOH	1.15185	0.21442	16.7488	dark
sm336	Sorbitol	0.761107	0.299972	17.7025	dark
sm337	Maltose	1.2296	0.41338	10.8798	white
sm337	EtOH	1.24238	0.257637	16.1665	white
sm337	Sorbitol	0.910255	0.272509	19.8399	white
sm338	Maltose	1.21084	0.395279	10.2386
sm338	EtOH	1.21985	0.236136	15.9842
sm338	Sorbitol	0.887696	0.234867	18.919
sm339	Maltose	1.23417	0.378235	11.0487
sm339	EtOH	1.17668	0.268119	16.5111
sm339	Sorbitol	0.848397	0.280774	20.3992
sm340	Maltose	1.14305	0.306544	11.5476	dark
sm340	EtOH	1.1236	0.231768	16.0633	dark
sm340	Sorbitol	0.804517	0.277442	19.6086	dark
sm341	Maltose	1.24215	0.447722	11.8551	white
sm341	EtOH	1.19928	0.276188	18.4325	white
sm341	Sorbitol	0.811068	0.266967	24.1539	white
sm342	Maltose	1.21641	0.405262	11.7502	dark
sm342	EtOH	1.17086	0.247758	19.3191	dark
sm342	Sorbitol	0.814542	0.271067	22.6913	dark
sm343	Maltose	1.23981	0.418986	12.0588	white
sm343	EtOH	1.20849	0.255168	19.2829	white
sm343	Sorbitol	0.828392	0.263196	23.3718	white
sm344	Maltose	1.15645	0.38922	10.9322	white
sm344	EtOH	1.1252	0.228083	17.9039	white
sm344	Sorbitol	0.825695	0.281928	19.9853	white
sm345	Maltose	1.25812	0.44471	12.3339	dark
sm345	EtOH	1.28193	0.272845	17.8001	dark
sm345	Sorbitol	0.865221	0.270786	22.364	dark
sm346	Maltose	1.15191	0.34929	11.0433	dark
sm346	EtOH	1.16294	0.235309	16.9087	dark
sm346	Sorbitol	0.82833	0.229165	19.2916	dark
sm347	Maltose	1.24493	0.41806	11.774	white
sm347	EtOH	1.22294	0.28892	18.0698	white
sm347	Sorbitol	0.832004	0.270294	23.7074	white
sm399	Maltose	1.2408	0.408335	12.6285	wrinkled
sm399	EtOH	1.22445	0.296518	20.7328	wrinkled
sm399	Sorbitol	0.78862	0.192588	31.2043	wrinkled
sm400	Maltose	1.22348	0.449711	11.4673	smooth
sm400	EtOH	1.22917	0.33231	16.3256	smooth
sm400	Sorbitol	0.803924	0.218628	24.3361	smooth
sm403	Maltose	1.25172	0.442013	11.6287	smooth
sm403	EtOH	1.23433	0.295866	19.6036	smooth
sm403	Sorbitol	0.887725	0.213466	26.0633	smooth
sm404	Maltose	1.2318	0.449233	11.6161	wrinkled
sm404	EtOH	1.13401	0.294738	19.3363	wrinkled
sm404	Sorbitol	0.834213	0.208276	26.9609	wrinkled
sm405	Maltose	1.2461	0.440173	11.7493	smooth
sm405	EtOH	1.19264	0.287728	19.1186	smooth
sm405	Sorbitol	0.783629	0.202509	26.9816	smooth
sm406	Maltose	1.21338	0.438165	11.6412	wrinkled
sm406	EtOH	1.11051	0.251421	20.2651	wrinkled
sm406	Sorbitol	0.738987	0.193849	27.2263	wrinkled
sm407	Maltose	1.23968	0.440095	12.5261	smooth
sm407	EtOH	1.22092	0.328698	18.0956	smooth
sm407	Sorbitol	0.838884	0.220475	28.7971	smooth
sm408	Maltose	1.25276	0.42857	11.6959	wrinkled
sm408	EtOH	1.30192	0.314756	16.677	wrinkled
sm408	Sorbitol	0.828653	0.200306	25.5848	wrinkled
