# Supplementary material for: Unlocking the functional potential of polyploid yeasts
Source: Nat Commun. 2022 May 11;13:2580. doi: 10.1038/s41467-022-30221-x (PMC9095626; doi:10.1038/s41467-022-30221-x)
Supplement: Supplementary file 10 — Supplementary Data 7 [file 41467_2022_30221_MOESM10_ESM.xlsx]

## Sheet: Supplementary Data 7
Supplementary Data 7. Main genes involved in fermentation used for the analysis
Canonical gene name	Gene name	Gene function	Functional Categories	Chromosome
YAL054C	ACS1	Acetyl CoA Synthetase	Acetyl Metabolism	chrI
YAL063C	FLO9	FLOcculation	FLOcculation	chrI
YAR050W	FLO1	FLOcculation	FLOcculation	chrI
YBL015W	ACH1	Acetyl CoA Hydrolase	Acetyl Metabolism	chrII
YBR067C	TIP1	Temperature shock-Inducible Protein	Others	chrII
YBR068C	BAP2	Branched-chain Amino acid Permease	Aminoacid metabolism	chrII
YBR145W	ADH5	Alcohol DeHydrogenase	Alcohol DeHydrogenase	chrII
YBR177C	EHT1	Ethanol Hexanoyl Transferase	Others	chrII
YBR298C	MAL31	MALtose fermentation	Maltose fermentation	chrII
YCL009C	ILV6	IsoLeucine Valine	Aminoacid metabolism	chrIII
YCL018W	LEU2	LEUcine biosynthesis	Aminoacid metabolism	chrIII
YCR105W	ADH7	Alcohol DeHydrogenase	Alcohol DeHydrogenase	chrIII
YER073W	ALD5	ALdehyde Dehydrogenase	ALdehyde Dehydrogenase	chrV
YER086W	ILV1	IsoLeucine-plus-Valine requiring	Aminoacid metabolism	chrV
YER109C	FLO8	FLOcculation	FLOcculation	chrV
YHL036W	MUP3	Methionine UPtake	Aminoacid metabolism	chrVIII
YHR137W	ARO9	AROmatic amino acid requiring	Aminoacid metabolism	chrVIII
YHR208W	BAT1	Branched-chain Amino acid Transaminase	Aminoacid metabolism	chrVIII
YHR211W	FLO5	FLOcculation	FLOcculation	chrVIII
YIL172C	IMA3	IsoMAltase	Maltose fermentation	chrIX
YIR007W	EGH1	Cryptococcus neoformans EGCrP2 Homolog	Others	chrIX
YIR019C	FLO11	FLOcculation	FLOcculation	chrIX
YKR039W	GAP1	General Amino acid Permease	Aminoacid metabolism	chrXI
YKR042W	UTH1	yoUTH	Others	chrXI
YKR102W	FLO10	FLOcculation	FLOcculation	chrXI
YFR055W	IRC7	Increased Recombination Centers	Others	chrVI
YDL080C	THI3	THIamine metabolism	Aminoacid metabolism	chrIV
YDL168W	SFA1	Sensitive to FormAldehyde	Others	chrIV
YDL247W	MPH2	Maltose Permease Homolog	Maltose fermentation	chrIV
YDR046C	BAP3	Branched-chain Amino acid Permease	Aminoacid metabolism	chrIV
YDR081C	PDC2	Pyruvate DeCarboxylase	Pyruvate DeCarboxylase	chrIV
YDR127W	ARO1	AROmatic amino acid requiring	Aminoacid metabolism	chrIV
YDR380W	ARO10	AROmatic amino acid requiring	Aminoacid metabolism	chrIV
YDR421W	ARO80	AROmatic amino acid requiring	Aminoacid metabolism	chrIV
YDR538W	PAD1	Phenylacrylic Acid Decarboxylase	Others	chrIV
YDR539W	FDC1	Ferulic acid DeCarboxylase	Others	chrIV
YGL009C	LEU1	LEUcine biosynthesis	Aminoacid metabolism	chrVII
YGL202W	ARO8	AROmatic amino acid requiring	Aminoacid metabolism	chrVII
YGL256W	ADH4	Alcohol DeHydrogenase	Alcohol DeHydrogenase	chrVII
YGR087C	PDC6	Pyruvate DeCarboxylase	Pyruvate DeCarboxylase	chrVII
YGR177C	ATF2	AcetylTransFerase	Acetyl Metabolism	chrVII
YGR282C	BGL2	Beta-GLucanase	Others	chrVII
YGR289C	MAL11	MALtose fermentation	Maltose fermentation	chrVII
YJL216C	IMA5	IsoMAltase	Maltose fermentation	chrX
YJR016C	ILV3	IsoLeucine-plus-Valine requiring	Aminoacid metabolism	chrX
YJR148W	BAT2	Branched-chain Amino acid Transaminase	Aminoacid metabolism	chrX
YJR160C	MPH3	Maltose Permease Homolog	Maltose fermentation	chrX
YLL061W	MMP1	S-MethylMethionine Permease	Aminoacid metabolism	chrXII
YLL063C	AYT1	AcetYlTransferase	Acetyl Metabolism	chrXII
YLR044C	PDC1	Pyruvate DeCarboxylase	Pyruvate DeCarboxylase	chrXII
YLR134W	PDC5	Pyruvate DeCarboxylase	Pyruvate DeCarboxylase	chrXII
YLR153C	ACS2	Acetyl CoA Synthetase	Acetyl Metabolism	chrXII
YLR300W	EXG1	EXo-1,3-beta-Glucanase	Others	chrXII
YLR355C	ILV5	IsoLeucine-plus-Valine requiring	Aminoacid metabolism	chrXII
YLR451W	LEU3	LEUcine biosynthesis	Aminoacid metabolism	chrXII
YMR072W	ABF2	ARS-Binding Factor	Others	chrXIII
YMR083W	ADH3	Alcohol DeHydrogenase	Alcohol DeHydrogenase	chrXIII
YMR108W	ILV2	IsoLeucine-plus-Valine requiring	Aminoacid metabolism	chrXIII
YMR169C	ALD3	ALdehyde Dehydrogenase	ALdehyde Dehydrogenase	chrXIII
YMR170C	ALD2	ALdehyde Dehydrogenase	ALdehyde Dehydrogenase	chrXIII
YMR210W	MGL2	MonoacylGlycerol Lipase	Others	chrXIII
YMR231W	PEP5	carboxyPEPtidase Y-deficient	Others	chrXIII
YMR303C	ADH2	Alcohol DeHydrogenase	Alcohol DeHydrogenase	chrXIII
YMR318C	ADH6	Alcohol DeHydrogenase	Alcohol DeHydrogenase	chrXIII
YNL104C	LEU4	LEUcine biosynthesis	Aminoacid metabolism	chrXIV
YOL086C	ADH1	Alcohol DeHydrogenase	Alcohol DeHydrogenase	chrXV
YOL157C	IMA2	IsoMAltase	Maltose fermentation	chrXV
YOR126C	IAH1	Isoamyl Acetate-Hydrolyzing esterase	Others	chrXV
YOR190W	SPR1	SPorulation Regulated	Others	chrXV
YOR374W	ALD4	ALdehyde Dehydrogenase	ALdehyde Dehydrogenase	chrXV
YOR377W	ATF1	AcetylTransFerase	Acetyl Metabolism	chrXV
YPL061W	ALD6	ALdehyde Dehydrogenase	ALdehyde Dehydrogenase	chrXVI
YPL095C	EEB1	Ethyl Ester Biosynthesis	Others	chrXVI
YPR060C	ARO7	AROmatic amino acid requiring	Aminoacid metabolism	chrXVI
