# Supplementary material for: Unlocking the functional potential of polyploid yeasts
Source: Nat Commun. 2022 May 11;13:2580. doi: 10.1038/s41467-022-30221-x (PMC9095626; doi:10.1038/s41467-022-30221-x)
Supplement: Supplementary file 11 — Supplementary Data 8 [file 41467_2022_30221_MOESM11_ESM.xlsx]

## Sheet: Supplementary Data 8
Supplementary Data 8. Recombination detected in fermentation associated genes
OS1364 non-GMO RTGs Derived samples
Sample (seq id)	Sample id	Gene id	Recombination
D167R74	sm241	BAP2	yes
D167R74		ADH5	yes
D167R74		EHT1	yes
D167R74		ALD5	yes
D167R74		ILV1	yes
D167R74		FLO8	yes
D167R74		ARO9	yes
D167R74		FLO11	yes
D167R74		GAP1	yes
D167R74		UTH1	yes
D167R74		IRC7	yes
D167R74		PDC2	yes
D167R74		ARO80	yes
D167R74		BGL2	yes
D167R74		ACS2	yes
D167R74		ILV2	yes
D167R74		ALD3	yes
D167R74		IAH1	yes
D167R74		ATF1	yes
D167R74		EEB1	yes
D167R75	sm242	ARO8	yes
D167R75		ADH4	yes
D167R75		ACS2	yes
D167R76	sm243	ARO8	yes
D167R76		ADH4	yes
D167R76		ACS2	yes
D167R77	sm244	TIP1	yes
D167R77		BAP2	yes
D167R77		BAT1	yes
D167R77		GAP1	yes
D167R77		UTH1	yes
D167R77		BAP3	yes
D167R77		PDC2	yes
D167R77		ARO10	yes
D167R77		PAD1	yes
D167R77		FDC1	yes
D167R77		PDC6	yes
D167R77		ATF2	yes
D167R77		BAT2	yes
D167R77		PDC1	yes
D167R77		ACS2	yes
D167R77		ADH1	yes
D167R77		SPR1	yes
D167R77		ALD6	yes
D167R78	sm245	TIP1	yes
D167R78		BAP2	yes
D167R78		BAT1	yes
D167R78		GAP1	yes
D167R78		UTH1	yes
D167R78		BAP3	yes
D167R78		PDC2	yes
D167R78		ARO10	yes
D167R78		PAD1	yes
D167R78		FDC1	yes
D167R78		PDC6	yes
D167R78		ATF2	yes
D167R78		BAT2	yes
D167R78		PDC1	yes
D167R78		ACS2	yes
D167R78		ADH1	yes
D167R78		SPR1	yes
D167R78		ATF1	yes
D167R78		ALD6	yes
D287R115	sm331	ALD5	yes
D287R115		ILV1	yes
D287R115		FLO8	yes
D287R115		PDC6	yes
D287R115		ATF2	yes
D287R115		BGL2	yes
D287R116	sm332	ADH5	yes
D287R116		EHT1	yes
D287R116		ALD5	yes
D287R116		ILV1	yes
D287R116		FLO8	yes
D287R116		BAP3	yes
D287R116		ARO10	yes
D287R116		ARO80	yes
D287R116		PAD1	yes
D287R116		FDC1	yes
D287R116		PDC6	yes
D287R116		BGL2	yes
D287R116		ILV2	yes
D287R116		ADH1	yes
D287R116		SPR1	yes
D287R116		ALD4	yes
D287R116		ALD6	yes
D287R116		EEB1	yes
D287R117	sm333	ADH5	yes
D287R117		ALD5	yes
D287R117		ILV1	yes
D287R117		FLO8	yes
D287R117		FLO11	yes
D287R117		BAP3	yes
D287R117		ARO10	yes
D287R117		ARO80	yes
D287R117		PAD1	yes
D287R117		FDC1	yes
D287R117		PDC6	yes
D287R117		BGL2	yes
D287R117		ILV2	yes
D287R117		ADH1	yes
D287R117		SPR1	yes
D287R117		ALD4	yes
D287R117		ALD6	yes
D287R117		EEB1	yes
D287R118	sm334	ALD5	yes
D287R118		ILV1	yes
D287R118		FLO8	yes
D287R118		FLO11	yes
D287R118		MPH2	yes
D287R118		PDC2	yes
D287R118		ARO1	yes
D287R118		BAT2	yes
D287R118		ACS2	yes
D287R118		ALD3	yes
D287R118		MGL2	yes
D287R118		ADH2	yes
D287R118		ADH6	yes
D287R118		LEU4	yes
D287R118		IAH1	yes
D287R118		ALD6	yes
D287R119	sm335	ALD5	yes
D287R119		ILV1	yes
D287R119		FLO8	yes
D287R119		FLO11	yes
D287R119		MPH2	yes
D287R119		BAP3	yes
D287R119		PDC2	yes
D287R119		ARO1	yes
D287R119		BAT2	yes
D287R119		ACS2	yes
D287R119		ALD3	yes
D287R119		MGL2	yes
D287R119		ADH2	yes
D287R119		IAH1	yes
D287R119		ALD6	yes
D287R120	sm336	ADH1	yes
D287R121	sm337	ADH1	yes
D287R122	sm338	PDC6	yes
D287R122		ATF2	yes
D287R122		BGL2	yes
D287R124	sm340	EHT1	yes
D287R124		ADH1	yes
D287R125	sm341	EHT1	yes
D287R125		ADH1	yes
D287R127	sm343	PAD1	yes
D287R127		FDC1	yes
D287R127		ACS2	yes
D287R127		ADH1	yes
D287R127		ATF1	yes
D287R130	sm346	ADH1	yes
D287R130		IAH1	yes
D287R131	sm347	ADH1	yes
D415R88	sm330	ALD5	yes
D415R88		ILV1	yes
D415R88		FLO8	yes
D415R88		PDC6	yes
D415R88		ATF2	yes
D415R88		BGL2	yes
D415R89	sm329	ACS1	yes
D415R89		GAP1	yes
D415R89		UTH1	yes
D415R89		ARO80	yes
D415R89		PAD1	yes
D415R89		FDC1	yes
D415R89		ADH4	yes
D415R89		PDC1	yes
D415R89		ILV2	yes
D415R89		MGL2	yes
D415R89		PEP5	yes
D415R89		ADH2	yes
D415R89		ADH6	yes
D415R89		SPR1	yes
D415R92	sm328	ACS1	yes
D415R92		ARO9	yes
D415R92		GAP1	yes
D415R92		UTH1	yes
D415R92		ARO80	yes
D415R92		PAD1	yes
D415R92		FDC1	yes
D415R92		ADH4	yes
D415R92		PDC1	yes
D415R92		ILV2	yes
D415R92		MGL2	yes
D415R92		PEP5	yes
D415R92		ADH2	yes
D415R92		ADH6	yes
D415R92		SPR1	yes
