# Supplementary material for: Unlocking the functional potential of polyploid yeasts
Source: Nat Commun. 2022 May 11;13:2580. doi: 10.1038/s41467-022-30221-x (PMC9095626; doi:10.1038/s41467-022-30221-x)
Supplement: Supplementary file 12 — Supplementary Data 9 [file 41467_2022_30221_MOESM12_ESM.xlsx]

## Sheet: Supplementary Data 9
Supplementary Data 9. Lab scale wort fermentation results
	Time (hours)
	0	25.3333	49.25	105.833	144	193.833	241.5	312.083
Strain id	Mass loss average (%)								ABV (%)
OS1364	0	1.5	2.8	4.4	4.9	5.3	5.6	6.1	9.4
sm241	0	1.2	3.2	4.9	5.4	5.8	6.1	6.6	9.4
sm242	0	1.9	3.7	5.3	5.8	6.2	6.6	7.1	10.9
sm244	0	1.7	3.6	5.2	5.7	6.3	6.8	7.5	11.4
sm245	0	0.9	2.5	4.1	4.8	5.7	6.3	6.7	10.3
sm329	0	1.5	3.7	5.4	6	6.6	7.1	7.7	11.9
sm331	0	1.6	4	5.3	5.7	6.2	6.6	7	11
sm333	0	1.8	3.6	4.9	5.4	5.9	6.4	7	10.8
sm335	0	1	2.5	4.8	5.4	5.9	6.2	6.7	10.4
sm338	0	1.9	4.1	5.8	6.3	6.9	7.3	7.8	12
sm340	0	1	2.3	4.9	5.6	6.2	6.6	7.1	11
sm343	0	1.6	3.9	5.4	5.8	6.3	6.7	7.2	11.1
sm345	0	1.8	3.7	5	5.4	5.9	6.3	6.8	10.5
	Time (hours)
	0	22.1667	49.4167	119.35	171.833	192.85	216.517	283.933	307.45
Strain id	Mass loss average (%)									ABV (%)
OS1431	0	1.4	4.2	6.1	6.7	6.9	7	7.3	7.3	11.2
sm263	0	1.3	4.2	6.2	6.8	7	7.1	7.4	7.4	11.3
sm264	0	1.5	4.3	6.4	7	7.2	7.4	7.7	7.8	11.7
sm399	0	1.6	4.9	7.1	7.5	7.7	7.8	8	8.1	12.2
sm400	0	1.2	3.8	6.1	6.7	6.8	7	7.3	7.4	10.7
sm403	0	1.2	4.3	6.4	6.9	7	7.2	7.4	7.5	11.1
sm404	0	1.2	3.8	5.9	6.6	6.7	6.9	7.2	7.3	11.1
sm405	0	1.2	4.4	6.5	7	7.2	7.3	7.5	7.6	11.5
sm406	0	1.3	3.8	5.8	6.4	6.6	6.7	7.1	7.2	11
sm407	0	1.4	3.8	6	6.6	6.7	6.9	7.1	7.2	10.6
sm408	0	1.3	4.1	6.3	6.9	7.1	7.2	7.5	7.5	11.4
	ABV (%): Final alcohol by volume (%)
