# Supplementary material for: Unlocking the functional potential of polyploid yeasts
Source: Nat Commun. 2022 May 11;13:2580. doi: 10.1038/s41467-022-30221-x (PMC9095626; doi:10.1038/s41467-022-30221-x)
Supplement: Supplementary file 13 — Supplementary Data 10 [file 41467_2022_30221_MOESM13_ESM.xlsx]

## Sheet: Supplementary Data 10
Supplementary Data 10. 2L scale wort fermentation results
	Time (hours)
	0	25.33	46.5	71.33	98.17	146.33	190.58
Strains id	Average alcohol by volume (%)
OS1364	0.04	2.05	6.75	8.74	9.45	9.75	9.87
sm244	0.04	2.73	6.44	7.93	8.84	9.61	9.79
sm338	0.04	2.02	7.09	9	9.49	9.73	9.85
	Time (hours)
	0	11	17	33.25	58.5	82.5	106.5	141.75	179	203	226.5	250.25	274.5
Strins id	Average alcohol by volume (%)
OS1431	0.03	1.32	1.95	4.26	5.76	6.55	7.15	7.8	8.31	8.53	8.7	8.82	8.93
sm399	0.04	1.25	1.67	3.73	5.71	6.69	7.4	8.04	8.49	8.69	8.83	8.94	9.03
sm408	0.04	1.34	1.9	3.6	5.45	6.44	7.12	7.93	8.46	8.69	8.83	8.94	9.04
WLP001	0.04	1.43	2.03	4.61	6.87	7.68	8.12	8.54	8.86	9	9.1	9.19	9.26
