# Supplementary material for: Unlocking the functional potential of polyploid yeasts
Source: Nat Commun. 2022 May 11;13:2580. doi: 10.1038/s41467-022-30221-x (PMC9095626; doi:10.1038/s41467-022-30221-x)
Supplement: Supplementary file 14 — Supplementary Data 11 [file 41467_2022_30221_MOESM14_ESM.xlsx]

## Sheet: Supplementary Data 11
Supplementary Data 11. Sugar Consumption, Post fermentation viability and Aroma analysis
Residual sugars at the end of fermentation
	Average (g/L)				Percentage of residual sugars (%)
Strain	Maltotriose	Maltose	Glucose	Fructose	Maltotriose	Maltose	Glucose	Fructose
OS1364	6.4	4.4	0.2	/	18.3908	12.6437	0.574713	/
SM244	7.4	4.7	0.2	/	21.2644	13.5057	0.574713	/
SM338	6.4	4.4	0.2	/	18.3908	12.6437	0.574713	/
OS1431	8.9	3.4	0.2	0.3	25.5747	9.77011	0.574713	0.862069
SM399	8.1	2.5	0.2	/	23.2759	7.18391	0.574713	/
SM408	8.2	2.8	0.2	/	23.5632	8.04598	0.574713	/
WLP001	4.3	2.4	0.1	/	12.3563	6.89655	0.287356
	Concentration (g/L) per replicate				Percentage of residual sugars per replicate (%)
Strain	Maltotriose	Maltose	Glucose	Fructose	Maltotriose	Maltose	Glucose	Fructose
OS1364	6.44	4.394	0.23	/	18.5057	12.6264	0.66092	/
OS1364	6.349	4.434	0.219	/	18.2443	12.7414	0.62931	/
OS1364	6.288	4.398	0.219	/	18.069	12.6379	0.62931	/
SM244	6.666	4.793	0.224	/	19.1552	13.773	0.643678	/
SM244	7.8	4.691	0.221	/	22.4138	13.4799	0.635057	/
SM244	7.713	4.663	0.213	/	22.1638	13.3994	0.612069	/
SM338	6.419	4.483	0.232	/	18.4454	12.8822	0.666667	/
SM338	6.294	4.282	0.214	/	18.0862	12.3046	0.614943	/
SM338	6.418	4.432	0.233	/	18.4425	12.7356	0.66954	/
OS1431	9.515	3.559	0.201	0.378	27.342	10.227	0.577586	1.08621
OS1431	8.49	3.315	0.177	/	24.3966	9.52586	0.508621	/
OS1431	8.838	3.323	0.181	0.285	25.3966	9.54885	0.520115	0.818966
SM399	8.145	2.558	0.166	/	23.4052	7.35057	0.477011	/
SM399	8.287	2.631	0.179	/	23.8132	7.56034	0.514368	/
SM399	7.842	2.291	0.161	/	22.5345	6.58333	0.462644	/
SM408	7.578	2.757	0.144	/	21.7759	7.92241	0.413793	/
SM408	8.307	2.567	0.181	/	23.8707	7.37644	0.520115	/
SM408	8.59	3.096	0.169	/	24.6839	8.89655	0.485632	/
WLP001	3.879	1.407	0.077	/	11.1466	4.0431	0.221264	/
WLP001	4.693	3.384	0.084	/	13.4856	9.72414	0.241379	/
WLP001	4.375	2.38	0.095	/	12.5718	6.83908	0.272989	/
Post fermentation viability
Strain	Replicate	Dead cells / mL	Total cells / mL	Viability (%)
OS1364	A	42070000	201100000	79.0801
OS1364	B	38950000	168900000	76.939
OS1364	C	41350000	183300000	77.4414
sm244	A	16430000	182600000	91.0022
sm244	B	15630000	186000000	91.5968
sm244	C	17250000	190000000	90.9211
sm338	A	37730000	154600000	75.5951
sm338	B	22200000	102200000	78.2779
sm338	C	38720000	165800000	76.6466
OS1431	A	384800000	658000000	41.5198
OS1431	B	198000000	450000000	56
OS1431	C	204000000	478000000	57.3222
sm399	A	203800000	378000000	46.0847
sm399	B	160800000	482000000	66.639
sm399	C	232200000	450000000	48.4
sm408	A	122600000	464000000	73.5776
sm408	B	305800000	568000000	46.162
sm408	C	292800000	632000000	53.6709
WLP001	A	37600000	550000000	93.1636
WLP001	B	44000000	534000000	91.7603
WLP001	C	43600000	434000000	89.9539
Aroma analysis post fermentation
	Average
Strain	Acetaldehyde	Propanol	2-Me-Propanol	2-Me-Butanol	3-Me-Butanol	3-Me-Butylacetate	Ethyl acetate	Ethyl hexanoate	Ethyl octanoate	Ethyl decanoate	2-Phenylethanol	2-Phenylethylacetate
OS1364	3.65	52.93	31.66	23.94	53.02	5.85	92.8	0.67	0.95	0.39	20.51	0.7
sm244	3.88	52.85	32.92	24.71	55.27	4.95	94.3	0.74	0.9	0.34	18.71	0.51
sm338	4.58	47.33	26.02	20.44	48.51	3.83	71.86	0.66	0.84	0.42	16.92	0.42
OS1431	8.7	25.41	23.99	15.06	63.57	0.46	29.68	0.16	0.43	0.13	11.29	1.29
sm399	9.21	24.1	22.78	14.43	57.96	0.34	21.98	0.16	0.43	0.15	10.18	1.38
sm408	10.52	27.02	27.77	16.83	65.38	0.59	28.52	0.18	0.48	0.18	10.59	1.29
WLP001	21.47	31.62	21.12	16.06	79.65	0.48	29.06	0.13	0.28	0.03	20.62	1.93
All the compounds are reported as mg/L
