# Supplementary material for: Unlocking the functional potential of polyploid yeasts
Source: Nat Commun. 2022 May 11;13:2580. doi: 10.1038/s41467-022-30221-x (PMC9095626; doi:10.1038/s41467-022-30221-x)
Supplement: Supplementary file 15 — Supplementary Data 12 [file 41467_2022_30221_MOESM15_ESM.xlsx]

## Sheet: Supplementary Data 12
Supplementary Data 12. Stat reciprocal non reciprocal AF shifts in M-D WT and ndt80 mutant RTG sectors
OS1364 M-D RTG	OS1364 M-D RTG	Marker with allele frequency shift detected
Samples id	Samples sequencing id	Marker in A	Marker in B	Reciprocal A fraction	Reciprocal B fraction	Non Reciprocal A fraction	Non Reciprocal B fraction
sm242/sm243	D167R75/D167R76	1333	1326	0.939985	0.944947	0.060015	0.0550528
sm244/sm245	D167R77/D167R78	9228	9258	0.938015	0.934975	0.0619853	0.0650248
sm328/sm329	D415R92/D415R89	7746	7673	0.89543	0.903949	0.10457	0.0960511
sm330/sm331	D415R88/D287R115	4043	3922	0.921593	0.950025	0.0784071	0.0499745
sm332/sm333	D287R116/D287R117	10728	10603	0.925429	0.936339	0.0745712	0.0636612
sm334/sm335	D287R118/D287R119	12097	11999	0.883029	0.890241	0.116971	0.109759
sm336/sm337	D287R120/D287R121	1386	1374	0.953824	0.962154	0.046176	0.0378457
sm340/sm341	D287R124/D287R125	2466	2347	0.905109	0.951001	0.0948905	0.0489987
sm346/sm347	D287R130/D287R131	2197	2329	0.968594	0.913697	0.0314065	0.0863031
sm358/sm359	D287R138/D287R139	6094	5870	0.769774	0.799148	0.230226	0.200852
sm401/sm402	D415R86/D287R170	5824	5800	0.800137	0.803448	0.199863	0.196552
OS1431 M-D RTG	OS1431 M-D RTG	Marker with allele frequency shift detected
Samples id	Samples sequencing id	Marker in A	Marker in B	Reciprocal A fraction	Reciprocal B fraction	Non Reciprocal A fraction	Non Reciprocal B fraction
sm263/sm264	D167R95/D167R96	1235	928	0.593522	0.789871	0.406478	0.210129
sm399/sm400	D287R167/D415R84	2681	2559	0.501305	0.525205	0.498695	0.474795
sm403/sm404	D287R171/D287R172	1289	1589	0.653995	0.530522	0.346005	0.469478
sm405/sm406	D415R87/D287R174	3180	2975	0.738365	0.789244	0.261635	0.210756
sm407/sm408	D287R175/D287R176	3108	3208	0.662484	0.641833	0.337516	0.358167
sm409/sm410	D287R177/D287R178	3739	4052	0.460818	0.425222	0.539182	0.574778
sm413/sm414	D287R181/D287R182	2502	2725	0.34972	0.321101	0.65028	0.678899
sm415/sm416	D287R183/D287R184	5235	5108	0.577077	0.591309	0.422923	0.408691
	Note: A and B refers respectively to the first and second sample in the sector
