# Supplementary material for: Unlocking the functional potential of polyploid yeasts
Source: Nat Commun. 2022 May 11;13:2580. doi: 10.1038/s41467-022-30221-x (PMC9095626; doi:10.1038/s41467-022-30221-x)
Supplement: Supplementary file 17 — Source Data [file 41467_2022_30221_MOESM17_ESM.xlsx]

## Sheet: Fig.1c-Supplementary Fig 1c
OS1364 data
#CHROM	POS	ID	REF	ALT	QUAL	FILTER	INFO	FORMAT	unknown
chrI	163	.	TC	CC	122.11	PASS	AB=0.357143;ABP=7.97367;AC=2;AF=0.666667;AN=3;AO=10;CIGAR=1X1M;DP=28;DPB=28.5;DPRA=0;EPP=16.9077;EPPR=13.8677;GTI=0;LEN=1;MEANALT=5;MQM=24.5;MQMR=17.4;NS=1;NUMALT=1;ODDS=4.66457;PAIRED=1;PAIREDR=1;PAO=0;PQA=0;PQR=31;PRO=1;QA=239;QR=200;RO=5;RPL=6;RPP=3.87889;RPPR=13.8677;RPR=4;RUN=1;SAF=7;SAP=6.48466;SAR=3;SRF=5;SRP=13.8677;SRR=0;TYPE=snp	GT:DP:AD:RO:QR:AO:QA	0/1/1:28:5	10:5:200:10:239
chrI	206	.	C	T	102.326	PASS	AB=0.705882;ABP=9.26925;AC=2;AF=0.666667;AN=3;AO=12;CIGAR=1X;DP=17;DPB=17;DPRA=0;EPP=3.0103;EPPR=3.44459;GTI=0;LEN=1;MEANALT=1;MQM=18.3333;MQMR=21;NS=1;NUMALT=1;ODDS=1.19717;PAIRED=1;PAIREDR=1;PAO=0;PQA=0;PQR=0;PRO=0;QA=436;QR=170;RO=5;RPL=7;RPP=3.73412;RPPR=13.8677;RPR=5;RUN=1;SAF=5;SAP=3.73412;SAR=7;SRF=3;SRP=3.44459;SRR=2;TYPE=snp	GT:DP:AD:RO:QR:AO:QA	0/1/1:17:5	12:5:170:12:436
chrI	311	.	A	G	62.0151	PASS	AB=0.537037;ABP=3.6537;AC=2;AF=0.666667;AN=3;AO=29;CIGAR=1X;DP=54;DPB=54;DPRA=0;EPP=9.07545;EPPR=7.26639;GTI=0;LEN=1;MEANALT=1;MQM=14.2414;MQMR=15.52;NS=1;NUMALT=1;ODDS=5.3832;PAIRED=0.448276;PAIREDR=0.6;PAO=0;PQA=0;PQR=0;PRO=0;QA=1129;QR=670;RO=25;RPL=0;RPP=65.983;RPPR=41.3151;RPR=29;RUN=1;SAF=19;SAP=9.07545;SAR=10;SRF=11;SRP=3.79203;SRR=14;TYPE=snp	GT:DP:AD:RO:QR:AO:QA	0/1/1:54:25	29:25:670:29:1129
chrI	335	.	ACCTA	TCCTA	396.91	PASS	AB=0;ABP=0;AC=3;AF=1;AN=3;AO=36;CIGAR=1X4M;DP=57;DPB=53;DPRA=0;EPP=11.6962;EPPR=0;GTI=0;LEN=1;MEANALT=3;MQM=17;MQMR=0;NS=1;NUMALT=1;ODDS=14.0537;PAIRED=0.722222;PAIREDR=0;PAO=0;PQA=0;PQR=0;PRO=0;QA=559;QR=0;RO=0;RPL=14;RPP=6.8707;RPPR=0;RPR=22;RUN=1;SAF=16;SAP=3.9754;SAR=20;SRF=0;SRP=0;SRR=0;TYPE=snp	GT:DP:AD:RO:QR:AO:QA	1/1/1:57:0	36:0:0:36:559
chrI	354	.	C	G	201.854	PASS	AB=0.375;ABP=11.6962;AC=1;AF=0.333333;AN=3;AO=24;CIGAR=1X;DP=64;DPB=64;DPRA=0;EPP=4.45795;EPPR=3.22745;GTI=0;LEN=1;MEANALT=1;MQM=22.7083;MQMR=11.4;NS=1;NUMALT=1;ODDS=6.28921;PAIRED=1;PAIREDR=0.35;PAO=0;PQA=0;PQR=0;PRO=0;QA=885;QR=1439;RO=40;RPL=14;RPP=4.45795;RPPR=81.4005;RPR=10;RUN=1;SAF=18;SAP=16.0391;SAR=6;SRF=18;SRP=3.87889;SRR=22;TYPE=snp	GT:DP:AD:RO:QR:AO:QA	0/0/1:64:40	24:40:1439:24:885
chrI	362	.	C	T	264.002	PASS	AB=0.765625;ABP=42.2325;AC=2;AF=0.666667;AN=3;AO=49;CIGAR=1X;DP=64;DPB=64;DPRA=0;EPP=10.4997;EPPR=6.62942;GTI=0;LEN=1;MEANALT=1;MQM=13.2041;MQMR=24.4667;NS=1;NUMALT=1;ODDS=14.2604;PAIRED=0.469388;PAIREDR=1;PAO=0;PQA=0;PQR=0;PRO=0;QA=1758;QR=553;RO=15;RPL=40;RPP=45.5977;RPPR=27.4756;RPR=9;RUN=1;SAF=27;SAP=4.11819;SAR=22;SRF=9;SRP=4.31318;SRR=6;TYPE=snp	GT:DP:AD:RO:QR:AO:QA	0/1/1:64:15	49:15:553:49:1758
chrI	398	.	C	T	276.135	PASS	AB=0;ABP=0;AC=3;AF=1;AN=3;AO=19;CIGAR=1X;DP=19;DPB=19;DPRA=0;EPP=3.12459;EPPR=0;GTI=0;LEN=1;MEANALT=1;MQM=20.7368;MQMR=0;NS=1;NUMALT=1;ODDS=19.6074;PAIRED=0.842105;PAIREDR=0;PAO=0;PQA=0;PQR=0;PRO=0;QA=667;QR=0;RO=0;RPL=15;RPP=16.8392;RPPR=0;RPR=4;RUN=1;SAF=12;SAP=5.8675;SAR=7;SRF=0;SRP=0;SRR=0;TYPE=snp	GT:DP:AD:RO:QR:AO:QA	1/1/1:19:0	19:0:0:19:667
chrI	407	.	G	A	186.509	PASS	AB=0;ABP=0;AC=3;AF=1;AN=3;AO=15;CIGAR=1X;DP=15;DPB=15;DPRA=0;EPP=14.7363;EPPR=0;GTI=0;LEN=1;MEANALT=1;MQM=21.6667;MQMR=0;NS=1;NUMALT=1;ODDS=16.3637;PAIRED=0.933333;PAIREDR=0;PAO=0;PQA=0;PQR=0;PRO=0;QA=497;QR=0;RO=0;RPL=14;RPP=27.4756;RPPR=0;RPR=1;RUN=1;SAF=13;SAP=20.5268;SAR=2;SRF=0;SRP=0;SRR=0;TYPE=snp	GT:DP:AD:RO:QR:AO:QA	1/1/1:15:0	15:0:0:15:497
chrI	422	.	T	C	206.03	PASS	AB=0;ABP=0;AC=3;AF=1;AN=3;AO=16;CIGAR=1X;DP=16;DPB=16;DPRA=0;EPP=22.5536;EPPR=0;GTI=0;LEN=1;MEANALT=1;MQM=21.5625;MQMR=0;NS=1;NUMALT=1;ODDS=17.1746;PAIRED=0.8125;PAIREDR=0;PAO=0;PQA=0;PQR=0;PRO=0;QA=554;QR=0;RO=0;RPL=14;RPP=22.5536;RPPR=0;RPR=2;RUN=1;SAF=14;SAP=22.5536;SAR=2;SRF=0;SRP=0;SRR=0;TYPE=snp	GT:DP:AD:RO:QR:AO:QA	1/1/1:16:0	16:0:0:16:554
chrI	534	.	T	C	166.44	PASS	AB=0;ABP=0;AC=3;AF=1;AN=3;AO=13;CIGAR=1X;DP=13;DPB=13;DPRA=0;EPP=3.17734;EPPR=0;GTI=0;LEN=1;MEANALT=1;MQM=17.2308;MQMR=0;NS=1;NUMALT=1;ODDS=14.7418;PAIRED=0.846154;PAIREDR=0;PAO=0;PQA=0;PQR=0;PRO=0;QA=480;QR=0;RO=0;RPL=5;RPP=4.51363;RPPR=0;RPR=8;RUN=1;SAF=9;SAP=7.18621;SAR=4;SRF=0;SRP=0;SRR=0;TYPE=snp	GT:DP:AD:RO:QR:AO:QA	1/1/1:13:0	13:0:0:13:480
chrI	558	.	G	A	345.618	PASS	AB=0.666667;ABP=14.5915;AC=2;AF=0.666667;AN=3;AO=32;CIGAR=1X;DP=48;DPB=48;DPRA=0;EPP=4.09604;EPPR=5.18177;GTI=0;LEN=1;MEANALT=2;MQM=19.2812;MQMR=18;NS=1;NUMALT=1;ODDS=8.34611;PAIRED=0.90625;PAIREDR=0;PAO=0;PQA=0;PQR=0;PRO=0;QA=1133;QR=322;RO=9;RPL=6;RPP=30.1537;RPPR=22.5536;RPR=26;RUN=1;SAF=16;SAP=3.0103;SAR=16;SRF=3;SRP=5.18177;SRR=6;TYPE=snp	GT:DP:AD:RO:QR:AO:QA	0/1/1:48:9	32:9:322:32:1133
chrI	568	.	C	T	66.1242	PASS	AB=0.377358;ABP=9.93443;AC=1;AF=0.333333;AN=3;AO=20;CIGAR=1X;DP=53;DPB=53;DPRA=0;EPP=13.8677;EPPR=8.34028;GTI=0;LEN=1;MEANALT=1;MQM=20.85;MQMR=21.1818;NS=1;NUMALT=1;ODDS=15.2257;PAIRED=0.5;PAIREDR=0.909091;PAO=0;PQA=0;PQR=0;PRO=0;QA=734;QR=1192;RO=33;RPL=1;RPP=38.1882;RPPR=22.0271;RPR=19;RUN=1;SAF=4;SAP=18.6449;SAR=16;SRF=16;SRP=3.0761;SRR=17;TYPE=snp	GT:DP:AD:RO:QR:AO:QA	0/0/1:53:33	20:33:1192:20:734
chrI	574	.	C	T	99.1199	PASS	AB=0.351852;ABP=13.3047;AC=1;AF=0.333333;AN=3;AO=19;CIGAR=1X;DP=54;DPB=54;DPRA=0;EPP=16.8392;EPPR=10.5174;GTI=0;LEN=1;MEANALT=1;MQM=25;MQMR=19;NS=1;NUMALT=1;ODDS=22.1807;PAIRED=1;PAIREDR=0.628571;PAO=0;PQA=0;PQR=0;PRO=0;QA=591;QR=1210;RO=35;RPL=4;RPP=16.8392;RPPR=41.7866;RPR=15;RUN=1;SAF=6;SAP=8.61041;SAR=13;SRF=13;SRP=8.03571;SRR=22;TYPE=snp	GT:DP:AD:RO:QR:AO:QA	0/0/1:54:35	19:35:1210:19:591
chrI	631	.	C	G	67.7419	PASS	AB=0.244186;ABP=51.8937;AC=1;AF=0.333333;AN=3;AO=21;CIGAR=1X;DP=86;DPB=86;DPRA=0;EPP=15.5221;EPPR=12.665;GTI=0;LEN=1;MEANALT=1;MQM=24.4286;MQMR=17.1692;NS=1;NUMALT=1;ODDS=15.5981;PAIRED=0.904762;PAIREDR=0.4;PAO=0;PQA=0;PQR=0;PRO=0;QA=773;QR=2386;RO=65;RPL=21;RPP=48.6112;RPPR=27.3642;RPR=0;RUN=1;SAF=5;SAP=15.5221;SAR=16;SRF=36;SRP=4.64726;SRR=29;TYPE=snp	GT:DP:AD:RO:QR:AO:QA	0/0/1:86:65	21:65:2386:21:773
chrI	659	.	G	A	714.908	PASS	AB=0;ABP=0;AC=3;AF=1;AN=3;AO=56;CIGAR=1X;DP=56;DPB=56;DPRA=0;EPP=25.3454;EPPR=0;GTI=0;LEN=1;MEANALT=1;MQM=16.9464;MQMR=0;NS=1;NUMALT=1;ODDS=49.6118;PAIRED=0.428571;PAIREDR=0;PAO=0;PQA=0;PQR=0;PRO=0;QA=2135;QR=0;RO=0;RPL=28;RPP=3.0103;RPPR=0;RPR=28;RUN=1;SAF=32;SAP=5.49198;SAR=24;SRF=0;SRP=0;SRR=0;TYPE=snp	GT:DP:AD:RO:QR:AO:QA	1/1/1:56:0	56:0:0:56:2135
chrI	671	.	T	C	396.675	PASS	AB=0;ABP=0;AC=3;AF=1;AN=3;AO=41;CIGAR=1X;DP=54;DPB=54;DPRA=0;EPP=3.48696;EPPR=3.73412;GTI=0;LEN=1;MEANALT=2;MQM=14.9268;MQMR=23.6667;NS=1;NUMALT=1;ODDS=24.1385;PAIRED=0.219512;PAIREDR=1;PAO=0;PQA=0;PQR=0;PRO=0;QA=1591;QR=113;RO=3;RPL=31;RPP=26.3669;RPPR=9.52472;RPR=10;RUN=1;SAF=25;SAP=7.30028;SAR=16;SRF=1;SRP=3.73412;SRR=2;TYPE=snp	GT:DP:AD:RO:QR:AO:QA	1/1/1:54:3	41:3:113:41:1591
chrI	703	.	C	T	178.171	PASS	AB=0.575758;ABP=6.30041;AC=2;AF=0.666667;AN=3;AO=38;CIGAR=1X;DP=66;DPB=66;DPRA=0;EPP=11.239;EPPR=10.7656;GTI=0;LEN=1;MEANALT=1;MQM=16.5526;MQMR=16.5;NS=1;NUMALT=1;ODDS=13.8629;PAIRED=0.368421;PAIREDR=1;PAO=0;PQA=0;PQR=0;PRO=0;QA=1319;QR=1050;RO=28;RPL=32;RPP=41.6397;RPPR=18.2106;RPR=6;RUN=1;SAF=29;SAP=25.8679;SAR=9;SRF=16;SRP=4.25114;SRR=12;TYPE=snp	GT:DP:AD:RO:QR:AO:QA	0/1/1:66:28	38:28:1050:38:1319
chrI	730	.	G	A	51.6967	PASS	AB=0.204082;ABP=40.2799;AC=1;AF=0.333333;AN=3;AO=10;CIGAR=1X;DP=49;DPB=49;DPRA=0;EPP=10.8276;EPPR=4.76149;GTI=0;LEN=1;MEANALT=2;MQM=26.2;MQMR=19.8065;NS=1;NUMALT=1;ODDS=11.9036;PAIRED=1;PAIREDR=1;PAO=0;PQA=0;PQR=0;PRO=0;QA=345;QR=1189;RO=31;RPL=2;RPP=10.8276;RPPR=70.3259;RPR=8;RUN=1;SAF=8;SAP=10.8276;SAR=2;SRF=18;SRP=4.76149;SRR=13;TYPE=snp	GT:DP:AD:RO:QR:AO:QA	0/0/1:49:31	10:31:1189:10:345
chrI	742	.	T	A	705.064	PASS	AB=0;ABP=0;AC=3;AF=1;AN=3;AO=42;CIGAR=1X;DP=43;DPB=43;DPRA=0;EPP=4.87156;EPPR=5.18177;GTI=0;LEN=1;MEANALT=1;MQM=21.0238;MQMR=32;NS=1;NUMALT=1;ODDS=31.553;PAIRED=1;PAIREDR=1;PAO=0;PQA=0;PQR=0;PRO=0;QA=1632;QR=40;RO=1;RPL=22;RPP=3.21711;RPPR=5.18177;RPR=20;RUN=1;SAF=26;SAP=8.18047;SAR=16;SRF=0;SRP=5.18177;SRR=1;TYPE=snp	GT:DP:AD:RO:QR:AO:QA	1/1/1:43:1	42:1:40:42:1632
chrI	757	.	A	G	82.6248	PASS	AB=0.217391;ABP=34.9215;AC=1;AF=0.333333;AN=3;AO=10;CIGAR=1X;DP=46;DPB=46;DPRA=0;EPP=3.0103;EPPR=9.04217;GTI=0;LEN=1;MEANALT=1;MQM=30.8;MQMR=18.2778;NS=1;NUMALT=1;ODDS=19.0251;PAIRED=1;PAIREDR=1;PAO=0;PQA=0;PQR=0;PRO=0;QA=401;QR=1321;RO=36;RPL=5;RPP=3.0103;RPPR=5.18177;RPR=5;RUN=1;SAF=10;SAP=24.725;SAR=0;SRF=20;SRP=3.9754;SRR=16;TYPE=snp	GT:DP:AD:RO:QR:AO:QA	0/0/1:46:36	10:36:1321:10:401
chrI	758	.	T	C	33.8833	PASS	AB=0.456522;ABP=3.76559;AC=1;AF=0.333333;AN=3;AO=21;CIGAR=1X;DP=46;DPB=46;DPRA=0;EPP=3.1137;EPPR=13.5202;GTI=0;LEN=1;MEANALT=1;MQM=14.5714;MQMR=26.4;NS=1;NUMALT=1;ODDS=5.54518;PAIRED=1;PAIREDR=1;PAO=0;PQA=0;PQR=0;PRO=0;QA=806;QR=917;RO=25;RPL=18;RPP=26.2761;RPPR=10.0459;RPR=3;RUN=1;SAF=8;SAP=5.59539;SAR=13;SRF=22;SRP=34.3664;SRR=3;TYPE=snp	GT:DP:AD:RO:QR:AO:QA	0/0/1:46:25	21:25:917:21:806
chrI	792	.	A	C	T	374.038	PASS	AB=0.212121	0.757576;ABP=26.7649	22.0271;AC=1	2;AF=0.333333	0.666667;AN=3;AO=7	25;CIGAR=1X	1X;DP=33;DPB=33;DPRA=0	0;EPP=18.2106	7.26639;EPPR=5.18177;GTI=0;LEN=1	1;MEANALT=2	2;MQM=31.2857	19.6;MQMR=32;NS=1;NUMALT=2;ODDS=3.72586;PAIRED=1	1;PAIREDR=1;PAO=0	0;PQA=0	0;PQR=0;PRO=0;QA=252	965;QR=41;RO=1;RPL=7	15;RPP=18.2106	5.18177;RPPR=5.18177;RPR=0	10;RUN=1	1;SAF=7	19;SAP=18.2106	17.6895;SAR=0	6;SRF=0;SRP=5.18177;SRR=1;TYPE=snp	snp	GT:DP:AD:RO:QR:AO:QA	1/2/2:33:1	7	25:1:41:7	25:252	965
chrI	875	.	T	C	951.804	PASS	AB=0;ABP=0;AC=3;AF=1;AN=3;AO=56;CIGAR=1X;DP=56;DPB=56;DPRA=0;EPP=4.40625;EPPR=0;GTI=0;LEN=1;MEANALT=1;MQM=22.25;MQMR=0;NS=1;NUMALT=1;ODDS=49.6118;PAIRED=1;PAIREDR=0;PAO=0;PQA=0;PQR=0;PRO=0;QA=2102;QR=0;RO=0;RPL=17;RPP=21.778;RPPR=0;RPR=39;RUN=1;SAF=44;SAP=42.7172;SAR=12;SRF=0;SRP=0;SRR=0;TYPE=snp	GT:DP:AD:RO:QR:AO:QA	1/1/1:56:0	56:0:0:56:2102
chrI	880	.	C	T	63.6641	PASS	AB=0.285714;ABP=25.3454;AC=1;AF=0.333333;AN=3;AO=16;CIGAR=1X;DP=56;DPB=56;DPRA=0;EPP=3.55317;EPPR=3.87889;GTI=0;LEN=1;MEANALT=1;MQM=22.8125;MQMR=21.85;NS=1;NUMALT=1;ODDS=14.6592;PAIRED=1;PAIREDR=1;PAO=0;PQA=0;PQR=0;PRO=0;QA=590;QR=1557;RO=40;RPL=1;RPP=29.6108;RPPR=8.43898;RPR=15;RUN=1;SAF=8;SAP=3.0103;SAR=8;SRF=35;SRP=51.8684;SRR=5;TYPE=snp	GT:DP:AD:RO:QR:AO:QA	0/0/1:56:40	16:40:1557:16:590
chrI	948	.	CACAGG	CACAGA	661.534	PASS	AB=0;ABP=0;AC=3;AF=1;AN=3;AO=26;CIGAR=5M1X;DP=43;DPB=45.1667;DPRA=0;EPP=4.34659;EPPR=0;GTI=0;LEN=1;MEANALT=5;MQM=37.5769;MQMR=0;NS=1;NUMALT=1;ODDS=0.0105312;PAIRED=0.615385;PAIREDR=0;PAO=2.5;PQA=73;PQR=14.5;PRO=0.5;QA=952;QR=0;RO=0;RPL=3;RPP=36.4176;RPPR=0;RPR=23;RUN=1;SAF=14;SAP=3.34437;SAR=12;SRF=0;SRP=0;SRR=0;TYPE=snp	GT:DP:AD:RO:QR:AO:QA	1/1/1:43:0	26:0:0:26:952
chrI	964	.	G	C	205.677	PASS	AB=0.368421;ABP=14.4391;AC=1;AF=0.333333;AN=3;AO=28;CIGAR=1X;DP=76;DPB=76;DPRA=0;EPP=5.80219;EPPR=4.6389;GTI=0;LEN=1;MEANALT=1;MQM=21.6786;MQMR=32.625;NS=1;NUMALT=1;ODDS=27.7259;PAIRED=1;PAIREDR=0.666667;PAO=0;PQA=0;PQR=0;PRO=0;QA=1050;QR=1779;RO=48;RPL=6;RPP=22.8638;RPPR=55.3066;RPR=22;RUN=1;SAF=19;SAP=10.7656;SAR=9;SRF=28;SRP=5.9056;SRR=20;TYPE=snp	GT:DP:AD:RO:QR:AO:QA	0/0/1:76:48	28:48:1779:28:1050
chrI	986	.	C	T	1891.18	PASS	AB=0.655367;ABP=40.1216;AC=2;AF=0.666667;AN=3;AO=116;CIGAR=1X;DP=177;DPB=177;DPRA=0;EPP=42.621;EPPR=4.7546;GTI=0;LEN=1;MEANALT=1;MQM=31.5517;MQMR=37.4754;NS=1;NUMALT=1;ODDS=76.2462;PAIRED=0.87931;PAIREDR=0.57377;PAO=0;PQA=0;PQR=0;PRO=0;QA=4376;QR=2251;RO=61;RPL=7;RPP=197.769;RPPR=18.709;RPR=109;RUN=1;SAF=88;SAP=70.4008;SAR=28;SRF=35;SRP=5.89373;SRR=26;TYPE=snp	GT:DP:AD:RO:QR:AO:QA	0/1/1:177:61	116:61:2251:116:4376
chrI	1039	.	G	C	676.135	PASS	AB=0.289683;ABP=99.8304;AC=1;AF=0.333333;AN=3;AO=73;CIGAR=1X;DP=252;DPB=252;DPRA=0;EPP=5.41974;EPPR=7.38964;GTI=0;LEN=1;MEANALT=1;MQM=23.8082;MQMR=36.5754;NS=1;NUMALT=1;ODDS=146.947;PAIRED=1;PAIREDR=0.47486;PAO=0;PQA=0;PQR=0;PRO=0;QA=2738;QR=6240;RO=179;RPL=46;RPP=13.7487;RPPR=4.47817;RPR=27;RUN=1;SAF=50;SAP=24.6953;SAR=23;SRF=80;SRP=7.38964;SRR=99;TYPE=snp	GT:DP:AD:RO:QR:AO:QA	0/0/1:252:179	73:179:6240:73:2738
chrI	1057	.	A	G	407.235	PASS	AB=0.251029;ABP=133.844;AC=1;AF=0.333333;AN=3;AO=61;CIGAR=1X;DP=243;DPB=243;DPRA=0;EPP=5.89373;EPPR=7.78277;GTI=0;LEN=1;MEANALT=1;MQM=24.2131;MQMR=36.8132;NS=1;NUMALT=1;ODDS=93.7693;PAIRED=0.983607;PAIREDR=0.516484;PAO=0;PQA=0;PQR=0;PRO=0;QA=2204;QR=6378;RO=182;RPL=52;RPP=68.8308;RPPR=37.8016;RPR=9;RUN=1;SAF=44;SAP=28.9612;SAR=17;SRF=89;SRP=3.2012;SRR=93;TYPE=snp	GT:DP:AD:RO:QR:AO:QA	0/0/1:243:182	61:182:6378:61:2204
chrI	1062	.	T	C	1506.97	PASS	AB=0.434043;ABP=11.8902;AC=1;AF=0.333333;AN=3;AO=102;CIGAR=1X;DP=235;DPB=235;DPRA=0;EPP=7.18293;EPPR=14.9126;GTI=0;LEN=1;MEANALT=1;MQM=34.4118;MQMR=32.2857;NS=1;NUMALT=1;ODDS=42.9751;PAIRED=0.715686;PAIREDR=0.586466;PAO=0;PQA=0;PQR=0;PRO=0;QA=3739;QR=4822;RO=133;RPL=90;RPP=132.532;RPPR=16.7412;RPR=12;RUN=1;SAF=64;SAP=17.4016;SAR=38;SRF=67;SRP=3.02663;SRR=66;TYPE=snp	GT:DP:AD:RO:QR:AO:QA	0/0/1:235:133	102:133:4822:102:3739
chrI	1074	.	C	T	1757.94	PASS	AB=0.529954;ABP=4.70145;AC=2;AF=0.666667;AN=3;AO=115;CIGAR=1X;DP=217;DPB=217;DPRA=0;EPP=37.9238;EPPR=3.09546;GTI=0;LEN=1;MEANALT=1;MQM=31.8261;MQMR=35.1176;NS=1;NUMALT=1;ODDS=18.0218;PAIRED=0.582609;PAIREDR=0.735294;PAO=0;PQA=0;PQR=0;PRO=0;QA=4141;QR=3714;RO=102;RPL=70;RPP=14.8118;RPPR=84.845;RPR=45;RUN=1;SAF=55;SAP=3.48236;SAR=60;SRF=66;SRP=22.1704;SRR=36;TYPE=snp	GT:DP:AD:RO:QR:AO:QA	0/1/1:217:102	115:102:3714:115:4141
chrI	1084	.	A	T	2459.34	PASS	AB=0.866667;ABP=178.176;AC=2;AF=0.666667;AN=3;AO=130;CIGAR=1X;DP=150;DPB=150;DPRA=0;EPP=35.3485;EPPR=13.8677;GTI=0;LEN=1;MEANALT=1;MQM=29.9692;MQMR=33.75;NS=1;NUMALT=1;ODDS=14.2632;PAIRED=0.646154;PAIREDR=1;PAO=0;PQA=0;PQR=0;PRO=0;QA=4788;QR=734;RO=20;RPL=75;RPP=9.69175;RPPR=18.6449;RPR=55;RUN=1;SAF=68;SAP=3.61163;SAR=62;SRF=19;SRP=38.1882;SRR=1;TYPE=snp	GT:DP:AD:RO:QR:AO:QA	0/1/1:150:20	130:20:734:130:4788
chrI	1123	.	C	A	2149.12	PASS	AB=0.419355;ABP=20.5222;AC=1;AF=0.333333;AN=3;AO=130;CIGAR=1X;DP=310;DPB=310;DPRA=0;EPP=16.1059;EPPR=8.84915;GTI=0;LEN=1;MEANALT=1;MQM=35.1462;MQMR=47.0722;NS=1;NUMALT=1;ODDS=69.3147;PAIRED=0.707692;PAIREDR=0.855556;PAO=0;PQA=0;PQR=0;PRO=0;QA=4830;QR=6690;RO=180;RPL=44;RPP=32.4755;RPPR=226.141;RPR=86;RUN=1;SAF=67;SAP=3.27756;SAR=63;SRF=93;SRP=3.44459;SRR=87;TYPE=snp	GT:DP:AD:RO:QR:AO:QA	0/0/1:310:180	130:180:6690:130:4830
chrI	1150	.	G	A	2696.85	PASS	AB=0.404255;ABP=32.9489;AC=1;AF=0.333333;AN=3;AO=152;CIGAR=1X;DP=376;DPB=376;DPRA=0;EPP=23.6393;EPPR=8.59409;GTI=0;LEN=1;MEANALT=1;MQM=37.8289;MQMR=51.5179;NS=1;NUMALT=1;ODDS=99.8132;PAIRED=0.703947;PAIREDR=0.821429;PAO=0;PQA=0;PQR=0;PRO=0;QA=5568;QR=8272;RO=224;RPL=65;RPP=9.92473;RPPR=21.778;RPR=87;RUN=1;SAF=64;SAP=11.239;SAR=88;SRF=110;SRP=3.16541;SRR=114;TYPE=snp	GT:DP:AD:RO:QR:AO:QA	0/0/1:376:224	152:224:8272:152:5568
chrI	1213	.	T	C	2056.29	PASS	AB=0.38206;ABP=39.3771;AC=1;AF=0.333333;AN=3;AO=115;CIGAR=1X;DP=301;DPB=301;DPRA=0;EPP=9.82684;EPPR=7.68013;GTI=0;LEN=1;MEANALT=1;MQM=37.8;MQMR=43.914;NS=1;NUMALT=1;ODDS=98.4269;PAIRED=0.791304;PAIREDR=0.860215;PAO=0;PQA=0;PQR=0;PRO=0;QA=4247;QR=6846;RO=186;RPL=82;RPP=48.3469;RPPR=53.8648;RPR=33;RUN=1;SAF=39;SAP=28.8603;SAR=76;SRF=97;SRP=3.75747;SRR=89;TYPE=snp	GT:DP:AD:RO:QR:AO:QA	0/0/1:301:186	115:186:6846:115:4247
chrI	1233	.	A	T	586.836	PASS	AB=0.234043;ABP=118.514;AC=1;AF=0.333333;AN=3;AO=44;CIGAR=1X;DP=188;DPB=188;DPRA=0;EPP=3.0103;EPPR=5.18177;GTI=0;LEN=1;MEANALT=1;MQM=32.7955;MQMR=36.3611;NS=1;NUMALT=1;ODDS=135.124;PAIRED=0.977273;PAIREDR=0.895833;PAO=0;PQA=0;PQR=0;PRO=0;QA=1662;QR=5262;RO=144;RPL=28;RPP=10.1169;RPPR=32.2045;RPR=16;RUN=1;SAF=16;SAP=10.1169;SAR=28;SRF=68;SRP=3.9754;SRR=76;TYPE=snp	GT:DP:AD:RO:QR:AO:QA	0/0/1:188:144	44:144:5262:44:1662
chrI	1246	.	G	T	1018.94	PASS	AB=0.341969;ABP=44.8758;AC=1;AF=0.333333;AN=3;AO=66;CIGAR=1X;DP=193;DPB=193;DPRA=0;EPP=5.11597;EPPR=7.42218;GTI=0;LEN=1;MEANALT=2;MQM=30.9545;MQMR=27.9524;NS=1;NUMALT=1;ODDS=83.1777;PAIRED=0.984848;PAIREDR=0.952381;PAO=0;PQA=0;PQR=0;PRO=0;QA=2437;QR=4678;RO=126;RPL=37;RPP=5.11597;RPPR=4.73369;RPR=29;RUN=1;SAF=24;SAP=13.6703;SAR=42;SRF=61;SRP=3.28604;SRR=65;TYPE=snp	GT:DP:AD:RO:QR:AO:QA	0/0/1:193:126	66:126:4678:66:2437
chrI	1266	.	C	T	1165.65	PASS	AB=0.374332;ABP=28.6615;AC=1;AF=0.333333;AN=3;AO=70;CIGAR=1X;DP=187;DPB=187;DPRA=0;EPP=3.13438;EPPR=6.14687;GTI=0;LEN=1;MEANALT=1;MQM=31.6143;MQMR=27.0171;NS=1;NUMALT=1;ODDS=65.1558;PAIRED=1;PAIREDR=0.965812;PAO=0;PQA=0;PQR=0;PRO=0;QA=2609;QR=4293;RO=117;RPL=32;RPP=4.12706;RPPR=3.91972;RPR=38;RUN=1;SAF=26;SAP=13.0611;SAR=44;SRF=42;SRP=23.2217;SRR=75;TYPE=snp	GT:DP:AD:RO:QR:AO:QA	0/0/1:187:117	70:117:4293:70:2609
chrI	1279	.	T	A	1087.03	PASS	AB=0.368421;ABP=34.4395;AC=1;AF=0.333333;AN=3;AO=77;CIGAR=1X;DP=209;DPB=209;DPRA=0;EPP=6.42261;EPPR=8.34028;GTI=0;LEN=1;MEANALT=1;MQM=29.4935;MQMR=26.9394;NS=1;NUMALT=1;ODDS=76.2462;PAIRED=1;PAIREDR=0.984848;PAO=0;PQA=0;PQR=0;PRO=0;QA=2735;QR=4757;RO=132;RPL=24;RPP=26.7273;RPPR=12.4858;RPR=53;RUN=1;SAF=28;SAP=15.4469;SAR=49;SRF=47;SRP=26.7649;SRR=85;TYPE=snp	GT:DP:AD:RO:QR:AO:QA	0/0/1:209:132	77:132:4757:77:2735
chrI	1287	.	C	T	2534.07	PASS	AB=0.665094;ABP=53.2;AC=2;AF=0.666667;AN=3;AO=141;CIGAR=1X;DP=212;DPB=212;DPRA=0;EPP=5.61299;EPPR=3.28556;GTI=0;LEN=1;MEANALT=1;MQM=28.9149;MQMR=25.6197;NS=1;NUMALT=1;ODDS=97.0406;PAIRED=0.985816;PAIREDR=0.971831;PAO=0;PQA=0;PQR=0;PRO=0;QA=5147;QR=2558;RO=71;RPL=64;RPP=5.61299;RPPR=28.7315;RPR=77;RUN=1;SAF=42;SAP=53.0466;SAR=99;SRF=36;SRP=3.04088;SRR=35;TYPE=snp	GT:DP:AD:RO:QR:AO:QA	0/1/1:212:71	141:71:2558:141:5147
chrI	1312	.	C	T	5756.54	PASS	AB=0;ABP=0;AC=3;AF=1;AN=3;AO=246;CIGAR=1X;DP=246;DPB=246;DPRA=0;EPP=3.89301;EPPR=0;GTI=0;LEN=1;MEANALT=1;MQM=29.7114;MQMR=0;NS=1;NUMALT=1;ODDS=203.689;PAIRED=0.947154;PAIREDR=0;PAO=0;PQA=0;PQR=0;PRO=0;QA=9132;QR=0;RO=0;RPL=91;RPP=39.1662;RPPR=0;RPR=155;RUN=1;SAF=101;SAP=20.0996;SAR=145;SRF=0;SRP=0;SRR=0;TYPE=snp	GT:DP:AD:RO:QR:AO:QA	1/1/1:246:0	246:0:0:246:9132
chrI	1318	.	G	A	573.404	PASS	AB=0.267148;ABP=133.463;AC=1;AF=0.333333;AN=3;AO=74;CIGAR=1X;DP=277;DPB=277;DPRA=0;EPP=3.47981;EPPR=6.10171;GTI=0;LEN=1;MEANALT=1;MQM=24.0405;MQMR=33.2709;NS=1;NUMALT=1;ODDS=132.031;PAIRED=0.743243;PAIREDR=0.965517;PAO=0;PQA=0;PQR=0;PRO=0;QA=2675;QR=7483;RO=203;RPL=14;RPP=65.1027;RPPR=14.6592;RPR=60;RUN=1;SAF=49;SAP=19.9126;SAR=25;SRF=69;SRP=48.2047;SRR=134;TYPE=snp	GT:DP:AD:RO:QR:AO:QA	0/0/1:277:203	74:203:7483:74:2675
chrI	1328	.	C	T	2193.83	PASS	AB=0.38209;ABP=43.4645;AC=1;AF=0.333333;AN=3;AO=128;CIGAR=1X;DP=335;DPB=335;DPRA=0;EPP=4.70676;EPPR=6.42563;GTI=0;LEN=1;MEANALT=2;MQM=32.9219;MQMR=29.767;NS=1;NUMALT=1;ODDS=108.131;PAIRED=1;PAIREDR=0.776699;PAO=0;PQA=0;PQR=0;PRO=0;QA=4645;QR=7528;RO=206;RPL=68;RPP=4.09604;RPPR=92.2304;RPR=60;RUN=1;SAF=41;SAP=38.9075;SAR=87;SRF=107;SRP=3.68493;SRR=99;TYPE=snp	GT:DP:AD:RO:QR:AO:QA	0/0/1:335:206	128:206:7528:128:4645
chrI	1357	.	A	C	1843.33	PASS	AB=0.305476;ABP=117.06;AC=1;AF=0.333333;AN=3;AO=106;CIGAR=1X;DP=347;DPB=347;DPRA=0;EPP=23.9875;EPPR=3.09139;GTI=0;LEN=1;MEANALT=1;MQM=39.566;MQMR=26.5104;NS=1;NUMALT=1;ODDS=187.15;PAIRED=0.933962;PAIREDR=0.788382;PAO=0;PQA=0;PQR=0;PRO=0;QA=3950;QR=8819;RO=241;RPL=43;RPP=11.2045;RPPR=24.6439;RPR=63;RUN=1;SAF=46;SAP=7.02548;SAR=60;SRF=120;SRP=3.01931;SRR=121;TYPE=snp	GT:DP:AD:RO:QR:AO:QA	0/0/1:347:241	106:241:8819:106:3950
chrI	1383	.	C	T	1409.27	PASS	AB=0.446203;ABP=10.954;AC=1;AF=0.333333;AN=3;AO=141;CIGAR=1X;DP=316;DPB=316;DPRA=0;EPP=3.1489;EPPR=3.5385;GTI=0;LEN=1;MEANALT=2;MQM=21.7801;MQMR=37.473;NS=1;NUMALT=1;ODDS=9.70406;PAIRED=0.822695;PAIREDR=0.790541;PAO=0;PQA=0;PQR=0;PRO=0;QA=5442;QR=5479;RO=148;RPL=103;RPP=68.0775;RPPR=49.022;RPR=38;RUN=1;SAF=87;SAP=19.7815;SAR=54;SRF=69;SRP=4.47751;SRR=79;TYPE=snp	GT:DP:AD:RO:QR:AO:QA	0/0/1:316:148	141:148:5479:141:5442
chrI	1401	.	A	G	1111.59	PASS	AB=0.28972;ABP=126.297;AC=1;AF=0.333333;AN=3;AO=93;CIGAR=1X;DP=321;DPB=321;DPRA=0;EPP=9.75821;EPPR=3.9627;GTI=0;LEN=1;MEANALT=1;MQM=27.2903;MQMR=31.8684;NS=1;NUMALT=1;ODDS=187.15;PAIRED=1;PAIREDR=0.767544;PAO=0;PQA=0;PQR=0;PRO=0;QA=3391;QR=8436;RO=228;RPL=46;RPP=3.03365;RPPR=206.024;RPR=47;RUN=1;SAF=65;SAP=34.9753;SAR=28;SRF=104;SRP=6.8199;SRR=124;TYPE=snp	GT:DP:AD:RO:QR:AO:QA	0/0/1:321:228	93:228:8436:93:3391
chrI	1407	.	T	C	166.486	PASS	AB=0.202614;ABP=238.069;AC=1;AF=0.333333;AN=3;AO=62;CIGAR=1X;DP=306;DPB=306;DPRA=0;EPP=3.57068;EPPR=3.15269;GTI=0;LEN=1;MEANALT=1;MQM=21.5323;MQMR=32.873;NS=1;NUMALT=1;ODDS=38.3348;PAIRED=0.693548;PAIREDR=0.885246;PAO=0;PQA=0;PQR=0;PRO=0;QA=2301;QR=8826;RO=244;RPL=50;RPP=53.5846;RPPR=49.1452;RPR=12;RUN=1;SAF=35;SAP=5.25182;SAR=27;SRF=134;SRP=8.1364;SRR=110;TYPE=snp	GT:DP:AD:RO:QR:AO:QA	0/0/1:306:244	62:244:8826:62:2301
chrI	1413	.	T	C	2113.29	PASS	AB=0.543554;ABP=7.73912;AC=2;AF=0.666667;AN=3;AO=156;CIGAR=1X;DP=287;DPB=287;DPRA=0;EPP=9.74743;EPPR=5.41562;GTI=0;LEN=1;MEANALT=2;MQM=25.2372;MQMR=36.4;NS=1;NUMALT=1;ODDS=36.0437;PAIRED=0.878205;PAIREDR=0.830769;PAO=0;PQA=0;PQR=0;PRO=0;QA=5583;QR=4484;RO=130;RPL=90;RPP=11.028;RPPR=99.4905;RPR=66;RUN=1;SAF=101;SAP=32.4644;SAR=55;SRF=50;SRP=18.0436;SRR=80;TYPE=snp	GT:DP:AD:RO:QR:AO:QA	0/1/1:287:130	156:130:4484:156:5583
chrI	1419	.	A	T	1697.74	PASS	AB=0.424125;ABP=15.8617;AC=1;AF=0.333333;AN=3;AO=109;CIGAR=1X;DP=257;DPB=257;DPRA=0;EPP=4.62396;EPPR=3.5385;GTI=0;LEN=1;MEANALT=1;MQM=35.2477;MQMR=25.0541;NS=1;NUMALT=1;ODDS=54.0655;PAIRED=0.844037;PAIREDR=0.905405;PAO=0;PQA=0;PQR=0;PRO=0;QA=3908;QR=5436;RO=148;RPL=86;RPP=82.0798;RPPR=5.12308;RPR=23;RUN=1;SAF=42;SAP=15.4614;SAR=67;SRF=95;SRP=28.8919;SRR=53;TYPE=snp	GT:DP:AD:RO:QR:AO:QA	0/0/1:257:148	109:148:5436:109:3908
chrI	1432	.	TACC	TACA	571.065	PASS	AB=0.287958;ABP=77.6021;AC=1;AF=0.333333;AN=3;AO=55;CIGAR=3M1X;DP=191;DPB=200.25;DPRA=0;EPP=3.36563;EPPR=7.09778;GTI=0;LEN=1;MEANALT=1;MQM=27.8364;MQMR=29.4191;NS=1;NUMALT=1;ODDS=115.756;PAIRED=0.945455;PAIREDR=1;PAO=6;PQA=187.5;PQR=297.5;PRO=11;QA=1957;QR=4964;RO=136;RPL=41;RPP=31.7922;RPPR=49.5692;RPR=14;RUN=1;SAF=20;SAP=11.8936;SAR=35;SRF=91;SRP=36.7959;SRR=45;TYPE=snp	GT:DP:AD:RO:QR:AO:QA	0/0/1:191:136	55:136:4964:55:1957
chrI	1446	.	A	G	578.859	PASS	AB=0.29;ABP=79.6198;AC=1;AF=0.333333;AN=3;AO=58;CIGAR=1X;DP=200;DPB=200;DPRA=0;EPP=4.35811;EPPR=3.25497;GTI=0;LEN=1;MEANALT=1;MQM=25.9483;MQMR=30.2958;NS=1;NUMALT=1;ODDS=116.449;PAIRED=1;PAIREDR=1;PAO=0;PQA=0;PQR=0;PRO=0;QA=2055;QR=5064;RO=142;RPL=35;RPP=8.40154;RPPR=10.4117;RPR=23;RUN=1;SAF=13;SAP=41.348;SAR=45;SRF=99;SRP=50.9662;SRR=43;TYPE=snp	GT:DP:AD:RO:QR:AO:QA	0/0/1:200:142	58:142:5064:58:2055
chrI	1455	.	G	A	284.742	PASS	AB=0.22449;ABP=132.235;AC=1;AF=0.333333;AN=3;AO=44;CIGAR=1X;DP=196;DPB=196;DPRA=0;EPP=6.16881;EPPR=5.44062;GTI=0;LEN=1;MEANALT=2;MQM=26.8636;MQMR=29.8278;NS=1;NUMALT=1;ODDS=65.5642;PAIRED=1;PAIREDR=1;PAO=0;PQA=0;PQR=0;PRO=0;QA=1400;QR=5513;RO=151;RPL=26;RPP=6.16881;RPPR=8.2017;RPR=18;RUN=1;SAF=10;SAP=31.4368;SAR=34;SRF=99;SRP=34.7771;SRR=52;TYPE=snp	GT:DP:AD:RO:QR:AO:QA	0/0/1:196:151	44:151:5513:44:1400
chrI	1457	.	C	T	2837.74	PASS	AB=0.707071;ABP=76.7526;AC=2;AF=0.666667;AN=3;AO=140;CIGAR=1X;DP=198;DPB=198;DPRA=0;EPP=6.98099;EPPR=3.60933;GTI=0;LEN=1;MEANALT=1;MQM=30.2857;MQMR=26.5862;NS=1;NUMALT=1;ODDS=113.676;PAIRED=1;PAIREDR=1;PAO=0;PQA=0;PQR=0;PRO=0;QA=5163;QR=2073;RO=58;RPL=67;RPP=3.56868;RPPR=3.60933;RPR=73;RUN=1;SAF=99;SAP=55.1877;SAR=41;SRF=10;SRP=57.0725;SRR=48;TYPE=snp	GT:DP:AD:RO:QR:AO:QA	0/1/1:198:58	140:58:2073:140:5163
chrI	1463	.	C	A	2808.39	PASS	AB=0.709184;ABP=77.5051;AC=2;AF=0.666667;AN=3;AO=139;CIGAR=1X;DP=196;DPB=196;DPRA=0;EPP=5.65044;EPPR=3.0484;GTI=0;LEN=1;MEANALT=1;MQM=30.3165;MQMR=26.4737;NS=1;NUMALT=1;ODDS=113.676;PAIRED=1;PAIREDR=1;PAO=0;PQA=0;PQR=0;PRO=0;QA=5169;QR=1988;RO=57;RPL=66;RPP=3.77578;RPPR=3.0484;RPR=73;RUN=1;SAF=99;SAP=57.3908;SAR=40;SRF=8;SRP=67.0497;SRR=49;TYPE=snp	GT:DP:AD:RO:QR:AO:QA	0/1/1:196:57	139:57:1988:139:5169
chrI	1470	.	C	T	316.803	PASS	AB=0.215789;ABP=136.316;AC=1;AF=0.333333;AN=3;AO=41;CIGAR=1X;DP=190;DPB=190;DPRA=0;EPP=3.06326;EPPR=3.14146;GTI=0;LEN=1;MEANALT=1;MQM=27.1951;MQMR=29.1745;NS=1;NUMALT=1;ODDS=72.9467;PAIRED=1;PAIREDR=1;PAO=0;PQA=0;PQR=0;PRO=0;QA=1471;QR=5501;RO=149;RPL=22;RPP=3.48696;RPPR=3.37464;RPR=19;RUN=1;SAF=7;SAP=41.6201;SAR=34;SRF=97;SRP=32.5219;SRR=52;TYPE=snp	GT:DP:AD:RO:QR:AO:QA	0/0/1:190:149	41:149:5501:41:1471
chrI	1493	.	T	C	527.101	PASS	AB=0.287234;ABP=76.9328;AC=1;AF=0.333333;AN=3;AO=54;CIGAR=1X;DP=188;DPB=188;DPRA=0;EPP=10.8919;EPPR=3.07512;GTI=0;LEN=1;MEANALT=1;MQM=27.037;MQMR=29.8881;NS=1;NUMALT=1;ODDS=110.904;PAIRED=1;PAIREDR=0.985075;PAO=0;PQA=0;PQR=0;PRO=0;QA=2036;QR=4794;RO=134;RPL=34;RPP=10.8919;RPPR=8.26073;RPR=20;RUN=1;SAF=52;SAP=103.541;SAR=2;SRF=50;SRP=21.7433;SRR=84;TYPE=snp	GT:DP:AD:RO:QR:AO:QA	0/0/1:188:134	54:134:4794:54:2036
chrI	1500	.	C	T	692.207	PASS	AB=0.293023;ABP=83.0114;AC=1;AF=0.333333;AN=3;AO=63;CIGAR=1X;DP=215;DPB=215;DPRA=0;EPP=18.2106;EPPR=5.06748;GTI=0;LEN=1;MEANALT=1;MQM=28.5556;MQMR=32.6316;NS=1;NUMALT=1;ODDS=123.38;PAIRED=0.952381;PAIREDR=0.868421;PAO=0;PQA=0;PQR=0;PRO=0;QA=2299;QR=5370;RO=152;RPL=37;RPP=7.18091;RPPR=5.06748;RPR=26;RUN=1;SAF=56;SAP=85.7675;SAR=7;SRF=62;SRP=14.2105;SRR=90;TYPE=snp	GT:DP:AD:RO:QR:AO:QA	0/0/1:215:152	63:152:5370:63:2299
chrI	1532	.	C	A	8390.37	PASS	AB=0;ABP=0;AC=3;AF=1;AN=3;AO=322;CIGAR=1X;DP=322;DPB=322;DPRA=0;EPP=4.73669;EPPR=0;GTI=0;LEN=1;MEANALT=1;MQM=38.1522;MQMR=0;NS=1;NUMALT=1;ODDS=265.319;PAIRED=0.701863;PAIREDR=0;PAO=0;PQA=0;PQR=0;PRO=0;QA=11533;QR=0;RO=0;RPL=74;RPP=207.183;RPPR=0;RPR=248;RUN=1;SAF=165;SAP=3.4419;SAR=157;SRF=0;SRP=0;SRR=0;TYPE=snp	GT:DP:AD:RO:QR:AO:QA	1/1/1:322:0	322:0:0:322:11533
chrI	1540	.	C	T	4343.55	PASS	AB=0.626471;ABP=50.2462;AC=2;AF=0.666667;AN=3;AO=213;CIGAR=1X;DP=340;DPB=340;DPRA=0;EPP=4.73321;EPPR=3.0103;GTI=0;LEN=1;MEANALT=2;MQM=39.446;MQMR=39.2381;NS=1;NUMALT=1;ODDS=120.608;PAIRED=0.610329;PAIREDR=0.833333;PAO=0;PQA=0;PQR=0;PRO=0;QA=7211;QR=4370;RO=126;RPL=37;RPP=199.982;RPPR=33.4109;RPR=176;RUN=1;SAF=119;SAP=9.38199;SAR=94;SRF=49;SRP=16.5217;SRR=77;TYPE=snp	GT:DP:AD:RO:QR:AO:QA	0/1/1:340:126	213:126:4370:213:7211
chrI	1555	.	T	G	10538.6	PASS	AB=0;ABP=0;AC=3;AF=1;AN=3;AO=377;CIGAR=1X;DP=377;DPB=377;DPRA=0;EPP=3.98372;EPPR=0;GTI=0;LEN=1;MEANALT=1;MQM=41.7745;MQMR=0;NS=1;NUMALT=1;ODDS=309.92;PAIRED=0.625995;PAIREDR=0;PAO=0;PQA=0;PQR=0;PRO=0;QA=13425;QR=0;RO=0;RPL=120;RPP=111.117;RPPR=0;RPR=257;RUN=1;SAF=190;SAP=3.06214;SAR=187;SRF=0;SRP=0;SRR=0;TYPE=snp	GT:DP:AD:RO:QR:AO:QA	1/1/1:377:0	377:0:0:377:13425
chrI	1567	.	T	C	11641.4	PASS	AB=0;ABP=0;AC=3;AF=1;AN=3;AO=423;CIGAR=1X;DP=423;DPB=423;DPRA=0;EPP=3.26184;EPPR=0;GTI=0;LEN=1;MEANALT=1;MQM=40.1678;MQMR=0;NS=1;NUMALT=1;ODDS=347.223;PAIRED=0.647754;PAIREDR=0;PAO=0;PQA=0;PQR=0;PRO=0;QA=15285;QR=0;RO=0;RPL=215;RPP=3.26184;RPPR=0;RPR=208;RUN=1;SAF=210;SAP=3.0565;SAR=213;SRF=0;SRP=0;SRR=0;TYPE=snp	GT:DP:AD:RO:QR:AO:QA	1/1/1:423:0	423:0:0:423:15285
chrI	1596	.	G	A	10494.7	PASS	AB=0;ABP=0;AC=3;AF=1;AN=3;AO=401;CIGAR=1X;DP=401;DPB=401;DPRA=0;EPP=4.96517;EPPR=0;GTI=0;LEN=1;MEANALT=1;MQM=40.3716;MQMR=0;NS=1;NUMALT=1;ODDS=329.383;PAIRED=0.63591;PAIREDR=0;PAO=0;PQA=0;PQR=0;PRO=0;QA=14778;QR=0;RO=0;RPL=374;RPP=655.042;RPPR=0;RPR=27;RUN=1;SAF=190;SAP=5.39838;SAR=211;SRF=0;SRP=0;SRR=0;TYPE=snp	GT:DP:AD:RO:QR:AO:QA	1/1/1:401:0	401:0:0:401:14778
chrI	1607	.	G	A	6192.69	PASS	AB=0.865625;ABP=374.576;AC=2;AF=0.666667;AN=3;AO=277;CIGAR=1X;DP=320;DPB=320;DPRA=0;EPP=3.95885;EPPR=3.21711;GTI=0;LEN=1;MEANALT=2;MQM=41.8628;MQMR=25.5;NS=1;NUMALT=1;ODDS=9.09537;PAIRED=0.624549;PAIREDR=1;PAO=0;PQA=0;PQR=0;PRO=0;QA=10082;QR=1576;RO=42;RPL=277;RPP=604.508;RPPR=16.2459;RPR=0;RUN=1;SAF=133;SAP=3.95885;SAR=144;SRF=19;SRP=3.83753;SRR=23;TYPE=snp	GT:DP:AD:RO:QR:AO:QA	0/1/1:320:42	277:42:1576:277:10082
chrI	1614	.	ACTGTT	TCTGTT	895.468	PASS	AB=0;ABP=0;AC=3;AF=1;AN=3;AO=31;CIGAR=1X5M;DP=38;DPB=41.8333;DPRA=0;EPP=3.64073;EPPR=0;GTI=0;LEN=1;MEANALT=2;MQM=24.9032;MQMR=0;NS=1;NUMALT=1;ODDS=34.6096;PAIRED=1;PAIREDR=0;PAO=13;PQA=409;PQR=0;PRO=0;QA=730;QR=0;RO=0;RPL=24;RPP=23.254;RPPR=0;RPR=7;RUN=1;SAF=16;SAP=3.08035;SAR=15;SRF=0;SRP=0;SRR=0;TYPE=snp	GT:DP:AD:RO:QR:AO:QA	1/1/1:38:0	31:0:0:31:730
chrI	1639	.	T	C	450.615	PASS	AB=0;ABP=0;AC=3;AF=1;AN=3;AO=28;CIGAR=1X;DP=28;DPB=28;DPRA=0;EPP=3.0103;EPPR=0;GTI=0;LEN=1;MEANALT=1;MQM=21.5;MQMR=0;NS=1;NUMALT=1;ODDS=26.9058;PAIRED=1;PAIREDR=0;PAO=0;PQA=0;PQR=0;PRO=0;QA=975;QR=0;RO=0;RPL=18;RPP=7.97367;RPPR=0;RPR=10;RUN=1;SAF=16;SAP=4.25114;SAR=12;SRF=0;SRP=0;SRR=0;TYPE=snp	GT:DP:AD:RO:QR:AO:QA	1/1/1:28:0	28:0:0:28:975
chrI	1658	.	G	A	503.27	PASS	AB=0;ABP=0;AC=3;AF=1;AN=3;AO=26;CIGAR=1X;DP=26;DPB=26;DPRA=0;EPP=11.3621;EPPR=0;GTI=0;LEN=1;MEANALT=1;MQM=25.9231;MQMR=0;NS=1;NUMALT=1;ODDS=25.2839;PAIRED=1;PAIREDR=0;PAO=0;PQA=0;PQR=0;PRO=0;QA=972;QR=0;RO=0;RPL=8;RPP=11.3621;RPPR=0;RPR=18;RUN=1;SAF=16;SAP=6.01695;SAR=10;SRF=0;SRP=0;SRR=0;TYPE=snp	GT:DP:AD:RO:QR:AO:QA	1/1/1:26:0	26:0:0:26:972
chrI	1689	.	A	G	83.0558	PASS	AB=0.216495;ABP=70.7289;AC=1;AF=0.333333;AN=3;AO=21;CIGAR=1X;DP=97;DPB=97;DPRA=0;EPP=26.2761;EPPR=4.83891;GTI=0;LEN=1;MEANALT=1;MQM=29.1429;MQMR=27.3421;NS=1;NUMALT=1;ODDS=19.1243;PAIRED=1;PAIREDR=1;PAO=0;PQA=0;PQR=0;PRO=0;QA=732;QR=2825;RO=76;RPL=0;RPP=48.6112;RPPR=92.6121;RPR=21;RUN=1;SAF=3;SAP=26.2761;SAR=18;SRF=44;SRP=7.12467;SRR=32;TYPE=snp	GT:DP:AD:RO:QR:AO:QA	0/0/1:97:76	21:76:2825:21:732
chrI	1756	.	A	G	4248.46	PASS	AB=0.696629;ABP=122.563;AC=2;AF=0.666667;AN=3;AO=248;CIGAR=1X;DP=356;DPB=356;DPRA=0;EPP=15.6539;EPPR=35.7872;GTI=0;LEN=1;MEANALT=2;MQM=29.2944;MQMR=28.7736;NS=1;NUMALT=1;ODDS=196.854;PAIRED=0.770161;PAIREDR=0.990566;PAO=0;PQA=0;PQR=0;PRO=0;QA=9106;QR=3826;RO=106;RPL=193;RPP=169.758;RPPR=42.6704;RPR=55;RUN=1;SAF=100;SAP=23.184;SAR=148;SRF=56;SRP=3.74778;SRR=50;TYPE=snp	GT:DP:AD:RO:QR:AO:QA	0/1/1:356:106	248:106:3826:248:9106
chrI	1796	.	T	C	375.973	PASS	AB=0.201258;ABP=249.52;AC=1;AF=0.333333;AN=3;AO=64;CIGAR=1X;DP=318;DPB=318;DPRA=0;EPP=46.9826;EPPR=3.31807;GTI=0;LEN=1;MEANALT=1;MQM=31.8594;MQMR=31.4528;NS=1;NUMALT=1;ODDS=86.5709;PAIRED=0.859375;PAIREDR=0.807087;PAO=0;PQA=0;PQR=0;PRO=0;QA=2350;QR=9069;RO=254;RPL=64;RPP=141.985;RPPR=78.5502;RPR=0;RUN=1;SAF=14;SAP=46.9826;SAR=50;SRF=138;SRP=7.14807;SRR=116;TYPE=snp	GT:DP:AD:RO:QR:AO:QA	0/0/1:318:254	64:254:9069:64:2350
chrI	1823	.	A	G	2963.43	PASS	AB=0;ABP=0;AC=3;AF=1;AN=3;AO=127;CIGAR=1X;DP=129;DPB=129;DPRA=0;EPP=4.39525;EPPR=7.35324;GTI=0;LEN=1;MEANALT=1;MQM=32.8425;MQMR=40;NS=1;NUMALT=1;ODDS=91.7902;PAIRED=0.937008;PAIREDR=1;PAO=0;PQA=0;PQR=0;PRO=0;QA=4596;QR=71;RO=2;RPL=49;RPP=17.3899;RPPR=7.35324;RPR=78;RUN=1;SAF=84;SAP=31.7524;SAR=43;SRF=0;SRP=7.35324;SRR=2;TYPE=snp	GT:DP:AD:RO:QR:AO:QA	1/1/1:129:2	127:2:71:127:4596
chrI	1922	.	G	A	440.101	PASS	AB=0.22905;ABP=117.152;AC=1;AF=0.333333;AN=3;AO=41;CIGAR=1X;DP=179;DPB=179;DPRA=0;EPP=5.60547;EPPR=5.27618;GTI=0;LEN=1;MEANALT=1;MQM=29.7317;MQMR=25.5072;NS=1;NUMALT=1;ODDS=101.337;PAIRED=0.97561;PAIREDR=0.942029;PAO=0;PQA=0;PQR=0;PRO=0;QA=1554;QR=5051;RO=138;RPL=20;RPP=3.06326;RPPR=48.8945;RPR=21;RUN=1;SAF=3;SAP=67.8897;SAR=38;SRF=73;SRP=4.01736;SRR=65;TYPE=snp	GT:DP:AD:RO:QR:AO:QA	0/0/1:179:138	41:138:5051:41:1554
chrI	1967	.	A	G	1055.81	PASS	AB=0.481308;ABP=3.65971;AC=1;AF=0.333333;AN=3;AO=103;CIGAR=1X;DP=214;DPB=214;DPRA=0;EPP=5.56125;EPPR=3.0103;GTI=0;LEN=1;MEANALT=2;MQM=22.7282;MQMR=27.9455;NS=1;NUMALT=1;ODDS=9.70406;PAIRED=0.990291;PAIREDR=0.854545;PAO=0;PQA=0;PQR=0;PRO=0;QA=3793;QR=3831;RO=110;RPL=57;RPP=5.56125;RPPR=5.85295;RPR=46;RUN=1;SAF=14;SAP=121.598;SAR=89;SRF=86;SRP=78.8934;SRR=24;TYPE=snp	GT:DP:AD:RO:QR:AO:QA	0/0/1:214:110	103:110:3831:103:3793
chrI	1976	.	G	A	568.213	PASS	AB=0.331915;ABP=60.6791;AC=1;AF=0.333333;AN=3;AO=78;CIGAR=1X;DP=235;DPB=235;DPRA=0;EPP=14.1461;EPPR=6.12228;GTI=0;LEN=1;MEANALT=1;MQM=22.1154;MQMR=27.0637;NS=1;NUMALT=1;ODDS=109.517;PAIRED=1;PAIREDR=0.847134;PAO=0;PQA=0;PQR=0;PRO=0;QA=2808;QR=5697;RO=157;RPL=46;RPP=8.46682;RPPR=3.68802;RPR=32;RUN=1;SAF=5;SAP=131.74;SAR=73;SRF=109;SRP=54.4756;SRR=48;TYPE=snp	GT:DP:AD:RO:QR:AO:QA	0/0/1:235:157	78:157:5697:78:2808
chrI	2027	.	G	A	233.648	PASS	AB=0.240964;ABP=99.7586;AC=1;AF=0.333333;AN=3;AO=40;CIGAR=1X;DP=166;DPB=166;DPRA=0;EPP=8.43898;EPPR=8.59409;GTI=0;LEN=1;MEANALT=1;MQM=24.65;MQMR=24.0238;NS=1;NUMALT=1;ODDS=53.7995;PAIRED=1;PAIREDR=0.880952;PAO=0;PQA=0;PQR=0;PRO=0;QA=1399;QR=4235;RO=126;RPL=14;RPP=10.8276;RPPR=87.4564;RPR=26;RUN=1;SAF=5;SAP=51.8684;SAR=35;SRF=66;SRP=3.63072;SRR=60;TYPE=snp	GT:DP:AD:RO:QR:AO:QA	0/0/1:166:126	40:126:4235:40:1399
chrI	2195	.	G	A	1132.12	PASS	AB=0.298507;ABP=121.145;AC=1;AF=0.333333;AN=3;AO=100;CIGAR=1X;DP=335;DPB=335;DPRA=0;EPP=22.5536;EPPR=30.9622;GTI=0;LEN=1;MEANALT=1;MQM=26.51;MQMR=13.1106;NS=1;NUMALT=1;ODDS=187.15;PAIRED=1;PAIREDR=0.365957;PAO=0;PQA=0;PQR=0;PRO=0;QA=3520;QR=7963;RO=235;RPL=63;RPP=17.6895;RPPR=273.206;RPR=37;RUN=1;SAF=40;SAP=11.6962;SAR=60;SRF=143;SRP=27.0443;SRR=92;TYPE=snp	GT:DP:AD:RO:QR:AO:QA	0/0/1:335:235	100:235:7963:100:3520
chrI	2256	.	A	G	668.148	PASS	AB=0.473214;ABP=3.70827;AC=1;AF=0.333333;AN=3;AO=53;CIGAR=1X;DP=112;DPB=112;DPRA=0;EPP=9.93443;EPPR=57.0725;GTI=0;LEN=1;MEANALT=2;MQM=28.8679;MQMR=20.4138;NS=1;NUMALT=1;ODDS=6.93147;PAIRED=1;PAIREDR=1;PAO=0;PQA=0;PQR=0;PRO=0;QA=1975;QR=2208;RO=58;RPL=42;RPP=42.3836;RPPR=32.3626;RPR=11;RUN=1;SAF=44;SAP=53.2;SAR=9;SRF=23;SRP=8.40154;SRR=35;TYPE=snp	GT:DP:AD:RO:QR:AO:QA	0/0/1:112:58	53:58:2208:53:1975
chrI	2261	.	AAA	AAG	382.893	PASS	AB=0.403846;ABP=11.3621;AC=1;AF=0.333333;AN=3;AO=42;CIGAR=2M1X;DP=104;DPB=105.333;DPRA=0;EPP=23.691;EPPR=8.05372;GTI=0;LEN=1;MEANALT=1;MQM=22.1667;MQMR=27.6452;NS=1;NUMALT=1;ODDS=27.7259;PAIRED=1;PAIREDR=1;PAO=1;PQA=30.5;PQR=30.5;PRO=1;QA=1563;QR=2274;RO=62;RPL=30;RPP=19.7617;RPPR=83.705;RPR=12;RUN=1;SAF=21;SAP=3.0103;SAR=21;SRF=44;SRP=26.6864;SRR=18;TYPE=snp	GT:DP:AD:RO:QR:AO:QA	0/0/1:104:62	42:62:2274:42:1563
chrI	2290	.	G	A	86.5862	PASS	AB=0.25;ABP=31.2394;AC=1;AF=0.333333;AN=3;AO=13;CIGAR=1X;DP=52;DPB=52;DPRA=0;EPP=31.2394;EPPR=3.06598;GTI=0;LEN=1;MEANALT=1;MQM=33.3846;MQMR=22.2821;NS=1;NUMALT=1;ODDS=19.9372;PAIRED=1;PAIREDR=1;PAO=0;PQA=0;PQR=0;PRO=0;QA=475;QR=1389;RO=39;RPL=13;RPP=31.2394;RPPR=79.2345;RPR=0;RUN=1;SAF=13;SAP=31.2394;SAR=0;SRF=21;SRP=3.51141;SRR=18;TYPE=snp	GT:DP:AD:RO:QR:AO:QA	0/0/1:52:39	13:39:1389:13:475
chrI	2296	.	T	C	92.9667	PASS	AB=0.276596;ABP=23.3852;AC=1;AF=0.333333;AN=3;AO=13;CIGAR=1X;DP=47;DPB=47;DPRA=0;EPP=31.2394;EPPR=3.26577;GTI=0;LEN=1;MEANALT=1;MQM=33.3846;MQMR=22.5294;NS=1;NUMALT=1;ODDS=21.4064;PAIRED=1;PAIREDR=1;PAO=0;PQA=0;PQR=0;PRO=0;QA=464;QR=1226;RO=34;RPL=13;RPP=31.2394;RPPR=68.4099;RPR=0;RUN=1;SAF=13;SAP=31.2394;SAR=0;SRF=19;SRP=4.03217;SRR=15;TYPE=snp	GT:DP:AD:RO:QR:AO:QA	0/0/1:47:34	13:34:1226:13:464
chrI	2380	.	A	C	4339.88	PASS	AB=0;ABP=0;AC=3;AF=1;AN=3;AO=139;CIGAR=1X;DP=140;DPB=140;DPRA=0;EPP=7.52509;EPPR=5.18177;GTI=0;LEN=1;MEANALT=1;MQM=53.5252;MQMR=60;NS=1;NUMALT=1;ODDS=108.198;PAIRED=0.633094;PAIREDR=1;PAO=0;PQA=0;PQR=0;PRO=0;QA=5277;QR=35;RO=1;RPL=92;RPP=34.6451;RPPR=5.18177;RPR=47;RUN=1;SAF=69;SAP=3.02592;SAR=70;SRF=1;SRP=5.18177;SRR=0;TYPE=snp	GT:DP:AD:RO:QR:AO:QA	1/1/1:140:1	139:1:35:139:5277
chrI	2389	.	T	C	3668.49	PASS	AB=0;ABP=0;AC=3;AF=1;AN=3;AO=122;CIGAR=1X;DP=122;DPB=122;DPRA=0;EPP=4.7902;EPPR=0;GTI=0;LEN=1;MEANALT=1;MQM=50.582;MQMR=0;NS=1;NUMALT=1;ODDS=103.133;PAIRED=0.655738;PAIREDR=0;PAO=0;PQA=0;PQR=0;PRO=0;QA=4583;QR=0;RO=0;RPL=80;RPP=28.712;RPPR=0;RPR=42;RUN=1;SAF=62;SAP=3.0815;SAR=60;SRF=0;SRP=0;SRR=0;TYPE=snp	GT:DP:AD:RO:QR:AO:QA	1/1/1:122:0	122:0:0:122:4583
chrI	2402	.	T	C	1691.87	PASS	AB=0.693878;ABP=35.0063;AC=2;AF=0.666667;AN=3;AO=68;CIGAR=1X;DP=98;DPB=98;DPRA=0;EPP=6.20364;EPPR=26.4622;GTI=0;LEN=1;MEANALT=1;MQM=46.7647;MQMR=31.4;NS=1;NUMALT=1;ODDS=52.6792;PAIRED=0.661765;PAIREDR=0.933333;PAO=0;PQA=0;PQR=0;PRO=0;QA=2626;QR=1099;RO=30;RPL=50;RPP=35.7101;RPPR=68.1545;RPR=18;RUN=1;SAF=31;SAP=4.1599;SAR=37;SRF=24;SRP=26.4622;SRR=6;TYPE=snp	GT:DP:AD:RO:QR:AO:QA	0/1/1:98:30	68:30:1099:68:2626
chrI	2420	.	T	A	2515.53	PASS	AB=0;ABP=0;AC=3;AF=1;AN=3;AO=96;CIGAR=1X;DP=96;DPB=96;DPRA=0;EPP=20.744;EPPR=0;GTI=0;LEN=1;MEANALT=1;MQM=39.9896;MQMR=0;NS=1;NUMALT=1;ODDS=82.049;PAIRED=0.78125;PAIREDR=0;PAO=0;PQA=0;PQR=0;PRO=0;QA=3524;QR=0;RO=0;RPL=55;RPP=7.44372;RPPR=0;RPR=41;RUN=1;SAF=51;SAP=3.8246;SAR=45;SRF=0;SRP=0;SRR=0;TYPE=snp	GT:DP:AD:RO:QR:AO:QA	1/1/1:96:0	96:0:0:96:3524
chrI	2428	.	G	A	119.902	PASS	AB=0.2;ABP=81.1833;AC=1;AF=0.333333;AN=3;AO=20;CIGAR=1X;DP=100;DPB=100;DPRA=0;EPP=24.2907;EPPR=5.72464;GTI=0;LEN=1;MEANALT=1;MQM=32.8;MQMR=39.5625;NS=1;NUMALT=1;ODDS=27.6086;PAIRED=0.9;PAIREDR=0.775;PAO=0;PQA=0;PQR=0;PRO=0;QA=793;QR=2934;RO=80;RPL=0;RPP=46.4397;RPPR=11.8048;RPR=20;RUN=1;SAF=17;SAP=24.2907;SAR=3;SRF=36;SRP=4.74748;SRR=44;TYPE=snp	GT:DP:AD:RO:QR:AO:QA	0/0/1:100:80	20:80:2934:20:793
chrI	2455	.	A	C	1499.98	PASS	AB=0.731959;ABP=48.3426;AC=2;AF=0.666667;AN=3;AO=71;CIGAR=1X;DP=97;DPB=97;DPRA=0;EPP=8.17902;EPPR=6.01695;GTI=0;LEN=1;MEANALT=1;MQM=37.7042;MQMR=32.1538;NS=1;NUMALT=1;ODDS=62.3832;PAIRED=0.943662;PAIREDR=0.923077;PAO=0;PQA=0;PQR=0;PRO=0;QA=2595;QR=1002;RO=26;RPL=16;RPP=49.5287;RPPR=11.3621;RPR=55;RUN=1;SAF=46;SAP=16.4979;SAR=25;SRF=22;SRP=30.0702;SRR=4;TYPE=snp	GT:DP:AD:RO:QR:AO:QA	0/1/1:97:26	71:26:1002:71:2595
chrI	2550	.	A	G	2027.56	PASS	AB=0.351097;ABP=64.4446;AC=1;AF=0.333333;AN=3;AO=112;CIGAR=1X;DP=319;DPB=319;DPRA=0;EPP=3.08785;EPPR=11.2745;GTI=0;LEN=1;MEANALT=2;MQM=37.3036;MQMR=37.301;NS=1;NUMALT=1;ODDS=130.312;PAIRED=0.9375;PAIREDR=0.665049;PAO=0;PQA=0;PQR=0;PRO=0;QA=4056;QR=7172;RO=206;RPL=64;RPP=7.97367;RPPR=130.558;RPR=48;RUN=1;SAF=71;SAP=20.4596;SAR=41;SRF=117;SRP=11.2745;SRR=89;TYPE=snp	GT:DP:AD:RO:QR:AO:QA	0/0/1:319:206	112:206:7172:112:4056
chrI	2561	.	A	G	7246.02	PASS	AB=0;ABP=0;AC=3;AF=1;AN=3;AO=285;CIGAR=1X;DP=308;DPB=308;DPRA=0;EPP=15.8182;EPPR=3.86001;GTI=0;LEN=1;MEANALT=1;MQM=38.6772;MQMR=24.9565;NS=1;NUMALT=1;ODDS=126.968;PAIRED=0.757895;PAIREDR=1;PAO=0;PQA=0;PQR=0;PRO=0;QA=10295;QR=812;RO=23;RPL=204;RPP=118.281;RPPR=3.86001;RPR=81;RUN=1;SAF=186;SAP=60.68;SAR=99;SRF=0;SRP=52.9542;SRR=23;TYPE=snp	GT:DP:AD:RO:QR:AO:QA	1/1/1:308:23	285:23:812:285:10295
chrI	2568	.	T	G	1622.7	PASS	AB=0.304498;ABP=98.9533;AC=1;AF=0.333333;AN=3;AO=88;CIGAR=1X;DP=289;DPB=289;DPRA=0;EPP=3.109;EPPR=17.8001;GTI=0;LEN=1;MEANALT=1;MQM=40.0568;MQMR=36;NS=1;NUMALT=1;ODDS=156.651;PAIRED=0.954545;PAIREDR=0.701493;PAO=0;PQA=0;PQR=0;PRO=0;QA=3178;QR=7153;RO=201;RPL=49;RPP=5.47788;RPPR=140.958;RPR=39;RUN=1;SAF=72;SAP=80.3937;SAR=16;SRF=105;SRP=3.88537;SRR=96;TYPE=snp	GT:DP:AD:RO:QR:AO:QA	0/0/1:289:201	88:201:7153:88:3178
chrI	2573	.	T	C	5699.11	PASS	AB=0;ABP=0;AC=3;AF=1;AN=3;AO=218;CIGAR=1X;DP=218;DPB=218;DPRA=0;EPP=6.99465;EPPR=0;GTI=0;LEN=1;MEANALT=1;MQM=35.3394;MQMR=0;NS=1;NUMALT=1;ODDS=180.982;PAIRED=0.816514;PAIREDR=0;PAO=0;PQA=0;PQR=0;PRO=0;QA=7964;QR=0;RO=0;RPL=135;RPP=29.9445;RPPR=0;RPR=83;RUN=1;SAF=136;SAP=32.0562;SAR=82;SRF=0;SRP=0;SRR=0;TYPE=snp	GT:DP:AD:RO:QR:AO:QA	1/1/1:218:0	218:0:0:218:7964
chrI	2591	.	T	G	4393.03	PASS	AB=0;ABP=0;AC=3;AF=1;AN=3;AO=166;CIGAR=1X;DP=166;DPB=166;DPRA=0;EPP=11.8532;EPPR=0;GTI=0;LEN=1;MEANALT=1;MQM=36.8193;MQMR=0;NS=1;NUMALT=1;ODDS=138.814;PAIRED=0.981928;PAIREDR=0;PAO=0;PQA=0;PQR=0;PRO=0;QA=6161;QR=0;RO=0;RPL=84;RPP=3.06262;RPPR=0;RPR=82;RUN=1;SAF=110;SAP=41.155;SAR=56;SRF=0;SRP=0;SRR=0;TYPE=snp	GT:DP:AD:RO:QR:AO:QA	1/1/1:166:0	166:0:0:166:6161
chrI	2692	.	G	A	3306.12	PASS	AB=0;ABP=0;AC=3;AF=1;AN=3;AO=150;CIGAR=1X;DP=151;DPB=151;DPRA=0;EPP=45.2237;EPPR=5.18177;GTI=0;LEN=1;MEANALT=1;MQM=34.4;MQMR=60;NS=1;NUMALT=1;ODDS=116.813;PAIRED=0.753333;PAIREDR=1;PAO=0;PQA=0;PQR=0;PRO=0;QA=5182;QR=36;RO=1;RPL=96;RPP=28.5468;RPPR=5.18177;RPR=54;RUN=1;SAF=80;SAP=4.45795;SAR=70;SRF=0;SRP=5.18177;SRR=1;TYPE=snp	GT:DP:AD:RO:QR:AO:QA	1/1/1:151:1	150:1:36:150:5182
chrI	2750	.	C	T	2353.12	PASS	AB=0.335227;ABP=86.0198;AC=1;AF=0.333333;AN=3;AO=118;CIGAR=1X;DP=352;DPB=352;DPRA=0;EPP=4.18805;EPPR=3.0103;GTI=0;LEN=1;MEANALT=1;MQM=54.0424;MQMR=53.3803;NS=1;NUMALT=1;ODDS=160.81;PAIRED=0.720339;PAIREDR=0.782051;PAO=0;PQA=0;PQR=0;PRO=0;QA=4318;QR=8511;RO=234;RPL=1;RPP=250.632;RPPR=71.6437;RPR=117;RUN=1;SAF=64;SAP=4.85053;SAR=54;SRF=99;SRP=15.0369;SRR=135;TYPE=snp	GT:DP:AD:RO:QR:AO:QA	0/0/1:352:234	118:234:8511:118:4318
chrI	2755	.	A	G	4133.87	PASS	AB=0.502618;ABP=3.03304;AC=2;AF=0.666667;AN=3;AO=192;CIGAR=1X;DP=382;DPB=382;DPRA=0;EPP=3.41745;EPPR=3.19316;GTI=0;LEN=1;MEANALT=1;MQM=54.9531;MQMR=54.2895;NS=1;NUMALT=1;ODDS=2.77259;PAIRED=0.760417;PAIREDR=0.752632;PAO=0;PQA=0;PQR=0;PRO=0;QA=7000;QR=6816;RO=190;RPL=4;RPP=385.913;RPPR=19.5135;RPR=188;RUN=1;SAF=103;SAP=5.22701;SAR=89;SRF=77;SRP=17.822;SRR=113;TYPE=snp	GT:DP:AD:RO:QR:AO:QA	0/1/1:382:190	192:190:6816:192:7000
chrI	2839	.	C	A	8566.09	PASS	AB=0.650655;ABP=93.3018;AC=2;AF=0.666667;AN=3;AO=298;CIGAR=1X;DP=458;DPB=458;DPRA=0;EPP=4.43852;EPPR=7.40753;GTI=0;LEN=1;MEANALT=1;MQM=59.8993;MQMR=58.4062;NS=1;NUMALT=1;ODDS=191.309;PAIRED=0.583893;PAIREDR=0.84375;PAO=0;PQA=0;PQR=0;PRO=0;QA=11057;QR=5902;RO=160;RPL=131;RPP=12.454;RPPR=51.8684;RPR=167;RUN=1;SAF=133;SAP=10.472;SAR=165;SRF=65;SRP=15.2248;SRR=95;TYPE=snp	GT:DP:AD:RO:QR:AO:QA	0/1/1:458:160	298:160:5902:298:11057
chrI	2895	.	C	A	2011.16	PASS	AB=0.239899;ABP=235.709;AC=1;AF=0.333333;AN=3;AO=95;CIGAR=1X;DP=396;DPB=396;DPRA=0;EPP=3.03316;EPPR=5.0952;GTI=0;LEN=1;MEANALT=1;MQM=60;MQMR=59.9801;NS=1;NUMALT=1;ODDS=285.577;PAIRED=0.768421;PAIREDR=0.730897;PAO=0;PQA=0;PQR=0;PRO=0;QA=3441;QR=10939;RO=301;RPL=54;RPP=6.87324;RPPR=11.8477;RPR=41;RUN=1;SAF=47;SAP=3.03316;SAR=48;SRF=157;SRP=4.2295;SRR=144;TYPE=snp	GT:DP:AD:RO:QR:AO:QA	0/0/1:396:301	95:301:10939:95:3441
chrI	2919	.	A	G	2072.34	PASS	AB=0.260163;ABP=187.374;AC=1;AF=0.333333;AN=3;AO=96;CIGAR=1X;DP=369;DPB=369;DPRA=0;EPP=3.10078;EPPR=4.35454;GTI=0;LEN=1;MEANALT=1;MQM=60;MQMR=59.9414;NS=1;NUMALT=1;ODDS=245.374;PAIRED=0.822917;PAIREDR=0.765568;PAO=0;PQA=0;PQR=0;PRO=0;QA=3438;QR=9909;RO=273;RPL=48;RPP=3.0103;RPPR=3.97275;RPR=48;RUN=1;SAF=49;SAP=3.10078;SAR=47;SRF=143;SRP=4.35454;SRR=130;TYPE=snp	GT:DP:AD:RO:QR:AO:QA	0/0/1:369:273	96:273:9909:96:3438
chrI	2940	.	G	T	11269.2	PASS	AB=0;ABP=0;AC=3;AF=1;AN=3;AO=345;CIGAR=1X;DP=346;DPB=346;DPRA=0;EPP=14.6481;EPPR=0;GTI=0;LEN=1;MEANALT=2;MQM=59.9826;MQMR=0;NS=1;NUMALT=1;ODDS=283.971;PAIRED=0.826087;PAIREDR=0;PAO=0;PQA=0;PQR=0;PRO=0;QA=12586;QR=0;RO=0;RPL=174;RPP=3.06695;RPPR=0;RPR=171;RUN=1;SAF=173;SAP=3.01659;SAR=172;SRF=0;SRP=0;SRR=0;TYPE=snp	GT:DP:AD:RO:QR:AO:QA	1/1/1:346:0	345:0:0:345:12586
chrI	2963	.	G	A	1846.02	PASS	AB=0.24507;ABP=203.404;AC=1;AF=0.333333;AN=3;AO=87;CIGAR=1X;DP=355;DPB=355;DPRA=0;EPP=21.2057;EPPR=3.04271;GTI=0;LEN=1;MEANALT=1;MQM=60;MQMR=60;NS=1;NUMALT=1;ODDS=250.919;PAIRED=0.965517;PAIREDR=0.83209;PAO=0;PQA=0;PQR=0;PRO=0;QA=3162;QR=9755;RO=268;RPL=47;RPP=4.23331;RPPR=3.13994;RPR=40;RUN=1;SAF=49;SAP=6.03039;SAR=38;SRF=137;SRP=3.30199;SRR=131;TYPE=snp	GT:DP:AD:RO:QR:AO:QA	0/0/1:355:268	87:268:9755:87:3162
chrI	3019	.	T	C	12555	PASS	AB=0;ABP=0;AC=3;AF=1;AN=3;AO=379;CIGAR=1X;DP=380;DPB=380;DPRA=0;EPP=5.07864;EPPR=5.18177;GTI=0;LEN=1;MEANALT=1;MQM=60;MQMR=60;NS=1;NUMALT=1;ODDS=303.202;PAIRED=0.912929;PAIREDR=0;PAO=0;PQA=0;PQR=0;PRO=0;QA=14038;QR=29;RO=1;RPL=173;RPP=9.2497;RPPR=5.18177;RPR=206;RUN=1;SAF=200;SAP=5.537;SAR=179;SRF=0;SRP=5.18177;SRR=1;TYPE=snp	GT:DP:AD:RO:QR:AO:QA	1/1/1:380:1	379:1:29:379:14038
chrI	3098	.	A	T	8488.79	PASS	AB=0.75;ABP=213.643;AC=2;AF=0.666667;AN=3;AO=291;CIGAR=1X;DP=388;DPB=388;DPRA=0;EPP=8.45017;EPPR=4.10723;GTI=0;LEN=1;MEANALT=1;MQM=60;MQMR=60;NS=1;NUMALT=1;ODDS=268.941;PAIRED=0.945017;PAIREDR=0.979381;PAO=0;PQA=0;PQR=0;PRO=0;QA=10637;QR=3611;RO=97;RPL=142;RPP=3.37594;RPPR=5.71904;RPR=149;RUN=1;SAF=143;SAP=3.19685;SAR=148;SRF=57;SRP=9.47994;SRR=40;TYPE=snp	GT:DP:AD:RO:QR:AO:QA	0/1/1:388:97	291:97:3611:291:10637
chrI	3105	.	C	A	8030.6	PASS	AB=0.741425;ABP=194.885;AC=2;AF=0.666667;AN=3;AO=281;CIGAR=1X;DP=379;DPB=379;DPRA=0;EPP=4.31627;EPPR=14.8527;GTI=0;LEN=1;MEANALT=2;MQM=60;MQMR=60;NS=1;NUMALT=1;ODDS=255.078;PAIRED=0.94306;PAIREDR=0.979381;PAO=0;PQA=0;PQR=0;PRO=0;QA=10102;QR=3534;RO=97;RPL=133;RPP=4.74902;RPPR=3.56996;RPR=148;RUN=1;SAF=136;SAP=3.63624;SAR=145;SRF=56;SRP=8.04722;SRR=41;TYPE=snp	GT:DP:AD:RO:QR:AO:QA	0/1/1:379:97	281:97:3534:281:10102
chrI	3190	.	C	T	9009.55	PASS	AB=0.727494;ABP=187.765;AC=2;AF=0.666667;AN=3;AO=299;CIGAR=1X;DP=411;DPB=411;DPRA=0;EPP=8.30463;EPPR=3.96888;GTI=0;LEN=1;MEANALT=2;MQM=60;MQMR=60;NS=1;NUMALT=1;ODDS=260.623;PAIRED=0.966555;PAIREDR=0.981982;PAO=0;PQA=0;PQR=0;PRO=0;QA=11297;QR=4126;RO=111;RPL=147;RPP=3.19186;RPPR=8.66395;RPR=152;RUN=1;SAF=142;SAP=4.64435;SAR=157;SRF=45;SRP=11.6375;SRR=66;TYPE=snp	GT:DP:AD:RO:QR:AO:QA	0/1/1:411:111	299:111:4126:299:11297
chrI	3236	.	T	C	8861.51	PASS	AB=0.72155;ABP=179.089;AC=2;AF=0.666667;AN=3;AO=298;CIGAR=1X;DP=413;DPB=413;DPRA=0;EPP=4.87573;EPPR=7.25883;GTI=0;LEN=1;MEANALT=1;MQM=60;MQMR=60;NS=1;NUMALT=1;ODDS=253.692;PAIRED=0.969799;PAIREDR=0.973913;PAO=0;PQA=0;PQR=0;PRO=0;QA=11143;QR=4280;RO=115;RPL=154;RPP=3.73898;RPPR=3.93554;RPR=144;RUN=1;SAF=157;SAP=4.87573;SAR=141;SRF=52;SRP=5.29507;SRR=63;TYPE=snp	GT:DP:AD:RO:QR:AO:QA	0/1/1:413:115	298:115:4280:298:11143
chrI	3328	.	G	A	8658.86	PASS	AB=0.750636;ABP=217.445;AC=2;AF=0.666667;AN=3;AO=295;CIGAR=1X;DP=393;DPB=393;DPRA=0;EPP=12.0274;EPPR=3.36483;GTI=0;LEN=1;MEANALT=1;MQM=60;MQMR=60;NS=1;NUMALT=1;ODDS=273.1;PAIRED=0.969492;PAIREDR=0.94898;PAO=0;PQA=0;PQR=0;PRO=0;QA=10859;QR=3633;RO=98;RPL=163;RPP=10.0841;RPPR=6.20103;RPR=132;RUN=1;SAF=163;SAP=10.0841;SAR=132;SRF=50;SRP=3.09893;SRR=48;TYPE=snp	GT:DP:AD:RO:QR:AO:QA	0/1/1:393:98	295:98:3633:295:10859
chrI	3377	.	T	C	12574.6	PASS	AB=0;ABP=0;AC=3;AF=1;AN=3;AO=383;CIGAR=1X;DP=383;DPB=383;DPRA=0;EPP=5.51061;EPPR=0;GTI=0;LEN=1;MEANALT=1;MQM=60;MQMR=0;NS=1;NUMALT=1;ODDS=314.786;PAIRED=0.971279;PAIREDR=0;PAO=0;PQA=0;PQR=0;PRO=0;QA=14037;QR=0;RO=0;RPL=183;RPP=4.64883;RPPR=0;RPR=200;RUN=1;SAF=174;SAP=9.95561;SAR=209;SRF=0;SRP=0;SRR=0;TYPE=snp	GT:DP:AD:RO:QR:AO:QA	1/1/1:383:0	383:0:0:383:14037
chrI	3438	.	C	T	8933.05	PASS	AB=0.765432;ABP=250.853;AC=2;AF=0.666667;AN=3;AO=310;CIGAR=1X;DP=405;DPB=405;DPRA=0;EPP=4.01898;EPPR=7.53805;GTI=0;LEN=1;MEANALT=2;MQM=60;MQMR=60;NS=1;NUMALT=1;ODDS=299.44;PAIRED=0.964516;PAIREDR=0.946809;PAO=0;PQA=0;PQR=0;PRO=0;QA=11183;QR=3544;RO=94;RPL=155;RPP=3.0103;RPPR=3.1027;RPR=155;RUN=1;SAF=130;SAP=20.5222;SAR=180;SRF=44;SRP=3.84193;SRR=50;TYPE=snp	GT:DP:AD:RO:QR:AO:QA	0/1/1:405:94	310:94:3544:310:11183
chrI	3511	.	A	C	13278.1	PASS	AB=0;ABP=0;AC=3;AF=1;AN=3;AO=396;CIGAR=1X;DP=396;DPB=396;DPRA=0;EPP=8.62542;EPPR=0;GTI=0;LEN=1;MEANALT=1;MQM=60;MQMR=0;NS=1;NUMALT=1;ODDS=325.328;PAIRED=0.944444;PAIREDR=0;PAO=0;PQA=0;PQR=0;PRO=0;QA=14818;QR=0;RO=0;RPL=210;RPP=6.16881;RPPR=0;RPR=186;RUN=1;SAF=198;SAP=3.0103;SAR=198;SRF=0;SRP=0;SRR=0;TYPE=snp	GT:DP:AD:RO:QR:AO:QA	1/1/1:396:0	396:0:0:396:14818
chrI	3737	.	G	A	2230.41	PASS	AB=0.248101;ABP=220.713;AC=1;AF=0.333333;AN=3;AO=98;CIGAR=1X;DP=395;DPB=395;DPRA=0;EPP=7.35324;EPPR=3.36856;GTI=0;LEN=1;MEANALT=1;MQM=60;MQMR=60;NS=1;NUMALT=1;ODDS=275.873;PAIRED=0.979592;PAIREDR=0.962963;PAO=0;PQA=0;PQR=0;PRO=0;QA=3691;QR=11085;RO=297;RPL=47;RPP=3.36483;RPPR=3.89497;RPR=51;RUN=1;SAF=43;SAP=6.20103;SAR=55;SRF=156;SRP=4.65535;SRR=141;TYPE=snp	GT:DP:AD:RO:QR:AO:QA	0/0/1:395:297	98:297:11085:98:3691
chrI	3834	.	T	C	8320.18	PASS	AB=0.771978;ABP=236.885;AC=2;AF=0.666667;AN=3;AO=281;CIGAR=1X;DP=364;DPB=364;DPRA=0;EPP=13.5895;EPPR=5.12945;GTI=0;LEN=1;MEANALT=1;MQM=60;MQMR=60;NS=1;NUMALT=1;ODDS=274.486;PAIRED=0.960854;PAIREDR=0.963855;PAO=0;PQA=0;PQR=0;PRO=0;QA=10379;QR=2961;RO=83;RPL=137;RPP=3.38896;RPPR=3.66436;RPR=144;RUN=1;SAF=149;SAP=5.24359;SAR=132;SRF=31;SRP=14.5479;SRR=52;TYPE=snp	GT:DP:AD:RO:QR:AO:QA	0/1/1:364:83	281:83:2961:281:10379
chrI	3991	.	G	A	13607.7	PASS	AB=0;ABP=0;AC=3;AF=1;AN=3;AO=407;CIGAR=1X;DP=407;DPB=407;DPRA=0;EPP=5.36317;EPPR=0;GTI=0;LEN=1;MEANALT=1;MQM=60;MQMR=0;NS=1;NUMALT=1;ODDS=334.248;PAIRED=0.955774;PAIREDR=0;PAO=0;PQA=0;PQR=0;PRO=0;QA=15185;QR=0;RO=0;RPL=221;RPP=9.54606;RPPR=0;RPR=186;RUN=1;SAF=202;SAP=3.05832;SAR=205;SRF=0;SRP=0;SRR=0;TYPE=snp	GT:DP:AD:RO:QR:AO:QA	1/1/1:407:0	407:0:0:407:15185
chrI	4039	.	G	A	8693.19	PASS	AB=0.791209;ABP=271.127;AC=2;AF=0.666667;AN=3;AO=288;CIGAR=1X;DP=364;DPB=364;DPRA=0;EPP=3.04046;EPPR=10.3247;GTI=0;LEN=1;MEANALT=1;MQM=60;MQMR=60;NS=1;NUMALT=1;ODDS=293.894;PAIRED=0.940972;PAIREDR=0.973684;PAO=0;PQA=0;PQR=0;PRO=0;QA=10779;QR=2896;RO=76;RPL=153;RPP=5.45321;RPPR=3.46745;RPR=135;RUN=1;SAF=144;SAP=3.0103;SAR=144;SRF=34;SRP=4.83891;SRR=42;TYPE=snp	GT:DP:AD:RO:QR:AO:QA	0/1/1:364:76	288:76:2896:288:10779
chrI	4071	.	G	A	8570.84	PASS	AB=0.785714;ABP=261.105;AC=2;AF=0.666667;AN=3;AO=286;CIGAR=1X;DP=364;DPB=364;DPRA=0;EPP=7.38362;EPPR=3.12166;GTI=0;LEN=1;MEANALT=1;MQM=60;MQMR=60;NS=1;NUMALT=1;ODDS=288.349;PAIRED=0.933566;PAIREDR=0.961538;PAO=0;PQA=0;PQR=0;PRO=0;QA=10647;QR=2940;RO=78;RPL=142;RPP=3.04067;RPPR=3.12166;RPR=144;RUN=1;SAF=151;SAP=4.954;SAR=135;SRF=40;SRP=3.12166;SRR=38;TYPE=snp	GT:DP:AD:RO:QR:AO:QA	0/1/1:364:78	286:78:2940:286:10647
chrI	4083	.	A	T	1595.63	PASS	AB=0.204301;ABP=285.535;AC=1;AF=0.333333;AN=3;AO=76;CIGAR=1X;DP=372;DPB=372;DPRA=0;EPP=5.8675;EPPR=3.37099;GTI=0;LEN=1;MEANALT=2;MQM=60;MQMR=60;NS=1;NUMALT=1;ODDS=303.598;PAIRED=0.986842;PAIREDR=0.945763;PAO=0;PQA=0;PQR=0;PRO=0;QA=2901;QR=11089;RO=295;RPL=40;RPP=3.46745;RPPR=5.13761;RPR=36;RUN=1;SAF=43;SAP=5.8675;SAR=33;SRF=160;SRP=7.61088;SRR=135;TYPE=snp	GT:DP:AD:RO:QR:AO:QA	0/0/1:372:295	76:295:11089:76:2901
chrI	4116	.	A	G	12619.2	PASS	AB=0;ABP=0;AC=3;AF=1;AN=3;AO=383;CIGAR=1X;DP=383;DPB=383;DPRA=0;EPP=3.06133;EPPR=0;GTI=0;LEN=1;MEANALT=1;MQM=60;MQMR=0;NS=1;NUMALT=1;ODDS=314.786;PAIRED=0.958225;PAIREDR=0;PAO=0;PQA=0;PQR=0;PRO=0;QA=14084;QR=0;RO=0;RPL=173;RPP=10.772;RPPR=0;RPR=210;RUN=1;SAF=197;SAP=3.69633;SAR=186;SRF=0;SRP=0;SRR=0;TYPE=snp	GT:DP:AD:RO:QR:AO:QA	1/1/1:383:0	383:0:0:383:14084
chrI	4168	.	G	A	11894.3	PASS	AB=0;ABP=0;AC=3;AF=1;AN=3;AO=385;CIGAR=1X;DP=387;DPB=387;DPRA=0;EPP=11.589;EPPR=5.18177;GTI=0;LEN=1;MEANALT=2;MQM=59.9818;MQMR=60;NS=1;NUMALT=1;ODDS=313.278;PAIRED=0.963636;PAIREDR=1;PAO=0;PQA=0;PQR=0;PRO=0;QA=13288;QR=7;RO=1;RPL=213;RPP=12.4915;RPPR=5.18177;RPR=172;RUN=1;SAF=180;SAP=6.53542;SAR=205;SRF=0;SRP=5.18177;SRR=1;TYPE=snp	GT:DP:AD:RO:QR:AO:QA	1/1/1:387:1	385:1:7:385:13288
chrI	4187	.	T	C	8573.25	PASS	AB=0.783198;ABP=260.062;AC=2;AF=0.666667;AN=3;AO=289;CIGAR=1X;DP=369;DPB=369;DPRA=0;EPP=3.01781;EPPR=3.11887;GTI=0;LEN=1;MEANALT=1;MQM=60;MQMR=60;NS=1;NUMALT=1;ODDS=289.736;PAIRED=0.955017;PAIREDR=0.975;PAO=0;PQA=0;PQR=0;PRO=0;QA=10668;QR=2952;RO=80;RPL=149;RPP=3.61891;RPPR=3.11887;RPR=140;RUN=1;SAF=127;SAP=12.2146;SAR=162;SRF=40;SRP=3.0103;SRR=40;TYPE=snp	GT:DP:AD:RO:QR:AO:QA	0/1/1:369:80	289:80:2952:289:10668
chrI	4231	.	T	A	1460.09	PASS	AB=0.200549;ABP=286.519;AC=1;AF=0.333333;AN=3;AO=73;CIGAR=1X;DP=364;DPB=364;DPRA=0;EPP=3.27802;EPPR=12.1514;GTI=0;LEN=1;MEANALT=1;MQM=60;MQMR=60;NS=1;NUMALT=1;ODDS=302.212;PAIRED=0.958904;PAIREDR=0.948454;PAO=0;PQA=0;PQR=0;PRO=0;QA=2723;QR=10689;RO=291;RPL=37;RPP=3.04005;RPPR=3.01776;RPR=36;RUN=1;SAF=39;SAP=3.75395;SAR=34;SRF=143;SRP=3.19685;SRR=148;TYPE=snp	GT:DP:AD:RO:QR:AO:QA	0/0/1:364:291	73:291:10689:73:2723
chrI	4373	.	G	A	12085.6	PASS	AB=0;ABP=0;AC=3;AF=1;AN=3;AO=380;CIGAR=1X;DP=383;DPB=383;DPRA=0;EPP=3.37602;EPPR=0;GTI=0;LEN=1;MEANALT=3;MQM=60;MQMR=0;NS=1;NUMALT=1;ODDS=312.353;PAIRED=0.934211;PAIREDR=0;PAO=0;PQA=0;PQR=0;PRO=0;QA=13501;QR=0;RO=0;RPL=218;RPP=20.9307;RPPR=0;RPR=162;RUN=1;SAF=186;SAP=3.37602;SAR=194;SRF=0;SRP=0;SRR=0;TYPE=snp	GT:DP:AD:RO:QR:AO:QA	1/1/1:383:0	380:0:0:380:13501
chrI	4557	.	T	C	12643.9	PASS	AB=0;ABP=0;AC=3;AF=1;AN=3;AO=374;CIGAR=1X;DP=374;DPB=374;DPRA=0;EPP=4.14829;EPPR=0;GTI=0;LEN=1;MEANALT=1;MQM=60;MQMR=0;NS=1;NUMALT=1;ODDS=307.488;PAIRED=0.954545;PAIREDR=0;PAO=0;PQA=0;PQR=0;PRO=0;QA=14107;QR=0;RO=0;RPL=195;RPP=4.49666;RPPR=0;RPR=179;RUN=1;SAF=193;SAP=3.84637;SAR=181;SRF=0;SRP=0;SRR=0;TYPE=snp	GT:DP:AD:RO:QR:AO:QA	1/1/1:374:0	374:0:0:374:14107
chrI	4646	.	G	C	13167.5	PASS	AB=0;ABP=0;AC=3;AF=1;AN=3;AO=402;CIGAR=1X;DP=402;DPB=402;DPRA=0;EPP=10.0109;EPPR=0;GTI=0;LEN=1;MEANALT=1;MQM=60;MQMR=0;NS=1;NUMALT=1;ODDS=330.194;PAIRED=0.967662;PAIREDR=0;PAO=0;PQA=0;PQR=0;PRO=0;QA=14694;QR=0;RO=0;RPL=208;RPP=4.06903;RPPR=0;RPR=194;RUN=1;SAF=203;SAP=3.09673;SAR=199;SRF=0;SRP=0;SRR=0;TYPE=snp	GT:DP:AD:RO:QR:AO:QA	1/1/1:402:0	402:0:0:402:14694
chrI	4745	.	G	A	9390.1	PASS	AB=0.792839;ABP=294.249;AC=2;AF=0.666667;AN=3;AO=310;CIGAR=1X;DP=391;DPB=391;DPRA=0;EPP=11.1078;EPPR=5.18177;GTI=0;LEN=1;MEANALT=1;MQM=60;MQMR=60;NS=1;NUMALT=1;ODDS=317.461;PAIRED=0.945161;PAIREDR=0.938272;PAO=0;PQA=0;PQR=0;PRO=0;QA=11639;QR=3068;RO=81;RPL=151;RPP=3.4586;RPPR=19.7655;RPR=159;RUN=1;SAF=149;SAP=4.01898;SAR=161;SRF=41;SRP=3.03711;SRR=40;TYPE=snp	GT:DP:AD:RO:QR:AO:QA	0/1/1:391:81	310:81:3068:310:11639
chrI	4787	.	G	A	8620.27	PASS	AB=0.764411;ABP=245.306;AC=2;AF=0.666667;AN=3;AO=305;CIGAR=1X;DP=399;DPB=399;DPRA=0;EPP=6.77656;EPPR=5.83555;GTI=0;LEN=1;MEANALT=2;MQM=60;MQMR=60;NS=1;NUMALT=1;ODDS=293.894;PAIRED=0.95082;PAIREDR=0.967742;PAO=0;PQA=0;PQR=0;PRO=0;QA=10810;QR=3459;RO=93;RPL=168;RPP=9.85222;RPPR=3.22044;RPR=137;RUN=1;SAF=147;SAP=3.87177;SAR=158;SRF=49;SRP=3.59403;SRR=44;TYPE=snp	GT:DP:AD:RO:QR:AO:QA	0/1/1:399:93	305:93:3459:305:10810
chrI	4818	.	C	A	8617.8	PASS	AB=0.75;ABP=209.3;AC=2;AF=0.666667;AN=3;AO=285;CIGAR=1X;DP=380;DPB=380;DPRA=0;EPP=14.5991;EPPR=3.1027;GTI=0;LEN=1;MEANALT=2;MQM=60;MQMR=60;NS=1;NUMALT=1;ODDS=264.782;PAIRED=0.968421;PAIREDR=1;PAO=0;PQA=0;PQR=0;PRO=0;QA=10765;QR=3497;RO=94;RPL=148;RPP=3.93222;RPPR=5.32038;RPR=137;RUN=1;SAF=140;SAP=3.20078;SAR=145;SRF=46;SRP=3.1027;SRR=48;TYPE=snp	GT:DP:AD:RO:QR:AO:QA	0/1/1:380:94	285:94:3497:285:10765
chrI	4823	.	A	C	8532.82	PASS	AB=0.755968;ABP=217.56;AC=2;AF=0.666667;AN=3;AO=285;CIGAR=1X;DP=377;DPB=377;DPRA=0;EPP=12.3438;EPPR=3.10471;GTI=0;LEN=1;MEANALT=1;MQM=60;MQMR=60;NS=1;NUMALT=1;ODDS=267.555;PAIRED=0.964912;PAIREDR=1;PAO=0;PQA=0;PQR=0;PRO=0;QA=10659;QR=3434;RO=92;RPL=152;RPP=5.76083;RPPR=3.10471;RPR=133;RUN=1;SAF=138;SAP=3.62746;SAR=147;SRF=44;SRP=3.38795;SRR=48;TYPE=snp	GT:DP:AD:RO:QR:AO:QA	0/1/1:377:92	285:92:3434:285:10659
chrI	4850	.	T	C	1664.44	PASS	AB=0.212766;ABP=272.458;AC=1;AF=0.333333;AN=3;AO=80;CIGAR=1X;DP=376;DPB=376;DPRA=0;EPP=3.98746;EPPR=4.66651;GTI=0;LEN=1;MEANALT=2;MQM=59.9875;MQMR=60;NS=1;NUMALT=1;ODDS=298.053;PAIRED=0.9875;PAIREDR=0.972881;PAO=0;PQA=0;PQR=0;PRO=0;QA=2985;QR=10957;RO=295;RPL=39;RPP=3.11887;RPPR=3.19432;RPR=41;RUN=1;SAF=42;SAP=3.44459;SAR=38;SRF=142;SRP=3.90097;SRR=153;TYPE=snp	GT:DP:AD:RO:QR:AO:QA	0/0/1:376:295	80:295:10957:80:2985
chrI	4867	.	C	T	12350	PASS	AB=0;ABP=0;AC=3;AF=1;AN=3;AO=379;CIGAR=1X;DP=380;DPB=380;DPRA=0;EPP=3.47439;EPPR=5.18177;GTI=0;LEN=1;MEANALT=1;MQM=59.9446;MQMR=60;NS=1;NUMALT=1;ODDS=307.806;PAIRED=0.973615;PAIREDR=1;PAO=0;PQA=0;PQR=0;PRO=0;QA=13776;QR=9;RO=1;RPL=192;RPP=3.15354;RPPR=5.18177;RPR=187;RUN=1;SAF=195;SAP=3.70357;SAR=184;SRF=0;SRP=5.18177;SRR=1;TYPE=snp	GT:DP:AD:RO:QR:AO:QA	1/1/1:380:1	379:1:9:379:13776
chrI	4868	.	C	T	1474.24	PASS	AB=0.206897;ABP=284.328;AC=1;AF=0.333333;AN=3;AO=78;CIGAR=1X;DP=377;DPB=377;DPRA=0;EPP=3.45573;EPPR=5.63204;GTI=0;LEN=1;MEANALT=1;MQM=59.7308;MQMR=60;NS=1;NUMALT=1;ODDS=306.371;PAIRED=0.987179;PAIREDR=0.9699;PAO=0;PQA=0;PQR=0;PRO=0;QA=2778;QR=11023;RO=299;RPL=43;RPP=4.79202;RPPR=3.36616;RPR=35;RUN=1;SAF=40;SAP=3.12166;SAR=38;SRF=156;SRP=4.23765;SRR=143;TYPE=snp	GT:DP:AD:RO:QR:AO:QA	0/0/1:377:299	78:299:11023:78:2778
chrI	4880	.	A	T	11624	PASS	AB=0;ABP=0;AC=3;AF=1;AN=3;AO=370;CIGAR=1X;DP=370;DPB=370;DPRA=0;EPP=3.22158;EPPR=0;GTI=0;LEN=1;MEANALT=1;MQM=59.9973;MQMR=0;NS=1;NUMALT=1;ODDS=304.244;PAIRED=0.975676;PAIREDR=0;PAO=0;PQA=0;PQR=0;PRO=0;QA=12972;QR=0;RO=0;RPL=174;RPP=5.85082;RPPR=0;RPR=196;RUN=1;SAF=196;SAP=5.85082;SAR=174;SRF=0;SRP=0;SRR=0;TYPE=snp	GT:DP:AD:RO:QR:AO:QA	1/1/1:370:0	370:0:0:370:12972
chrI	4885	.	A	G	1713.25	PASS	AB=0.225543;ABP=243.784;AC=1;AF=0.333333;AN=3;AO=83;CIGAR=1X;DP=368;DPB=368;DPRA=0;EPP=3.66436;EPPR=3.38364;GTI=0;LEN=1;MEANALT=1;MQM=59.988;MQMR=60;NS=1;NUMALT=1;ODDS=280.031;PAIRED=0.987952;PAIREDR=0.97193;PAO=0;PQA=0;PQR=0;PRO=0;QA=3020;QR=10169;RO=285;RPL=41;RPP=3.03646;RPPR=5.76083;RPR=42;RUN=1;SAF=41;SAP=3.03646;SAR=42;SRF=153;SRP=6.37037;SRR=132;TYPE=snp	GT:DP:AD:RO:QR:AO:QA	0/0/1:368:285	83:285:10169:83:3020
chrI	4908	.	T	C	12313.9	PASS	AB=0;ABP=0;AC=3;AF=1;AN=3;AO=381;CIGAR=1X;DP=382;DPB=382;DPRA=0;EPP=3.016;EPPR=5.18177;GTI=0;LEN=1;MEANALT=1;MQM=60;MQMR=60;NS=1;NUMALT=1;ODDS=302.981;PAIRED=0.958005;PAIREDR=1;PAO=0;PQA=0;PQR=0;PRO=0;QA=13766;QR=37;RO=1;RPL=189;RPP=3.06159;RPPR=5.18177;RPR=192;RUN=1;SAF=192;SAP=3.06159;SAR=189;SRF=0;SRP=5.18177;SRR=1;TYPE=snp	GT:DP:AD:RO:QR:AO:QA	1/1/1:382:1	381:1:37:381:13766
chrI	4935	.	T	C	5383.17	PASS	AB=0.514778;ABP=3.78048;AC=2;AF=0.666667;AN=3;AO=209;CIGAR=1X;DP=406;DPB=406;DPRA=0;EPP=11.7481;EPPR=3.90314;GTI=0;LEN=1;MEANALT=1;MQM=60;MQMR=60;NS=1;NUMALT=1;ODDS=16.6355;PAIRED=0.952153;PAIREDR=0.959391;PAO=0;PQA=0;PQR=0;PRO=0;QA=7621;QR=7145;RO=197;RPL=100;RPP=3.85188;RPPR=3.28587;RPR=109;RUN=1;SAF=104;SAP=3.02069;SAR=105;SRF=98;SRP=3.02132;SRR=99;TYPE=snp	GT:DP:AD:RO:QR:AO:QA	0/1/1:406:197	209:197:7145:209:7621
chrI	4956	.	G	A	8357.27	PASS	AB=0.731458;ABP=184.953;AC=2;AF=0.666667;AN=3;AO=286;CIGAR=1X;DP=391;DPB=391;DPRA=0;EPP=3.49622;EPPR=3.76196;GTI=0;LEN=1;MEANALT=2;MQM=60;MQMR=60;NS=1;NUMALT=1;ODDS=252.306;PAIRED=0.951049;PAIREDR=0.951923;PAO=0;PQA=0;PQR=0;PRO=0;QA=10502;QR=3879;RO=104;RPL=143;RPP=3.0103;RPPR=3.0103;RPR=143;RUN=1;SAF=142;SAP=3.04067;SAR=144;SRF=51;SRP=3.09382;SRR=53;TYPE=snp	GT:DP:AD:RO:QR:AO:QA	0/1/1:391:104	286:104:3879:286:10502
chrI	4998	.	C	G	2410.46	PASS	AB=0.273438;ABP=174.217;AC=1;AF=0.333333;AN=3;AO=105;CIGAR=1X;DP=384;DPB=384;DPRA=0;EPP=4.02365;EPPR=3.39167;GTI=0;LEN=1;MEANALT=1;MQM=60;MQMR=60;NS=1;NUMALT=1;ODDS=241.215;PAIRED=0.914286;PAIREDR=0.960573;PAO=0;PQA=0;PQR=0;PRO=0;QA=3870;QR=10342;RO=279;RPL=56;RPP=4.02365;RPPR=3.39167;RPR=49;RUN=1;SAF=54;SAP=3.19643;SAR=51;SRF=131;SRP=5.2596;SRR=148;TYPE=snp	GT:DP:AD:RO:QR:AO:QA	0/0/1:384:279	105:279:10342:105:3870
chrI	5019	.	A	G	2358.81	PASS	AB=0.274151;ABP=172.697;AC=1;AF=0.333333;AN=3;AO=105;CIGAR=1X;DP=383;DPB=383;DPRA=0;EPP=15.9357;EPPR=3.04154;GTI=0;LEN=1;MEANALT=1;MQM=59.981;MQMR=60;NS=1;NUMALT=1;ODDS=239.829;PAIRED=0.961905;PAIREDR=0.942446;PAO=0;PQA=0;PQR=0;PRO=0;QA=3824;QR=9879;RO=278;RPL=49;RPP=4.02365;RPPR=3.13528;RPR=56;RUN=1;SAF=49;SAP=4.02365;SAR=56;SRF=135;SRP=3.51021;SRR=143;TYPE=snp	GT:DP:AD:RO:QR:AO:QA	0/0/1:383:278	105:278:9879:105:3824
chrI	5042	.	C	T	12084	PASS	AB=0;ABP=0;AC=3;AF=1;AN=3;AO=369;CIGAR=1X;DP=369;DPB=369;DPRA=0;EPP=6.68827;EPPR=0;GTI=0;LEN=1;MEANALT=1;MQM=59.9946;MQMR=0;NS=1;NUMALT=1;ODDS=303.433;PAIRED=0.95122;PAIREDR=0;PAO=0;PQA=0;PQR=0;PRO=0;QA=13513;QR=0;RO=0;RPL=214;RPP=23.4951;RPPR=0;RPR=155;RUN=1;SAF=168;SAP=9.41879;SAR=201;SRF=0;SRP=0;SRR=0;TYPE=snp	GT:DP:AD:RO:QR:AO:QA	1/1/1:369:0	369:0:0:369:13513
chrI	5069	.	C	T	7403.4	PASS	AB=0.764012;ABP=208.25;AC=2;AF=0.666667;AN=3;AO=259;CIGAR=1X;DP=339;DPB=339;DPRA=0;EPP=13.2808;EPPR=3.44459;GTI=0;LEN=1;MEANALT=1;MQM=59.9537;MQMR=60;NS=1;NUMALT=1;ODDS=248.147;PAIRED=0.972973;PAIREDR=0.925;PAO=0;PQA=0;PQR=0;PRO=0;QA=9369;QR=2838;RO=80;RPL=176;RPP=75.5241;RPPR=5.72464;RPR=83;RUN=1;SAF=127;SAP=3.2199;SAR=132;SRF=39;SRP=3.11887;SRR=41;TYPE=snp	GT:DP:AD:RO:QR:AO:QA	0/1/1:339:80	259:80:2838:259:9369
chrI	5096	.	G	T	1488.19	PASS	AB=0.209239;ABP=273.241;AC=1;AF=0.333333;AN=3;AO=77;CIGAR=1X;DP=368;DPB=368;DPRA=0;EPP=4.39215;EPPR=14.9908;GTI=0;LEN=1;MEANALT=2;MQM=60;MQMR=59.9931;NS=1;NUMALT=1;ODDS=295.281;PAIRED=0.935065;PAIREDR=0.962069;PAO=0;PQA=0;PQR=0;PRO=0;QA=2772;QR=10067;RO=290;RPL=31;RPP=9.35551;RPPR=3.75908;RPR=46;RUN=1;SAF=37;SAP=3.26411;SAR=40;SRF=163;SRP=12.7145;SRR=127;TYPE=snp	GT:DP:AD:RO:QR:AO:QA	0/0/1:368:290	77:290:10067:77:2772
chrI	5209	.	C	T	2063.28	PASS	AB=0.2375;ABP=242.415;AC=1;AF=0.333333;AN=3;AO=95;CIGAR=1X;DP=400;DPB=400;DPRA=0;EPP=15.102;EPPR=7.46004;GTI=0;LEN=1;MEANALT=1;MQM=60;MQMR=60;NS=1;NUMALT=1;ODDS=291.122;PAIRED=0.978947;PAIREDR=0.963934;PAO=0;PQA=0;PQR=0;PRO=0;QA=3526;QR=11210;RO=305;RPL=39;RPP=9.61615;RPPR=7.46004;RPR=56;RUN=1;SAF=47;SAP=3.03316;SAR=48;SRF=168;SRP=9.85222;SRR=137;TYPE=snp	GT:DP:AD:RO:QR:AO:QA	0/0/1:400:305	95:305:11210:95:3526
chrI	5267	.	C	T	12937.3	PASS	AB=0;ABP=0;AC=3;AF=1;AN=3;AO=391;CIGAR=1X;DP=391;DPB=391;DPRA=0;EPP=3.68229;EPPR=0;GTI=0;LEN=1;MEANALT=1;MQM=60;MQMR=0;NS=1;NUMALT=1;ODDS=321.273;PAIRED=0.961637;PAIREDR=0;PAO=0;PQA=0;PQR=0;PRO=0;QA=14461;QR=0;RO=0;RPL=231;RPP=31.0062;RPPR=0;RPR=160;RUN=1;SAF=195;SAP=3.01585;SAR=196;SRF=0;SRP=0;SRR=0;TYPE=snp	GT:DP:AD:RO:QR:AO:QA	1/1/1:391:0	391:0:0:391:14461
chrI	5286	.	C	A	13270.8	PASS	AB=0;ABP=0;AC=3;AF=1;AN=3;AO=405;CIGAR=1X;DP=406;DPB=406;DPRA=0;EPP=3.27302;EPPR=0;GTI=0;LEN=1;MEANALT=2;MQM=60;MQMR=0;NS=1;NUMALT=1;ODDS=332.626;PAIRED=0.958025;PAIREDR=0;PAO=0;PQA=0;PQR=0;PRO=0;QA=14804;QR=0;RO=0;RPL=208;RPP=3.65906;RPPR=0;RPR=197;RUN=1;SAF=199;SAP=3.27302;SAR=206;SRF=0;SRP=0;SRR=0;TYPE=snp	GT:DP:AD:RO:QR:AO:QA	1/1/1:406:0	405:0:0:405:14804
chrI	5495	.	A	T	8333.97	PASS	AB=0.740053;ABP=191.71;AC=2;AF=0.666667;AN=3;AO=279;CIGAR=1X;DP=377;DPB=377;DPRA=0;EPP=3.08035;EPPR=3.80798;GTI=0;LEN=1;MEANALT=1;MQM=60;MQMR=60;NS=1;NUMALT=1;ODDS=250.919;PAIRED=0.982079;PAIREDR=0.938776;PAO=0;PQA=0;PQR=0;PRO=0;QA=10439;QR=3686;RO=98;RPL=149;RPP=5.81998;RPPR=11.8735;RPR=130;RUN=1;SAF=129;SAP=6.44263;SAR=150;SRF=53;SRP=4.4284;SRR=45;TYPE=snp	GT:DP:AD:RO:QR:AO:QA	0/1/1:377:98	279:98:3686:279:10439
chrI	5500	.	C	T	2250.76	PASS	AB=0.267717;ABP=181.567;AC=1;AF=0.333333;AN=3;AO=102;CIGAR=1X;DP=381;DPB=381;DPRA=0;EPP=4.37279;EPPR=3.95205;GTI=0;LEN=1;MEANALT=1;MQM=60;MQMR=60;NS=1;NUMALT=1;ODDS=245.374;PAIRED=0.941176;PAIREDR=0.982079;PAO=0;PQA=0;PQR=0;PRO=0;QA=3682;QR=10280;RO=279;RPL=57;RPP=6.07591;RPPR=5.81998;RPR=45;RUN=1;SAF=54;SAP=3.7767;SAR=48;SRF=127;SRP=7.87471;SRR=152;TYPE=snp	GT:DP:AD:RO:QR:AO:QA	0/0/1:381:279	102:279:10280:102:3682
chrI	5536	.	A	T	2234.14	PASS	AB=0.257895;ABP=196.477;AC=1;AF=0.333333;AN=3;AO=98;CIGAR=1X;DP=380;DPB=380;DPRA=0;EPP=5.22609;EPPR=7.44565;GTI=0;LEN=1;MEANALT=1;MQM=60;MQMR=60;NS=1;NUMALT=1;ODDS=255.078;PAIRED=0.94898;PAIREDR=0.971631;PAO=0;PQA=0;PQR=0;PRO=0;QA=3659;QR=10525;RO=282;RPL=40;RPP=10.1895;RPPR=3.28751;RPR=58;RUN=1;SAF=48;SAP=3.09893;SAR=50;SRF=127;SRP=9.0473;SRR=155;TYPE=snp	GT:DP:AD:RO:QR:AO:QA	0/0/1:380:282	98:282:10525:98:3659
chrI	5631	.	G	A	8488.12	PASS	AB=0.745455;ABP=204.483;AC=2;AF=0.666667;AN=3;AO=287;CIGAR=1X;DP=385;DPB=385;DPRA=0;EPP=8.52599;EPPR=3.21178;GTI=0;LEN=1;MEANALT=2;MQM=59.9303;MQMR=60;NS=1;NUMALT=1;ODDS=263.396;PAIRED=0.954704;PAIREDR=0.958763;PAO=0;PQA=0;PQR=0;PRO=0;QA=10633;QR=3505;RO=97;RPL=132;RPP=7.01277;RPPR=3.56996;RPR=155;RUN=1;SAF=149;SAP=3.9258;SAR=138;SRF=45;SRP=4.10723;SRR=52;TYPE=snp	GT:DP:AD:RO:QR:AO:QA	0/1/1:385:97	287:97:3505:287:10633
chrI	5676	.	A	G	12670.2	PASS	AB=0;ABP=0;AC=3;AF=1;AN=3;AO=386;CIGAR=1X;DP=386;DPB=386;DPRA=0;EPP=15.9716;EPPR=0;GTI=0;LEN=1;MEANALT=1;MQM=60;MQMR=0;NS=1;NUMALT=1;ODDS=317.219;PAIRED=0.953368;PAIREDR=0;PAO=0;PQA=0;PQR=0;PRO=0;QA=14151;QR=0;RO=0;RPL=207;RPP=7.42075;RPPR=0;RPR=179;RUN=1;SAF=188;SAP=3.57286;SAR=198;SRF=0;SRP=0;SRR=0;TYPE=snp	GT:DP:AD:RO:QR:AO:QA	1/1/1:386:0	386:0:0:386:14151
chrI	5695	.	C	T	2094.46	PASS	AB=0.254453;ABP=208.825;AC=1;AF=0.333333;AN=3;AO=100;CIGAR=1X;DP=393;DPB=393;DPRA=0;EPP=5.18177;EPPR=3.37345;GTI=0;LEN=1;MEANALT=1;MQM=60;MQMR=60;NS=1;NUMALT=1;ODDS=267.555;PAIRED=0.97;PAIREDR=0.955631;PAO=0;PQA=0;PQR=0;PRO=0;QA=3537;QR=10504;RO=293;RPL=56;RPP=6.13722;RPPR=3.6106;RPR=44;RUN=1;SAF=45;SAP=5.18177;SAR=55;SRF=150;SRP=3.37345;SRR=143;TYPE=snp	GT:DP:AD:RO:QR:AO:QA	0/0/1:393:293	100:293:10504:100:3537
chrI	5767	.	T	G	1715.78	PASS	AB=0.232092;ABP=220.587;AC=1;AF=0.333333;AN=3;AO=81;CIGAR=1X;DP=349;DPB=349;DPRA=0;EPP=9.04217;EPPR=4.17706;GTI=0;LEN=1;MEANALT=1;MQM=60;MQMR=60;NS=1;NUMALT=1;ODDS=259.237;PAIRED=0.962963;PAIREDR=0.966418;PAO=0;PQA=0;PQR=0;PRO=0;QA=2978;QR=9894;RO=268;RPL=44;RPP=4.32391;RPPR=4.17706;RPR=37;RUN=1;SAF=39;SAP=3.25157;SAR=42;SRF=152;SRP=13.5112;SRR=116;TYPE=snp	GT:DP:AD:RO:QR:AO:QA	0/0/1:349:268	81:268:9894:81:2978
chrI	5790	.	T	C	10974.9	PASS	AB=0;ABP=0;AC=3;AF=1;AN=3;AO=338;CIGAR=1X;DP=338;DPB=338;DPRA=0;EPP=10.437;EPPR=0;GTI=0;LEN=1;MEANALT=1;MQM=60;MQMR=0;NS=1;NUMALT=1;ODDS=278.294;PAIRED=0.961538;PAIREDR=0;PAO=0;PQA=0;PQR=0;PRO=0;QA=12265;QR=0;RO=0;RPL=189;RPP=13.2895;RPPR=0;RPR=149;RUN=1;SAF=175;SAP=3.93542;SAR=163;SRF=0;SRP=0;SRR=0;TYPE=snp	GT:DP:AD:RO:QR:AO:QA	1/1/1:338:0	338:0:0:338:12265
chrI	5805	.	G	T	1592.64	PASS	AB=0.21813;ABP=246.615;AC=1;AF=0.333333;AN=3;AO=77;CIGAR=1X;DP=353;DPB=353;DPRA=0;EPP=3.26411;EPPR=8.32883;GTI=0;LEN=1;MEANALT=1;MQM=60;MQMR=60;NS=1;NUMALT=1;ODDS=275.873;PAIRED=0.948052;PAIREDR=0.967391;PAO=0;PQA=0;PQR=0;PRO=0;QA=2853;QR=10003;RO=276;RPL=47;RPP=11.1604;RPPR=3.13618;RPR=30;RUN=1;SAF=33;SAP=6.42261;SAR=44;SRF=153;SRP=10.0912;SRR=123;TYPE=snp	GT:DP:AD:RO:QR:AO:QA	0/0/1:353:276	77:276:10003:77:2853
chrI	5812	.	T	C	11339	PASS	AB=0;ABP=0;AC=3;AF=1;AN=3;AO=352;CIGAR=1X;DP=353;DPB=353;DPRA=0;EPP=6.56362;EPPR=5.18177;GTI=0;LEN=1;MEANALT=1;MQM=60;MQMR=60;NS=1;NUMALT=1;ODDS=286.446;PAIRED=0.960227;PAIREDR=1;PAO=0;PQA=0;PQR=0;PRO=0;QA=12653;QR=7;RO=1;RPL=180;RPP=3.40511;RPPR=5.18177;RPR=172;RUN=1;SAF=182;SAP=3.89863;SAR=170;SRF=0;SRP=5.18177;SRR=1;TYPE=snp	GT:DP:AD:RO:QR:AO:QA	1/1/1:353:1	352:1:7:352:12653
chrI	5938	.	C	T	8223.75	PASS	AB=0.761111;ABP=216.201;AC=2;AF=0.666667;AN=3;AO=274;CIGAR=1X;DP=360;DPB=360;DPRA=0;EPP=5.03912;EPPR=3.1113;GTI=0;LEN=1;MEANALT=1;MQM=60;MQMR=60;NS=1;NUMALT=1;ODDS=260.623;PAIRED=0.937956;PAIREDR=0.965116;PAO=0;PQA=0;PQR=0;PRO=0;QA=10254;QR=3164;RO=86;RPL=132;RPP=3.80281;RPPR=3.41429;RPR=142;RUN=1;SAF=131;SAP=4.15151;SAR=143;SRF=47;SRP=4.62628;SRR=39;TYPE=snp	GT:DP:AD:RO:QR:AO:QA	0/1/1:360:86	274:86:3164:274:10254
chrI	6020	.	A	C	1695.97	PASS	AB=0.235465;ABP=212.103;AC=1;AF=0.333333;AN=3;AO=81;CIGAR=1X;DP=344;DPB=344;DPRA=0;EPP=3.03711;EPPR=9.95406;GTI=0;LEN=1;MEANALT=1;MQM=60;MQMR=60;NS=1;NUMALT=1;ODDS=252.306;PAIRED=0.962963;PAIREDR=0.942966;PAO=0;PQA=0;PQR=0;PRO=0;QA=2939;QR=9648;RO=263;RPL=45;RPP=5.18177;RPPR=13.1246;RPR=36;RUN=1;SAF=45;SAP=5.18177;SAR=36;SRF=133;SRP=3.08461;SRR=130;TYPE=snp	GT:DP:AD:RO:QR:AO:QA	0/0/1:344:263	81:263:9648:81:2939
chrI	6050	.	A	G	12659.5	PASS	AB=0;ABP=0;AC=3;AF=1;AN=3;AO=393;CIGAR=1X;DP=393;DPB=393;DPRA=0;EPP=3.01583;EPPR=0;GTI=0;LEN=1;MEANALT=1;MQM=60;MQMR=0;NS=1;NUMALT=1;ODDS=322.895;PAIRED=0.946565;PAIREDR=0;PAO=0;PQA=0;PQR=0;PRO=0;QA=14133;QR=0;RO=0;RPL=174;RPP=14.1992;RPPR=0;RPR=219;RUN=1;SAF=206;SAP=5.00496;SAR=187;SRF=0;SRP=0;SRR=0;TYPE=snp	GT:DP:AD:RO:QR:AO:QA	1/1/1:393:0	393:0:0:393:14133
chrI	6080	.	A	G	12620	PASS	AB=0;ABP=0;AC=3;AF=1;AN=3;AO=393;CIGAR=1X;DP=393;DPB=393;DPRA=0;EPP=3.94409;EPPR=0;GTI=0;LEN=1;MEANALT=1;MQM=59.9822;MQMR=0;NS=1;NUMALT=1;ODDS=322.895;PAIRED=0.94402;PAIREDR=0;PAO=0;PQA=0;PQR=0;PRO=0;QA=14090;QR=0;RO=0;RPL=177;RPP=11.4144;RPPR=0;RPR=216;RUN=1;SAF=211;SAP=7.65714;SAR=182;SRF=0;SRP=0;SRR=0;TYPE=snp	GT:DP:AD:RO:QR:AO:QA	1/1/1:393:0	393:0:0:393:14090
chrI	6108	.	A	T	8293.97	PASS	AB=0.781491;ABP=270.738;AC=2;AF=0.666667;AN=3;AO=304;CIGAR=1X;DP=389;DPB=389;DPRA=0;EPP=10.3247;EPPR=12.2327;GTI=0;LEN=1;MEANALT=1;MQM=60;MQMR=60;NS=1;NUMALT=1;ODDS=303.598;PAIRED=0.950658;PAIREDR=0.964706;PAO=0;PQA=0;PQR=0;PRO=0;QA=10471;QR=2971;RO=85;RPL=195;RPP=55.8399;RPPR=8.75832;RPR=109;RUN=1;SAF=157;SAP=3.7246;SAR=147;SRF=37;SRP=6.10145;SRR=48;TYPE=snp	GT:DP:AD:RO:QR:AO:QA	0/1/1:389:85	304:85:2971:304:10471
chrI	6202	.	G	C	1818.14	PASS	AB=0.225316;ABP=261.877;AC=1;AF=0.333333;AN=3;AO=89;CIGAR=1X;DP=395;DPB=395;DPRA=0;EPP=3.22989;EPPR=30.2885;GTI=0;LEN=1;MEANALT=1;MQM=60;MQMR=60;NS=1;NUMALT=1;ODDS=300.826;PAIRED=0.94382;PAIREDR=0.964052;PAO=0;PQA=0;PQR=0;PRO=0;QA=3216;QR=11074;RO=306;RPL=46;RPP=3.22989;RPPR=4.40118;RPR=43;RUN=1;SAF=49;SAP=4.98658;SAR=40;SRF=164;SRP=6.44492;SRR=142;TYPE=snp	GT:DP:AD:RO:QR:AO:QA	0/0/1:395:306	89:306:11074:89:3216
chrI	6250	.	G	A	2064.26	PASS	AB=0.239401;ABP=239.549;AC=1;AF=0.333333;AN=3;AO=96;CIGAR=1X;DP=401;DPB=401;DPRA=0;EPP=5.27225;EPPR=3.01742;GTI=0;LEN=1;MEANALT=1;MQM=60;MQMR=60;NS=1;NUMALT=1;ODDS=289.736;PAIRED=0.958333;PAIREDR=0.967213;PAO=0;PQA=0;PQR=0;PRO=0;QA=3513;QR=11451;RO=305;RPL=47;RPP=3.10078;RPPR=3.35916;RPR=49;RUN=1;SAF=50;SAP=3.37221;SAR=46;SRF=133;SRP=13.8392;SRR=172;TYPE=snp	GT:DP:AD:RO:QR:AO:QA	0/0/1:401:305	96:305:11451:96:3513
chrI	6338	.	A	G	8219.25	PASS	AB=0.731579;ABP=180.02;AC=2;AF=0.666667;AN=3;AO=278;CIGAR=1X;DP=380;DPB=380;DPRA=0;EPP=6.13472;EPPR=3.35092;GTI=0;LEN=1;MEANALT=1;MQM=60;MQMR=60;NS=1;NUMALT=1;ODDS=243.988;PAIRED=0.985612;PAIREDR=0.980392;PAO=0;PQA=0;PQR=0;PRO=0;QA=10323;QR=3792;RO=102;RPL=144;RPP=3.79141;RPPR=3.7767;RPR=134;RUN=1;SAF=141;SAP=3.13528;SAR=137;SRF=55;SRP=4.37279;SRR=47;TYPE=snp	GT:DP:AD:RO:QR:AO:QA	0/1/1:380:102	278:102:3792:278:10323
chrI	6405	.	A	C	12871	PASS	AB=0;ABP=0;AC=3;AF=1;AN=3;AO=391;CIGAR=1X;DP=392;DPB=392;DPRA=0;EPP=3.46014;EPPR=5.18177;GTI=0;LEN=1;MEANALT=1;MQM=60;MQMR=60;NS=1;NUMALT=1;ODDS=310.607;PAIRED=0.982097;PAIREDR=1;PAO=0;PQA=0;PQR=0;PRO=0;QA=14398;QR=39;RO=1;RPL=185;RPP=5.45945;RPPR=5.18177;RPR=206;RUN=1;SAF=212;SAP=9.05821;SAR=179;SRF=0;SRP=5.18177;SRR=1;TYPE=snp	GT:DP:AD:RO:QR:AO:QA	1/1/1:392:1	391:1:39:391:14398
chrI	6414	.	G	A	11943.9	PASS	AB=0;ABP=0;AC=3;AF=1;AN=3;AO=380;CIGAR=1X;DP=381;DPB=381;DPRA=0;EPP=3.21602;EPPR=5.18177;GTI=0;LEN=1;MEANALT=1;MQM=60;MQMR=60;NS=1;NUMALT=1;ODDS=302.861;PAIRED=0.978947;PAIREDR=1;PAO=0;PQA=0;PQR=0;PRO=0;QA=13365;QR=34;RO=1;RPL=182;RPP=4.47319;RPPR=5.18177;RPR=198;RUN=1;SAF=213;SAP=15.102;SAR=167;SRF=0;SRP=5.18177;SRR=1;TYPE=snp	GT:DP:AD:RO:QR:AO:QA	1/1/1:381:1	380:1:34:380:13365
chrI	6419	.	T	C	8324.3	PASS	AB=0.738786;ABP=190.714;AC=2;AF=0.666667;AN=3;AO=280;CIGAR=1X;DP=379;DPB=379;DPRA=0;EPP=4.12706;EPPR=4.08507;GTI=0;LEN=1;MEANALT=1;MQM=60;MQMR=60;NS=1;NUMALT=1;ODDS=250.919;PAIRED=0.975;PAIREDR=0.979798;PAO=0;PQA=0;PQR=0;PRO=0;QA=10442;QR=3685;RO=99;RPL=137;RPP=3.28949;RPPR=3.55865;RPR=143;RUN=1;SAF=159;SAP=14.2089;SAR=121;SRF=51;SRP=3.20771;SRR=48;TYPE=snp	GT:DP:AD:RO:QR:AO:QA	0/1/1:379:99	280:99:3685:280:10442
chrI	6605	.	A	G	1762.43	PASS	AB=0.212346;ABP=294.089;AC=1;AF=0.333333;AN=3;AO=86;CIGAR=1X;DP=405;DPB=405;DPRA=0;EPP=6.64625;EPPR=3.07156;GTI=0;LEN=1;MEANALT=1;MQM=60;MQMR=60;NS=1;NUMALT=1;ODDS=323.007;PAIRED=0.930233;PAIREDR=0.952978;PAO=0;PQA=0;PQR=0;PRO=0;QA=3198;QR=12029;RO=319;RPL=40;RPP=3.91929;RPPR=25.1266;RPR=46;RUN=1;SAF=31;SAP=17.5541;SAR=55;SRF=153;SRP=4.1607;SRR=166;TYPE=snp	GT:DP:AD:RO:QR:AO:QA	0/0/1:405:319	86:319:12029:86:3198
chrI	6694	.	G	A	8312.14	PASS	AB=0.780161;ABP=257.305;AC=2;AF=0.666667;AN=3;AO=291;CIGAR=1X;DP=373;DPB=373;DPRA=0;EPP=22.4192;EPPR=3.96363;GTI=0;LEN=1;MEANALT=1;MQM=60;MQMR=60;NS=1;NUMALT=1;ODDS=289.736;PAIRED=0.955326;PAIREDR=0.95122;PAO=0;PQA=0;PQR=0;PRO=0;QA=10419;QR=2911;RO=82;RPL=123;RPP=18.1211;RPPR=4.70511;RPR=168;RUN=1;SAF=137;SAP=5.16685;SAR=154;SRF=31;SRP=13.6028;SRR=51;TYPE=snp	GT:DP:AD:RO:QR:AO:QA	0/1/1:373:82	291:82:2911:291:10419
chrI	6722	.	T	C	7344.72	PASS	AB=0.767516;ABP=198.194;AC=2;AF=0.666667;AN=3;AO=241;CIGAR=1X;DP=314;DPB=314;DPRA=0;EPP=3.74013;EPPR=4.46786;GTI=0;LEN=1;MEANALT=1;MQM=60;MQMR=60;NS=1;NUMALT=1;ODDS=232.897;PAIRED=0.950207;PAIREDR=0.958904;PAO=0;PQA=0;PQR=0;PRO=0;QA=9159;QR=2698;RO=73;RPL=143;RPP=21.2561;RPPR=3.75395;RPR=98;RUN=1;SAF=121;SAP=3.01931;SAR=120;SRF=36;SRP=3.04005;SRR=37;TYPE=snp	GT:DP:AD:RO:QR:AO:QA	0/1/1:314:73	241:73:2698:241:9159
chrI	6779	.	G	T	3766.9	PASS	AB=0.718085;ABP=80.6751;AC=2;AF=0.666667;AN=3;AO=135;CIGAR=1X;DP=188;DPB=188;DPRA=0;EPP=10.1038;EPPR=4.03458;GTI=0;LEN=1;MEANALT=1;MQM=56.6593;MQMR=60;NS=1;NUMALT=1;ODDS=113.676;PAIRED=0.962963;PAIREDR=0.962264;PAO=0;PQA=0;PQR=0;PRO=0;QA=5117;QR=1922;RO=53;RPL=112;RPP=130.419;RPPR=42.3836;RPR=23;RUN=1;SAF=101;SAP=75.2158;SAR=34;SRF=40;SRP=32.8783;SRR=13;TYPE=snp	GT:DP:AD:RO:QR:AO:QA	0/1/1:188:53	135:53:1922:135:5117
chrI	6784	.	C	T	3042.76	PASS	AB=0.705521;ABP=62.8124;AC=2;AF=0.666667;AN=3;AO=115;CIGAR=1X;DP=163;DPB=163;DPRA=0;EPP=44.7215;EPPR=14.5915;GTI=0;LEN=1;MEANALT=1;MQM=56.0783;MQMR=60;NS=1;NUMALT=1;ODDS=92.8817;PAIRED=0.965217;PAIREDR=0.958333;PAO=0;PQA=0;PQR=0;PRO=0;QA=4352;QR=1770;RO=48;RPL=99;RPP=133.091;RPPR=55.3066;RPR=16;RUN=1;SAF=97;SAP=120.855;SAR=18;SRF=39;SRP=43.7254;SRR=9;TYPE=snp	GT:DP:AD:RO:QR:AO:QA	0/1/1:163:48	115:48:1770:115:4352
chrI	6837	.	A	G	4270.05	PASS	AB=0.527869;ABP=5.06786;AC=2;AF=0.666667;AN=3;AO=161;CIGAR=1X;DP=305;DPB=305;DPRA=0;EPP=78.877;EPPR=76.9007;GTI=0;LEN=1;MEANALT=1;MQM=59.9379;MQMR=60;NS=1;NUMALT=1;ODDS=23.567;PAIRED=0.931677;PAIREDR=0.930556;PAO=0;PQA=0;PQR=0;PRO=0;QA=6127;QR=5408;RO=144;RPL=45;RPP=71.0003;RPPR=40.7095;RPR=116;RUN=1;SAF=75;SAP=4.64228;SAR=86;SRF=62;SRP=9.04217;SRR=82;TYPE=snp	GT:DP:AD:RO:QR:AO:QA	0/1/1:305:144	161:144:5408:161:6127
chrI	6858	.	A	T	7308.08	PASS	AB=0.807927;ABP=273.147;AC=2;AF=0.666667;AN=3;AO=265;CIGAR=1X;DP=328;DPB=328;DPRA=0;EPP=13.0482;EPPR=23.8564;GTI=0;LEN=1;MEANALT=2;MQM=60;MQMR=60;NS=1;NUMALT=1;ODDS=230.949;PAIRED=0.932075;PAIREDR=0.95;PAO=0;PQA=0;PQR=0;PRO=0;QA=9165;QR=2160;RO=60;RPL=106;RPP=26.0279;RPPR=31.3842;RPR=159;RUN=1;SAF=122;SAP=6.62396;SAR=143;SRF=32;SRP=3.58936;SRR=28;TYPE=snp	GT:DP:AD:RO:QR:AO:QA	0/1/1:328:60	265:60:2160:265:9165
chrI	6879	.	G	A	9132.13	PASS	AB=0.822404;ABP=333.454;AC=2;AF=0.666667;AN=3;AO=301;CIGAR=1X;DP=366;DPB=366;DPRA=0;EPP=29.8543;EPPR=15.0703;GTI=0;LEN=1;MEANALT=1;MQM=60;MQMR=60;NS=1;NUMALT=1;ODDS=273.159;PAIRED=0.946844;PAIREDR=0.938462;PAO=0;PQA=0;PQR=0;PRO=0;QA=11311;QR=2440;RO=65;RPL=163;RPP=7.51917;RPPR=3.04371;RPR=138;RUN=1;SAF=161;SAP=6.19176;SAR=140;SRF=36;SRP=4.64726;SRR=29;TYPE=snp	GT:DP:AD:RO:QR:AO:QA	0/1/1:366:65	301:65:2440:301:11311
chrI	6889	.	A	G	9813.97	PASS	AB=0.817722;ABP=349.352;AC=2;AF=0.666667;AN=3;AO=323;CIGAR=1X;DP=395;DPB=395;DPRA=0;EPP=31.4142;EPPR=6.02623;GTI=0;LEN=1;MEANALT=1;MQM=60;MQMR=60;NS=1;NUMALT=1;ODDS=315.812;PAIRED=0.950464;PAIREDR=0.944444;PAO=0;PQA=0;PQR=0;PRO=0;QA=12161;QR=2722;RO=72;RPL=173;RPP=6.56667;RPPR=4.9405;RPR=150;RUN=1;SAF=182;SAP=14.3114;SAR=141;SRF=41;SRP=6.02623;SRR=31;TYPE=snp	GT:DP:AD:RO:QR:AO:QA	0/1/1:395:72	323:72:2722:323:12161
chrI	7024	.	A	G	4453.6	PASS	AB=0.527859;ABP=5.30913;AC=2;AF=0.666667;AN=3;AO=180;CIGAR=1X;DP=341;DPB=341;DPRA=0;EPP=3.44459;EPPR=3.13169;GTI=0;LEN=1;MEANALT=1;MQM=59.9389;MQMR=60;NS=1;NUMALT=1;ODDS=26.3396;PAIRED=0.972222;PAIREDR=0.944099;PAO=0;PQA=0;PQR=0;PRO=0;QA=6322;QR=5798;RO=161;RPL=70;RPP=22.3123;RPPR=27.9485;RPR=110;RUN=1;SAF=95;SAP=4.21667;SAR=85;SRF=96;SRP=15.9717;SRR=65;TYPE=snp	GT:DP:AD:RO:QR:AO:QA	0/1/1:341:161	180:161:5798:180:6322
chrI	7100	.	A	G	6106.92	PASS	AB=0.532864;ABP=7.00662;AC=2;AF=0.666667;AN=3;AO=227;CIGAR=1X;DP=426;DPB=426;DPRA=0;EPP=3.01987;EPPR=6.16385;GTI=0;LEN=1;MEANALT=1;MQM=60;MQMR=60;NS=1;NUMALT=1;ODDS=38.8162;PAIRED=0.964758;PAIREDR=0.944724;PAO=0;PQA=0;PQR=0;PRO=0;QA=8447;QR=7413;RO=199;RPL=110;RPP=3.47903;RPPR=4.85441;RPR=117;RUN=1;SAF=121;SAP=5.16264;SAR=106;SRF=104;SRP=3.89417;SRR=95;TYPE=snp	GT:DP:AD:RO:QR:AO:QA	0/1/1:426:199	227:199:7413:227:8447
chrI	7128	.	A	T	5765.26	PASS	AB=0.493243;ABP=3.18637;AC=1;AF=0.333333;AN=3;AO=219;CIGAR=1X;DP=444;DPB=444;DPRA=0;EPP=3.81345;EPPR=4.40625;GTI=0;LEN=1;MEANALT=2;MQM=60;MQMR=60;NS=1;NUMALT=1;ODDS=6.93147;PAIRED=0.968037;PAIREDR=0.959821;PAO=0;PQA=0;PQR=0;PRO=0;QA=8207;QR=8327;RO=224;RPL=105;RPP=3.81345;RPPR=6.15118;RPR=114;RUN=1;SAF=113;SAP=3.49615;SAR=106;SRF=117;SRP=3.97971;SRR=107;TYPE=snp	GT:DP:AD:RO:QR:AO:QA	0/0/1:444:224	219:224:8327:219:8207
chrI	7191	.	T	A	6384.55	PASS	AB=0.540793;ABP=9.21089;AC=2;AF=0.666667;AN=3;AO=232;CIGAR=1X;DP=429;DPB=429;DPRA=0;EPP=6.04287;EPPR=5.49041;GTI=0;LEN=1;MEANALT=1;MQM=60;MQMR=59.9695;NS=1;NUMALT=1;ODDS=48.5203;PAIRED=0.952586;PAIREDR=0.979695;PAO=0;PQA=0;PQR=0;PRO=0;QA=8750;QR=7373;RO=197;RPL=114;RPP=3.16006;RPPR=4.34405;RPR=118;RUN=1;SAF=123;SAP=4.84482;SAR=109;SRF=93;SRP=4.34405;SRR=104;TYPE=snp	GT:DP:AD:RO:QR:AO:QA	0/1/1:429:197	232:197:7373:232:8750
chrI	7252	.	G	A	2304.63	PASS	AB=0.246377;ABP=234.319;AC=1;AF=0.333333;AN=3;AO=102;CIGAR=1X;DP=414;DPB=414;DPRA=0;EPP=3.09546;EPPR=3.12166;GTI=0;LEN=1;MEANALT=1;MQM=60;MQMR=60;NS=1;NUMALT=1;ODDS=291.122;PAIRED=0.95098;PAIREDR=0.967949;PAO=0;PQA=0;PQR=0;PRO=0;QA=3834;QR=11793;RO=312;RPL=55;RPP=4.37279;RPPR=3.03814;RPR=47;RUN=1;SAF=63;SAP=15.2727;SAR=39;SRF=171;SRP=9.27416;SRR=141;TYPE=snp	GT:DP:AD:RO:QR:AO:QA	0/0/1:414:312	102:312:11793:102:3834
chrI	7272	.	G	T	2844.09	PASS	AB=0.275168;ABP=199.274;AC=1;AF=0.333333;AN=3;AO=123;CIGAR=1X;DP=447;DPB=447;DPRA=0;EPP=9.38348;EPPR=8.6642;GTI=0;LEN=1;MEANALT=2;MQM=60;MQMR=60;NS=1;NUMALT=1;ODDS=277.259;PAIRED=0.95122;PAIREDR=0.965944;PAO=0;PQA=0;PQR=0;PRO=0;QA=4544;QR=12025;RO=323;RPL=65;RPP=3.87536;RPPR=4.52294;RPR=58;RUN=1;SAF=61;SAP=3.02795;SAR=62;SRF=181;SRP=13.2357;SRR=142;TYPE=snp	GT:DP:AD:RO:QR:AO:QA	0/0/1:447:323	123:323:12025:123:4544
chrI	7320	.	G	T	13886.6	PASS	AB=0;ABP=0;AC=3;AF=1;AN=3;AO=414;CIGAR=1X;DP=414;DPB=414;DPRA=0;EPP=3.53481;EPPR=0;GTI=0;LEN=1;MEANALT=1;MQM=60;MQMR=0;NS=1;NUMALT=1;ODDS=339.925;PAIRED=0.963768;PAIREDR=0;PAO=0;PQA=0;PQR=0;PRO=0;QA=15497;QR=0;RO=0;RPL=218;RPP=5.54893;RPPR=0;RPR=196;RUN=1;SAF=226;SAP=10.5842;SAR=188;SRF=0;SRP=0;SRR=0;TYPE=snp	GT:DP:AD:RO:QR:AO:QA	1/1/1:414:0	414:0:0:414:15497
chrI	7334	.	G	C	2597.14	PASS	AB=0.271226;ABP=195.759;AC=1;AF=0.333333;AN=3;AO=115;CIGAR=1X;DP=424;DPB=424;DPRA=0;EPP=4.53977;EPPR=3.18599;GTI=0;LEN=1;MEANALT=1;MQM=60;MQMR=60;NS=1;NUMALT=1;ODDS=268.941;PAIRED=0.973913;PAIREDR=0.967638;PAO=0;PQA=0;PQR=0;PRO=0;QA=4195;QR=11234;RO=309;RPL=52;RPP=5.29507;RPPR=3.57952;RPR=63;RUN=1;SAF=58;SAP=3.02918;SAR=57;SRF=164;SRP=5.5472;SRR=145;TYPE=snp	GT:DP:AD:RO:QR:AO:QA	0/0/1:424:309	115:309:11234:115:4195
chrI	7347	.	A	G	5958.94	PASS	AB=0.527316;ABP=5.73882;AC=2;AF=0.666667;AN=3;AO=222;CIGAR=1X;DP=421;DPB=421;DPRA=0;EPP=6.17948;EPPR=4.33064;GTI=0;LEN=1;MEANALT=1;MQM=60;MQMR=60;NS=1;NUMALT=1;ODDS=31.8848;PAIRED=0.968468;PAIREDR=0.974874;PAO=0;PQA=0;PQR=0;PRO=0;QA=8283;QR=7287;RO=199;RPL=112;RPP=3.04943;RPPR=3.02121;RPR=110;RUN=1;SAF=120;SAP=6.17948;SAR=102;SRF=105;SRP=4.33064;SRR=94;TYPE=snp	GT:DP:AD:RO:QR:AO:QA	0/1/1:421:199	222:199:7287:222:8283
chrI	7352	.	T	C	2405.48	PASS	AB=0.251185;ABP=229.934;AC=1;AF=0.333333;AN=3;AO=106;CIGAR=1X;DP=422;DPB=422;DPRA=0;EPP=3.33807;EPPR=3.12025;GTI=0;LEN=1;MEANALT=1;MQM=60;MQMR=60;NS=1;NUMALT=1;ODDS=291.122;PAIRED=0.981132;PAIREDR=0.96519;PAO=0;PQA=0;PQR=0;PRO=0;QA=3959;QR=11733;RO=316;RPL=52;RPP=3.09224;RPPR=3.12025;RPR=54;RUN=1;SAF=57;SAP=4.32138;SAR=49;SRF=164;SRP=3.99983;SRR=152;TYPE=snp	GT:DP:AD:RO:QR:AO:QA	0/0/1:422:316	106:316:11733:106:3959
chrI	7455	.	A	G	13958.9	PASS	AB=0;ABP=0;AC=3;AF=1;AN=3;AO=418;CIGAR=1X;DP=419;DPB=419;DPRA=0;EPP=7.08311;EPPR=0;GTI=0;LEN=1;MEANALT=2;MQM=60;MQMR=0;NS=1;NUMALT=1;ODDS=343.169;PAIRED=0.973684;PAIREDR=0;PAO=0;PQA=0;PQR=0;PRO=0;QA=15601;QR=0;RO=0;RPL=235;RPP=17.0573;RPPR=0;RPR=183;RUN=1;SAF=184;SAP=15.9976;SAR=234;SRF=0;SRP=0;SRR=0;TYPE=snp	GT:DP:AD:RO:QR:AO:QA	1/1/1:419:0	418:0:0:418:15601
chrI	7608	.	T	C	5830.11	PASS	AB=0.5;ABP=3.0103;AC=1;AF=0.333333;AN=3;AO=231;CIGAR=1X;DP=462;DPB=462;DPRA=0;EPP=4.59895;EPPR=3.0197;GTI=0;LEN=1;MEANALT=1;MQM=60;MQMR=59.8961;NS=1;NUMALT=1;ODDS=5.55112e-16;PAIRED=0.969697;PAIREDR=0.961039;PAO=0;PQA=0;PQR=0;PRO=0;QA=8373;QR=8403;RO=231;RPL=129;RPP=9.86313;RPPR=3.0949;RPR=102;RUN=1;SAF=113;SAP=3.24531;SAR=118;SRF=117;SRP=3.0949;SRR=114;TYPE=snp	GT:DP:AD:RO:QR:AO:QA	0/0/1:462:231	231:231:8403:231:8373
chrI	7781	.	T	C	5025.83	PASS	AB=0.505102;ABP=3.09893;AC=2;AF=0.666667;AN=3;AO=198;CIGAR=1X;DP=392;DPB=392;DPRA=0;EPP=3.18577;EPPR=8.42779;GTI=0;LEN=1;MEANALT=1;MQM=60;MQMR=60;NS=1;NUMALT=1;ODDS=5.54518;PAIRED=0.954545;PAIREDR=0.994845;PAO=0;PQA=0;PQR=0;PRO=0;QA=7185;QR=7021;RO=194;RPL=94;RPP=4.107;RPPR=4.12962;RPR=104;RUN=1;SAF=97;SAP=3.18577;SAR=101;SRF=100;SRP=3.41325;SRR=94;TYPE=snp	GT:DP:AD:RO:QR:AO:QA	0/1/1:392:194	198:194:7021:198:7185
chrI	7955	.	A	C	2116.46	PASS	AB=0.2375;ABP=242.415;AC=1;AF=0.333333;AN=3;AO=95;CIGAR=1X;DP=400;DPB=400;DPRA=0;EPP=3.21602;EPPR=8.20047;GTI=0;LEN=1;MEANALT=1;MQM=60;MQMR=59.9934;NS=1;NUMALT=1;ODDS=291.122;PAIRED=0.947368;PAIREDR=0.970492;PAO=0;PQA=0;PQR=0;PRO=0;QA=3568;QR=11498;RO=305;RPL=52;RPP=4.86177;RPPR=21.5283;RPR=43;RUN=1;SAF=51;SAP=4.13032;SAR=44;SRF=163;SRP=6.15004;SRR=142;TYPE=snp	GT:DP:AD:RO:QR:AO:QA	0/0/1:400:305	95:305:11498:95:3568
chrI	8052	.	C	T	5665.27	PASS	AB=0.530151;ABP=6.15293;AC=2;AF=0.666667;AN=3;AO=211;CIGAR=1X;DP=398;DPB=398;DPRA=0;EPP=7.54878;EPPR=3.19709;GTI=0;LEN=1;MEANALT=2;MQM=60;MQMR=60;NS=1;NUMALT=1;ODDS=34.6574;PAIRED=0.947867;PAIREDR=0.967742;PAO=0;PQA=0;PQR=0;PRO=0;QA=7866;QR=6819;RO=186;RPL=103;RPP=3.26758;RPPR=8.6608;RPR=108;RUN=1;SAF=121;SAP=12.9003;SAR=90;SRF=93;SRP=3.0103;SRR=93;TYPE=snp	GT:DP:AD:RO:QR:AO:QA	0/1/1:398:186	211:186:6819:211:7866
chrI	8061	.	A	G	5656.28	PASS	AB=0.54359;ABP=9.44677;AC=2;AF=0.666667;AN=3;AO=212;CIGAR=1X;DP=390;DPB=390;DPRA=0;EPP=8.91015;EPPR=3.0591;GTI=0;LEN=1;MEANALT=1;MQM=60;MQMR=60;NS=1;NUMALT=1;ODDS=47.134;PAIRED=0.948113;PAIREDR=0.966292;PAO=0;PQA=0;PQR=0;PRO=0;QA=7808;QR=6575;RO=178;RPL=109;RPP=3.37904;RPPR=7.89001;RPR=103;RUN=1;SAF=125;SAP=17.8009;SAR=87;SRF=91;SRP=3.20549;SRR=87;TYPE=snp	GT:DP:AD:RO:QR:AO:QA	0/1/1:390:178	212:178:6575:212:7808
chrI	8088	.	G	A	5558.07	PASS	AB=0.541885;ABP=8.83121;AC=2;AF=0.666667;AN=3;AO=207;CIGAR=1X;DP=382;DPB=382;DPRA=0;EPP=6.79726;EPPR=4.51172;GTI=0;LEN=1;MEANALT=1;MQM=60;MQMR=60;NS=1;NUMALT=1;ODDS=44.3614;PAIRED=0.951691;PAIREDR=0.965714;PAO=0;PQA=0;PQR=0;PRO=0;QA=7683;QR=6411;RO=175;RPL=108;RPP=3.86001;RPPR=3.61831;RPR=99;RUN=1;SAF=128;SAP=28.1973;SAR=79;SRF=84;SRP=3.61831;SRR=91;TYPE=snp	GT:DP:AD:RO:QR:AO:QA	0/1/1:382:175	207:175:6411:207:7683
chrI	8135	.	C	T	5388.04	PASS	AB=0.544474;ABP=9.38424;AC=2;AF=0.666667;AN=3;AO=202;CIGAR=1X;DP=371;DPB=371;DPRA=0;EPP=4.08529;EPPR=3.21711;GTI=0;LEN=1;MEANALT=2;MQM=60;MQMR=60;NS=1;NUMALT=1;ODDS=47.134;PAIRED=0.960396;PAIREDR=0.958333;PAO=0;PQA=0;PQR=0;PRO=0;QA=7412;QR=6240;RO=168;RPL=100;RPP=3.0533;RPPR=8.18047;RPR=102;RUN=1;SAF=108;SAP=5.11727;SAR=94;SRF=76;SRP=6.31921;SRR=92;TYPE=snp	GT:DP:AD:RO:QR:AO:QA	0/1/1:371:168	202:168:6240:202:7412
chrI	8373	.	T	G	4696.18	PASS	AB=0.522857;ABP=4.59858;AC=2;AF=0.666667;AN=3;AO=183;CIGAR=1X;DP=350;DPB=350;DPRA=0;EPP=3.11709;EPPR=7.2486;GTI=0;LEN=1;MEANALT=2;MQM=60;MQMR=60;NS=1;NUMALT=1;ODDS=23.567;PAIRED=0.978142;PAIREDR=0.945783;PAO=0;PQA=0;PQR=0;PRO=0;QA=6622;QR=6132;RO=166;RPL=107;RPP=14.4135;RPPR=6.35908;RPR=76;RUN=1;SAF=86;SAP=4.44608;SAR=97;SRF=87;SRP=3.84749;SRR=79;TYPE=snp	GT:DP:AD:RO:QR:AO:QA	0/1/1:350:166	183:166:6132:183:6622
chrI	8439	.	G	T	5440.81	PASS	AB=0.527704;ABP=5.537;AC=2;AF=0.666667;AN=3;AO=200;CIGAR=1X;DP=379;DPB=379;DPRA=0;EPP=3.40116;EPPR=3.60473;GTI=0;LEN=1;MEANALT=1;MQM=60;MQMR=60;NS=1;NUMALT=1;ODDS=29.1122;PAIRED=0.955;PAIREDR=0.977654;PAO=0;PQA=0;PQR=0;PRO=0;QA=7546;QR=6676;RO=179;RPL=99;RPP=3.05373;RPPR=8.36013;RPR=101;RUN=1;SAF=90;SAP=7.35324;SAR=110;SRF=84;SRP=4.47817;SRR=95;TYPE=snp	GT:DP:AD:RO:QR:AO:QA	0/1/1:379:179	200:179:6676:200:7546
chrI	8477	.	G	A	5992.63	PASS	AB=0.553247;ABP=12.4915;AC=2;AF=0.666667;AN=3;AO=213;CIGAR=1X;DP=385;DPB=385;DPRA=0;EPP=4.24386;EPPR=4.82828;GTI=0;LEN=1;MEANALT=1;MQM=60;MQMR=60;NS=1;NUMALT=1;ODDS=56.8381;PAIRED=0.943662;PAIREDR=0.953488;PAO=0;PQA=0;PQR=0;PRO=0;QA=8129;QR=6288;RO=172;RPL=120;RPP=10.4422;RPPR=3.2123;RPR=93;RUN=1;SAF=106;SAP=3.02049;SAR=107;SRF=78;SRP=6.24226;SRR=94;TYPE=snp	GT:DP:AD:RO:QR:AO:QA	0/1/1:385:172	213:172:6288:213:8129
chrI	8502	.	T	A	1992.28	PASS	AB=0.240896;ABP=211.186;AC=1;AF=0.333333;AN=3;AO=86;CIGAR=1X;DP=357;DPB=357;DPRA=0;EPP=9.47422;EPPR=5.90293;GTI=0;LEN=1;MEANALT=1;MQM=60;MQMR=60;NS=1;NUMALT=1;ODDS=256.464;PAIRED=0.953488;PAIREDR=0.937269;PAO=0;PQA=0;PQR=0;PRO=0;QA=3318;QR=10099;RO=271;RPL=48;RPP=5.53527;RPPR=3.08242;RPR=38;RUN=1;SAF=49;SAP=6.64625;SAR=37;SRF=131;SRP=3.65934;SRR=140;TYPE=snp	GT:DP:AD:RO:QR:AO:QA	0/0/1:357:271	86:271:10099:86:3318
chrI	8516	.	C	T	5790.2	PASS	AB=0.569106;ABP=18.3165;AC=2;AF=0.666667;AN=3;AO=210;CIGAR=1X;DP=369;DPB=369;DPRA=0;EPP=6.36057;EPPR=21.7068;GTI=0;LEN=1;MEANALT=1;MQM=60;MQMR=60;NS=1;NUMALT=1;ODDS=70.701;PAIRED=0.952381;PAIREDR=0.937107;PAO=0;PQA=0;PQR=0;PRO=0;QA=7821;QR=6018;RO=159;RPL=99;RPP=4.49931;RPPR=3.6795;RPR=111;RUN=1;SAF=121;SAP=13.5988;SAR=89;SRF=75;SRP=4.11652;SRR=84;TYPE=snp	GT:DP:AD:RO:QR:AO:QA	0/1/1:369:159	210:159:6018:210:7821
chrI	8615	.	G	A	5335.85	PASS	AB=0.558739;ABP=13.4695;AC=2;AF=0.666667;AN=3;AO=195;CIGAR=1X;DP=349;DPB=349;DPRA=0;EPP=3.02144;EPPR=11.8807;GTI=0;LEN=1;MEANALT=2;MQM=60;MQMR=60;NS=1;NUMALT=1;ODDS=58.2244;PAIRED=0.933333;PAIREDR=0.954248;PAO=0;PQA=0;PQR=0;PRO=0;QA=7265;QR=5694;RO=153;RPL=118;RPP=21.7295;RPPR=3.02449;RPR=77;RUN=1;SAF=91;SAP=4.89224;SAR=104;SRF=64;SRP=11.8807;SRR=89;TYPE=snp	GT:DP:AD:RO:QR:AO:QA	0/1/1:349:153	195:153:5694:195:7265
chrI	8622	.	C	G	4875.13	PASS	AB=0.535817;ABP=6.89904;AC=2;AF=0.666667;AN=3;AO=187;CIGAR=1X;DP=349;DPB=349;DPRA=0;EPP=14.1696;EPPR=5.63751;GTI=0;LEN=1;MEANALT=1;MQM=60;MQMR=60;NS=1;NUMALT=1;ODDS=34.6574;PAIRED=0.935829;PAIREDR=0.962963;PAO=0;PQA=0;PQR=0;PRO=0;QA=6807;QR=5764;RO=162;RPL=107;RPP=11.4756;RPPR=8.37196;RPR=80;RUN=1;SAF=84;SAP=7.20229;SAR=103;SRF=69;SRP=10.7311;SRR=93;TYPE=snp	GT:DP:AD:RO:QR:AO:QA	0/1/1:349:162	187:162:5764:187:6807
chrI	8691	.	G	A	4791.56	PASS	AB=0.504178;ABP=3.06474;AC=2;AF=0.666667;AN=3;AO=181;CIGAR=1X;DP=359;DPB=359;DPRA=0;EPP=14.5395;EPPR=11.257;GTI=0;LEN=1;MEANALT=1;MQM=60;MQMR=60;NS=1;NUMALT=1;ODDS=4.15888;PAIRED=0.955801;PAIREDR=0.960674;PAO=0;PQA=0;PQR=0;PRO=0;QA=6817;QR=6602;RO=178;RPL=85;RPP=4.46195;RPPR=6.13332;RPR=96;RUN=1;SAF=101;SAP=8.30101;SAR=80;SRF=99;SRP=7.89001;SRR=79;TYPE=snp	GT:DP:AD:RO:QR:AO:QA	0/1/1:359:178	181:178:6602:181:6817
chrI	8802	.	A	G	2727.51	PASS	AB=0.315245;ABP=117.75;AC=1;AF=0.333333;AN=3;AO=122;CIGAR=1X;DP=387;DPB=387;DPRA=0;EPP=6.49889;EPPR=11.9338;GTI=0;LEN=1;MEANALT=1;MQM=60;MQMR=60;NS=1;NUMALT=1;ODDS=198.24;PAIRED=0.967213;PAIREDR=0.94717;PAO=0;PQA=0;PQR=0;PRO=0;QA=4275;QR=8841;RO=265;RPL=61;RPP=3.0103;RPPR=4.0018;RPR=61;RUN=1;SAF=57;SAP=4.14943;SAR=65;SRF=136;SRP=3.41182;SRR=129;TYPE=snp	GT:DP:AD:RO:QR:AO:QA	0/0/1:387:265	122:265:8841:122:4275
chrI	8828	.	C	G	5461.2	PASS	AB=0.566667;ABP=16.9077;AC=2;AF=0.666667;AN=3;AO=204;CIGAR=1X;DP=360;DPB=360;DPRA=0;EPP=4.07475;EPPR=3.23302;GTI=0;LEN=1;MEANALT=1;MQM=60;MQMR=60;NS=1;NUMALT=1;ODDS=66.5421;PAIRED=0.946078;PAIREDR=0.948718;PAO=0;PQA=0;PQR=0;PRO=0;QA=7413;QR=5558;RO=156;RPL=106;RPP=3.69155;RPPR=3.51141;RPR=98;RUN=1;SAF=103;SAP=3.05288;SAR=101;SRF=83;SRP=4.40227;SRR=73;TYPE=snp	GT:DP:AD:RO:QR:AO:QA	0/1/1:360:156	204:156:5558:204:7413
chrI	8863	.	G	C	1952.45	PASS	AB=0.241192;ABP=217.692;AC=1;AF=0.333333;AN=3;AO=89;CIGAR=1X;DP=369;DPB=369;DPRA=0;EPP=3.22989;EPPR=8.68415;GTI=0;LEN=1;MEANALT=2;MQM=60;MQMR=60;NS=1;NUMALT=1;ODDS=263.396;PAIRED=0.94382;PAIREDR=0.960573;PAO=0;PQA=0;PQR=0;PRO=0;QA=3297;QR=10406;RO=279;RPL=44;RPP=3.0347;RPPR=3.01808;RPR=45;RUN=1;SAF=41;SAP=4.20583;SAR=48;SRF=152;SRP=7.87471;SRR=127;TYPE=snp	GT:DP:AD:RO:QR:AO:QA	0/0/1:369:279	89:279:10406:89:3297
chrI	8880	.	A	C	2243.32	PASS	AB=0.257812;ABP=198.646;AC=1;AF=0.333333;AN=3;AO=99;CIGAR=1X;DP=384;DPB=384;DPRA=0;EPP=3.20771;EPPR=3.62746;GTI=0;LEN=1;MEANALT=1;MQM=60;MQMR=60;NS=1;NUMALT=1;ODDS=257.851;PAIRED=0.929293;PAIREDR=0.968421;PAO=0;PQA=0;PQR=0;PRO=0;QA=3673;QR=10684;RO=285;RPL=45;RPP=4.78696;RPPR=5.21225;RPR=54;RUN=1;SAF=47;SAP=3.55865;SAR=52;SRF=152;SRP=5.76083;SRR=133;TYPE=snp	GT:DP:AD:RO:QR:AO:QA	0/0/1:384:285	99:285:10684:99:3673
chrI	8901	.	G	A	2315.23	PASS	AB=0.253165;ABP=212.049;AC=1;AF=0.333333;AN=3;AO=100;CIGAR=1X;DP=395;DPB=395;DPRA=0;EPP=6.13722;EPPR=5.13761;GTI=0;LEN=1;MEANALT=1;MQM=60;MQMR=59.9458;NS=1;NUMALT=1;ODDS=270.327;PAIRED=0.97;PAIREDR=0.962712;PAO=0;PQA=0;PQR=0;PRO=0;QA=3788;QR=10926;RO=295;RPL=54;RPP=4.40004;RPPR=17.9162;RPR=46;RUN=1;SAF=56;SAP=6.13722;SAR=44;SRF=156;SRP=5.13761;SRR=139;TYPE=snp	GT:DP:AD:RO:QR:AO:QA	0/0/1:395:295	100:295:10926:100:3788
chrI	8968	.	A	G	2223.58	PASS	AB=0.245192;ABP=237.613;AC=1;AF=0.333333;AN=3;AO=102;CIGAR=1X;DP=416;DPB=416;DPRA=0;EPP=3.7767;EPPR=9.23427;GTI=0;LEN=1;MEANALT=1;MQM=60;MQMR=60;NS=1;NUMALT=1;ODDS=293.894;PAIRED=0.990196;PAIREDR=0.961783;PAO=0;PQA=0;PQR=0;PRO=0;QA=3736;QR=11619;RO=314;RPL=48;RPP=3.7767;RPPR=3.70185;RPR=54;RUN=1;SAF=48;SAP=3.7767;SAR=54;SRF=148;SRP=5.25093;SRR=166;TYPE=snp	GT:DP:AD:RO:QR:AO:QA	0/0/1:416:314	102:314:11619:102:3736
chrI	8991	.	C	A	5299.83	PASS	AB=0.5;ABP=3.0103;AC=2;AF=0.666667;AN=3;AO=205;CIGAR=1X;DP=410;DPB=410;DPRA=0;EPP=3.02089;EPPR=3.10563;GTI=0;LEN=1;MEANALT=1;MQM=60;MQMR=60;NS=1;NUMALT=1;ODDS=5.55112e-16;PAIRED=0.95122;PAIREDR=0.970732;PAO=0;PQA=0;PQR=0;PRO=0;QA=7573;QR=7690;RO=205;RPL=101;RPP=3.10563;RPPR=8.61376;RPR=104;RUN=1;SAF=94;SAP=6.07155;SAR=111;SRF=93;SRP=6.83421;SRR=112;TYPE=snp	GT:DP:AD:RO:QR:AO:QA	0/1/1:410:205	205:205:7690:205:7573
chrI	9092	.	G	T	2979.71	PASS	AB=0.285047;ABP=174.78;AC=1;AF=0.333333;AN=3;AO=122;CIGAR=1X;DP=428;DPB=428;DPRA=0;EPP=5.57335;EPPR=4.82696;GTI=0;LEN=1;MEANALT=1;MQM=60;MQMR=60;NS=1;NUMALT=1;ODDS=255.078;PAIRED=0.959016;PAIREDR=0.947712;PAO=0;PQA=0;PQR=0;PRO=0;QA=4644;QR=11469;RO=306;RPL=59;RPP=3.29508;RPPR=10.2769;RPR=63;RUN=1;SAF=60;SAP=3.0815;SAR=62;SRF=162;SRP=5.30951;SRR=144;TYPE=snp	GT:DP:AD:RO:QR:AO:QA	0/0/1:428:306	122:306:11469:122:4644
chrI	9116	.	A	G	6140.5	PASS	AB=0.520833;ABP=4.6389;AC=2;AF=0.666667;AN=3;AO=225;CIGAR=1X;DP=432;DPB=432;DPRA=0;EPP=3.01995;EPPR=6.04197;GTI=0;LEN=1;MEANALT=1;MQM=60;MQMR=60;NS=1;NUMALT=1;ODDS=24.9533;PAIRED=0.964444;PAIREDR=0.951691;PAO=0;PQA=0;PQR=0;PRO=0;QA=8538;QR=7861;RO=207;RPL=110;RPP=3.25157;RPPR=4.78314;RPR=115;RUN=1;SAF=117;SAP=3.79203;SAR=108;SRF=110;SRP=4.78314;SRR=97;TYPE=snp	GT:DP:AD:RO:QR:AO:QA	0/1/1:432:207	225:207:7861:225:8538
chrI	9138	.	C	T	5708.78	PASS	AB=0.509009;ABP=3.3233;AC=2;AF=0.666667;AN=3;AO=226;CIGAR=1X;DP=444;DPB=444;DPRA=0;EPP=3.04873;EPPR=3.50063;GTI=0;LEN=1;MEANALT=2;MQM=60;MQMR=60;NS=1;NUMALT=1;ODDS=12.4766;PAIRED=0.973451;PAIREDR=0.9447;PAO=0;PQA=0;PQR=0;PRO=0;QA=8137;QR=8102;RO=217;RPL=118;RPP=3.97113;RPPR=3.10036;RPR=108;RUN=1;SAF=126;SAP=9.5055;SAR=100;SRF=115;SRP=4.70145;SRR=102;TYPE=snp	GT:DP:AD:RO:QR:AO:QA	0/1/1:444:217	226:217:8102:226:8137
chrI	9198	.	A	T	4779.69	PASS	AB=0.493261;ABP=3.15663;AC=1;AF=0.333333;AN=3;AO=183;CIGAR=1X;DP=371;DPB=371;DPRA=0;EPP=8.24319;EPPR=7.63045;GTI=0;LEN=1;MEANALT=1;MQM=60;MQMR=60;NS=1;NUMALT=1;ODDS=6.93147;PAIRED=0.978142;PAIREDR=0.973404;PAO=0;PQA=0;PQR=0;PRO=0;QA=6834;QR=7036;RO=188;RPL=100;RPP=6.43957;RPPR=7.63045;RPR=83;RUN=1;SAF=93;SAP=3.11709;SAR=90;SRF=90;SRP=3.74952;SRR=98;TYPE=snp	GT:DP:AD:RO:QR:AO:QA	0/0/1:371:188	183:188:7036:183:6834
chrI	9212	.	T	G	2210.79	PASS	AB=0.253264;ABP=205.536;AC=1;AF=0.333333;AN=3;AO=97;CIGAR=1X;DP=383;DPB=383;DPRA=0;EPP=11.0918;EPPR=12.3438;GTI=0;LEN=1;MEANALT=2;MQM=60;MQMR=60;NS=1;NUMALT=1;ODDS=260.623;PAIRED=0.979381;PAIREDR=0.978947;PAO=0;PQA=0;PQR=0;PRO=0;QA=3639;QR=10401;RO=285;RPL=52;RPP=4.10723;RPPR=3.93222;RPR=45;RUN=1;SAF=49;SAP=3.03269;SAR=48;SRF=136;SRP=4.29794;SRR=149;TYPE=snp	GT:DP:AD:RO:QR:AO:QA	0/0/1:383:285	97:285:10401:97:3639
chrI	9232	.	G	A	4550.18	PASS	AB=0.505348;ABP=3.1032;AC=2;AF=0.666667;AN=3;AO=189;CIGAR=1X;DP=374;DPB=374;DPRA=0;EPP=3.29753;EPPR=3.11594;GTI=0;LEN=1;MEANALT=1;MQM=60;MQMR=60;NS=1;NUMALT=1;ODDS=5.54518;PAIRED=0.973545;PAIREDR=0.994595;PAO=0;PQA=0;PQR=0;PRO=0;QA=6584;QR=6647;RO=185;RPL=93;RPP=3.1137;RPPR=3.02204;RPR=96;RUN=1;SAF=91;SAP=3.57327;SAR=98;SRF=87;SRP=4.43056;SRR=98;TYPE=snp	GT:DP:AD:RO:QR:AO:QA	0/1/1:374:185	189:185:6647:189:6584
chrI	9392	.	G	A	2046.3	PASS	AB=0.275568;ABP=157.012;AC=1;AF=0.333333;AN=3;AO=97;CIGAR=1X;DP=352;DPB=352;DPRA=0;EPP=3.21178;EPPR=8.33254;GTI=0;LEN=1;MEANALT=1;MQM=60;MQMR=60;NS=1;NUMALT=1;ODDS=219.035;PAIRED=0.969072;PAIREDR=0.960784;PAO=0;PQA=0;PQR=0;PRO=0;QA=3381;QR=9184;RO=255;RPL=56;RPP=8.04722;RPPR=4.44943;RPR=41;RUN=1;SAF=41;SAP=8.04722;SAR=56;SRF=120;SRP=4.92631;SRR=135;TYPE=snp	GT:DP:AD:RO:QR:AO:QA	0/0/1:352:255	97:255:9184:97:3381
chrI	9402	.	G	A	4776.28	PASS	AB=0.525862;ABP=5.03202;AC=2;AF=0.666667;AN=3;AO=183;CIGAR=1X;DP=348;DPB=348;DPRA=0;EPP=3.30695;EPPR=7.76122;GTI=0;LEN=1;MEANALT=1;MQM=60;MQMR=60;NS=1;NUMALT=1;ODDS=24.9533;PAIRED=0.961749;PAIREDR=0.969697;PAO=0;PQA=0;PQR=0;PRO=0;QA=6700;QR=5960;RO=165;RPL=90;RPP=3.11709;RPPR=4.0763;RPR=93;RUN=1;SAF=77;SAP=12.9896;SAR=106;SRF=75;SRP=5.9714;SRR=90;TYPE=snp	GT:DP:AD:RO:QR:AO:QA	0/1/1:348:165	183:165:5960:183:6700
chrI	9474	.	A	C	4517.1	PASS	AB=0.508876;ABP=3.24158;AC=2;AF=0.666667;AN=3;AO=172;CIGAR=1X;DP=338;DPB=338;DPRA=0;EPP=7.10075;EPPR=6.35908;GTI=0;LEN=1;MEANALT=1;MQM=60;MQMR=60;NS=1;NUMALT=1;ODDS=8.31777;PAIRED=0.97093;PAIREDR=0.945783;PAO=0;PQA=0;PQR=0;PRO=0;QA=6410;QR=5657;RO=166;RPL=94;RPP=6.24226;RPPR=3.06262;RPR=78;RUN=1;SAF=79;SAP=5.48477;SAR=93;SRF=85;SRP=3.2196;SRR=81;TYPE=snp	GT:DP:AD:RO:QR:AO:QA	0/1/1:338:166	172:166:5657:172:6410
chrI	9482	.	C	T	4571.35	PASS	AB=0.514881;ABP=3.65657;AC=2;AF=0.666667;AN=3;AO=173;CIGAR=1X;DP=336;DPB=336;DPRA=0;EPP=3.62534;EPPR=6.00773;GTI=0;LEN=1;MEANALT=1;MQM=60;MQMR=60;NS=1;NUMALT=1;ODDS=13.8629;PAIRED=0.971098;PAIREDR=0.944785;PAO=0;PQA=0;PQR=0;PRO=0;QA=6451;QR=6063;RO=163;RPL=100;RPP=12.1606;RPPR=3.02362;RPR=73;RUN=1;SAF=81;SAP=4.52908;SAR=92;SRF=80;SRP=3.1302;SRR=83;TYPE=snp	GT:DP:AD:RO:QR:AO:QA	0/1/1:336:163	173:163:6063:173:6451
chrI	9525	.	A	G	4332.64	PASS	AB=0.497076;ABP=3.0357;AC=1;AF=0.333333;AN=3;AO=170;CIGAR=1X;DP=342;DPB=342;DPRA=0;EPP=3.06139;EPPR=3.81829;GTI=0;LEN=1;MEANALT=1;MQM=60;MQMR=60;NS=1;NUMALT=1;ODDS=2.77259;PAIRED=0.964706;PAIREDR=0.959302;PAO=0;PQA=0;PQR=0;PRO=0;QA=6224;QR=6352;RO=172;RPL=85;RPP=3.0103;RPPR=3.0608;RPR=85;RUN=1;SAF=91;SAP=4.84966;SAR=79;SRF=83;SRP=3.46479;SRR=89;TYPE=snp	GT:DP:AD:RO:QR:AO:QA	0/0/1:342:172	170:172:6352:170:6224
chrI	9590	.	T	C	G	11145.3	PASS	AB=0.534574	0.465426;ABP=6.91433	6.91433;AC=2	1;AF=0.666667	0.333333;AN=3;AO=201	175;CIGAR=1X	1X;DP=376;DPB=376;DPRA=0	0;EPP=4.83607	5.80219;EPPR=0;GTI=0;LEN=1	1;MEANALT=2	2;MQM=60	60;MQMR=0;NS=1;NUMALT=2;ODDS=36.0437;PAIRED=0.955224	0.977143;PAIREDR=0;PAO=0	0;PQA=0	0;PQR=0;PRO=0;QA=7457	6447;QR=0;RO=0;RPL=100	89;RPP=3.0211	3.12198;RPPR=0;RPR=101	86;RUN=1	1;SAF=101	82;SAP=3.0211	4.51172;SAR=100	93;SRF=0;SRP=0;SRR=0;TYPE=snp	snp	GT:DP:AD:RO:QR:AO:QA	1/1/2:376:0	201	175:0:0:201	175:7457	6447
chrI	9680	.	T	C	2018.26	PASS	AB=0.251445;ABP=188.677;AC=1;AF=0.333333;AN=3;AO=87;CIGAR=1X;DP=346;DPB=346;DPRA=0;EPP=12.0207;EPPR=3.42112;GTI=0;LEN=1;MEANALT=1;MQM=60;MQMR=60;NS=1;NUMALT=1;ODDS=238.443;PAIRED=0.977011;PAIREDR=0.953668;PAO=0;PQA=0;PQR=0;PRO=0;QA=3317;QR=9668;RO=259;RPL=45;RPP=3.23494;RPPR=3.08576;RPR=42;RUN=1;SAF=46;SAP=3.63429;SAR=41;SRF=137;SRP=4.89671;SRR=122;TYPE=snp	GT:DP:AD:RO:QR:AO:QA	0/0/1:346:259	87:259:9668:87:3317
chrI	9685	.	T	A	2043.79	PASS	AB=0.257062;ABP=184.482;AC=1;AF=0.333333;AN=3;AO=91;CIGAR=1X;DP=354;DPB=354;DPRA=0;EPP=3.03416;EPPR=3.67908;GTI=0;LEN=1;MEANALT=1;MQM=60;MQMR=60;NS=1;NUMALT=1;ODDS=238.443;PAIRED=0.956044;PAIREDR=0.954373;PAO=0;PQA=0;PQR=0;PRO=0;QA=3371;QR=9790;RO=263;RPL=53;RPP=8.37933;RPPR=5.39644;RPR=38;RUN=1;SAF=52;SAP=7.04303;SAR=39;SRF=137;SRP=4.00934;SRR=126;TYPE=snp	GT:DP:AD:RO:QR:AO:QA	0/0/1:354:263	91:263:9790:91:3371
chrI	9713	.	A	T	4329.56	PASS	AB=0.487395;ABP=3.50299;AC=1;AF=0.333333;AN=3;AO=174;CIGAR=1X;DP=357;DPB=357;DPRA=0;EPP=5.45633;EPPR=3.30695;GTI=0;LEN=1;MEANALT=1;MQM=59.9943;MQMR=60;NS=1;NUMALT=1;ODDS=12.4766;PAIRED=0.965517;PAIREDR=0.939891;PAO=0;PQA=0;PQR=0;PRO=0;QA=6263;QR=6714;RO=183;RPL=87;RPP=3.0103;RPPR=3.97144;RPR=87;RUN=1;SAF=97;SAP=8.00219;SAR=77;SRF=90;SRP=3.11709;SRR=93;TYPE=snp	GT:DP:AD:RO:QR:AO:QA	0/0/1:357:183	174:183:6714:174:6263
chrI	9744	.	G	A	1949.82	PASS	AB=0.25;ABP=204.957;AC=1;AF=0.333333;AN=3;AO=93;CIGAR=1X;DP=372;DPB=372;DPRA=0;EPP=3.22044;EPPR=3.20488;GTI=0;LEN=1;MEANALT=1;MQM=60;MQMR=60;NS=1;NUMALT=1;ODDS=257.851;PAIRED=0.978495;PAIREDR=0.953405;PAO=0;PQA=0;PQR=0;PRO=0;QA=3312;QR=10254;RO=279;RPL=46;RPP=3.03365;RPPR=5.81998;RPR=47;RUN=1;SAF=55;SAP=9.75821;SAR=38;SRF=158;SRP=13.6653;SRR=121;TYPE=snp	GT:DP:AD:RO:QR:AO:QA	0/0/1:372:279	93:279:10254:93:3312
chrI	9752	.	A	G	5153.03	PASS	AB=0.530667;ABP=6.07352;AC=2;AF=0.666667;AN=3;AO=199;CIGAR=1X;DP=375;DPB=375;DPRA=0;EPP=5.46548;EPPR=3.0103;GTI=0;LEN=1;MEANALT=1;MQM=60;MQMR=60;NS=1;NUMALT=1;ODDS=31.8848;PAIRED=0.969849;PAIREDR=0.954545;PAO=0;PQA=0;PQR=0;PRO=0;QA=7235;QR=6338;RO=176;RPL=84;RPP=13.4967;RPPR=4.24409;RPR=115;RUN=1;SAF=121;SAP=23.1864;SAR=78;SRF=91;SRP=3.45446;SRR=85;TYPE=snp	GT:DP:AD:RO:QR:AO:QA	0/1/1:375:176	199:176:6338:199:7235
chrI	9794	.	T	G	5193.49	PASS	AB=0.537859;ABP=7.77847;AC=2;AF=0.666667;AN=3;AO=206;CIGAR=1X;DP=383;DPB=383;DPRA=0;EPP=5.70883;EPPR=3.20998;GTI=0;LEN=1;MEANALT=3;MQM=60;MQMR=60;NS=1;NUMALT=1;ODDS=44.3614;PAIRED=0.980583;PAIREDR=0.977011;PAO=0;PQA=0;PQR=0;PRO=0;QA=7261;QR=6238;RO=174;RPL=103;RPP=3.0103;RPPR=4.25827;RPR=103;RUN=1;SAF=124;SAP=21.6049;SAR=82;SRF=83;SRP=3.809;SRR=91;TYPE=snp	GT:DP:AD:RO:QR:AO:QA	0/1/1:383:174	206:174:6238:206:7261
chrI	9838	.	T	C	5291.21	PASS	AB=0.532808;ABP=6.57243;AC=2;AF=0.666667;AN=3;AO=203;CIGAR=1X;DP=381;DPB=381;DPRA=0;EPP=7.72764;EPPR=4.767;GTI=0;LEN=1;MEANALT=1;MQM=60;MQMR=60;NS=1;NUMALT=1;ODDS=34.6574;PAIRED=0.965517;PAIREDR=0.966292;PAO=0;PQA=0;PQR=0;PRO=0;QA=7382;QR=6607;RO=178;RPL=113;RPP=8.66896;RPPR=8.91475;RPR=90;RUN=1;SAF=106;SAP=3.87675;SAR=97;SRF=85;SRP=3.79105;SRR=93;TYPE=snp	GT:DP:AD:RO:QR:AO:QA	0/1/1:381:178	203:178:6607:203:7382
chrI	9925	.	G	A	6595.94	PASS	AB=0.578554;ABP=24.503;AC=2;AF=0.666667;AN=3;AO=232;CIGAR=1X;DP=401;DPB=401;DPRA=0;EPP=7.54044;EPPR=20.6005;GTI=0;LEN=1;MEANALT=1;MQM=60;MQMR=60;NS=1;NUMALT=1;ODDS=87.3365;PAIRED=0.956897;PAIREDR=0.964497;PAO=0;PQA=0;PQR=0;PRO=0;QA=8802;QR=6194;RO=169;RPL=124;RPP=5.40641;RPPR=12.3772;RPR=108;RUN=1;SAF=121;SAP=3.94628;SAR=111;SRF=71;SRP=12.3772;SRR=98;TYPE=snp	GT:DP:AD:RO:QR:AO:QA	0/1/1:401:169	232:169:6194:232:8802
chrI	9934	.	T	C	6507.37	PASS	AB=0.582278;ABP=26.2368;AC=2;AF=0.666667;AN=3;AO=230;CIGAR=1X;DP=395;DPB=395;DPRA=0;EPP=3.04806;EPPR=32.0817;GTI=0;LEN=1;MEANALT=1;MQM=60;MQMR=60;NS=1;NUMALT=1;ODDS=90.1091;PAIRED=0.96087;PAIREDR=0.957576;PAO=0;PQA=0;PQR=0;PRO=0;QA=8686;QR=6251;RO=165;RPL=136;RPP=19.6645;RPPR=12.6043;RPR=94;RUN=1;SAF=120;SAP=3.95442;SAR=110;SRF=70;SRP=11.2356;SRR=95;TYPE=snp	GT:DP:AD:RO:QR:AO:QA	0/1/1:395:165	230:165:6251:230:8686
chrI	9962	.	G	A	4343.38	PASS	AB=0.435356;ABP=16.7668;AC=1;AF=0.333333;AN=3;AO=165;CIGAR=1X;DP=379;DPB=379;DPRA=0;EPP=17.342;EPPR=3.05089;GTI=0;LEN=1;MEANALT=1;MQM=60;MQMR=60;NS=1;NUMALT=1;ODDS=67.9284;PAIRED=0.957576;PAIREDR=0.962617;PAO=0;PQA=0;PQR=0;PRO=0;QA=6257;QR=8037;RO=214;RPL=77;RPP=4.60271;RPPR=24.4815;RPR=88;RUN=1;SAF=88;SAP=4.60271;SAR=77;SRF=114;SRP=4.99913;SRR=100;TYPE=snp	GT:DP:AD:RO:QR:AO:QA	0/0/1:379:214	165:214:8037:165:6257
chrI	9965	.	C	G	6115.36	PASS	AB=0.566667;ABP=18.0658;AC=2;AF=0.666667;AN=3;AO=221;CIGAR=1X;DP=390;DPB=390;DPRA=0;EPP=3.02013;EPPR=22.5536;GTI=0;LEN=1;MEANALT=1;MQM=60;MQMR=60;NS=1;NUMALT=1;ODDS=72.0873;PAIRED=0.968326;PAIREDR=0.95858;PAO=0;PQA=0;PQR=0;PRO=0;QA=8265;QR=6326;RO=169;RPL=131;RPP=19.5272;RPPR=5.90131;RPR=90;RUN=1;SAF=117;SAP=4.67084;SAR=104;SRF=93;SRP=6.72365;SRR=76;TYPE=snp	GT:DP:AD:RO:QR:AO:QA	0/1/1:390:169	221:169:6326:221:8265
chrI	10023	.	C	T	5455.3	PASS	AB=0.528061;ABP=5.6914;AC=2;AF=0.666667;AN=3;AO=207;CIGAR=1X;DP=392;DPB=392;DPRA=0;EPP=3.02079;EPPR=15.095;GTI=0;LEN=1;MEANALT=2;MQM=60;MQMR=60;NS=1;NUMALT=1;ODDS=31.8848;PAIRED=0.961353;PAIREDR=0.961957;PAO=0;PQA=0;PQR=0;PRO=0;QA=7599;QR=6875;RO=184;RPL=101;RPP=3.27256;RPPR=4.19045;RPR=106;RUN=1;SAF=101;SAP=3.27256;SAR=106;SRF=107;SRP=13.6316;SRR=77;TYPE=snp	GT:DP:AD:RO:QR:AO:QA	0/1/1:392:184	207:184:6875:207:7599
chrI	10077	.	G	A	6674.18	PASS	AB=0.58231;ABP=26.9605;AC=2;AF=0.666667;AN=3;AO=237;CIGAR=1X;DP=407;DPB=407;DPRA=0;EPP=7.05089;EPPR=3.0103;GTI=0;LEN=1;MEANALT=1;MQM=60;MQMR=60;NS=1;NUMALT=1;ODDS=92.8817;PAIRED=0.962025;PAIREDR=0.976471;PAO=0;PQA=0;PQR=0;PRO=0;QA=8903;QR=6422;RO=170;RPL=117;RPP=3.09276;RPPR=3.21467;RPR=120;RUN=1;SAF=107;SAP=7.85717;SAR=130;SRF=84;SRP=3.06139;SRR=86;TYPE=snp	GT:DP:AD:RO:QR:AO:QA	0/1/1:407:170	237:170:6422:237:8903
chrI	10116	.	G	A	6469.8	PASS	AB=0.570025;ABP=20.3447;AC=2;AF=0.666667;AN=3;AO=232;CIGAR=1X;DP=407;DPB=407;DPRA=0;EPP=10.3484;EPPR=3.32051;GTI=0;LEN=1;MEANALT=1;MQM=60;MQMR=60;NS=1;NUMALT=1;ODDS=79.0188;PAIRED=0.978448;PAIREDR=0.971429;PAO=0;PQA=0;PQR=0;PRO=0;QA=8703;QR=6600;RO=175;RPL=118;RPP=3.16006;RPPR=6.59633;RPR=114;RUN=1;SAF=108;SAP=5.40641;SAR=124;SRF=99;SRP=9.57435;SRR=76;TYPE=snp	GT:DP:AD:RO:QR:AO:QA	0/1/1:407:175	232:175:6600:232:8703
chrI	10140	.	A	G	5918	PASS	AB=0.55443;ABP=13.175;AC=2;AF=0.666667;AN=3;AO=219;CIGAR=1X;DP=395;DPB=395;DPRA=0;EPP=13.8082;EPPR=3.20771;GTI=0;LEN=1;MEANALT=1;MQM=60;MQMR=60;NS=1;NUMALT=1;ODDS=59.6107;PAIRED=0.958904;PAIREDR=0.977273;PAO=0;PQA=0;PQR=0;PRO=0;QA=8094;QR=6606;RO=176;RPL=126;RPP=13.8082;RPPR=4.78696;RPR=93;RUN=1;SAF=112;SAP=3.25818;SAR=107;SRF=96;SRP=6.16881;SRR=80;TYPE=snp	GT:DP:AD:RO:QR:AO:QA	0/1/1:395:176	219:176:6606:219:8094
chrI	10155	.	G	A	6183.99	PASS	AB=0.547847;ABP=11.3222;AC=2;AF=0.666667;AN=3;AO=229;CIGAR=1X;DP=418;DPB=418;DPRA=0;EPP=3.09564;EPPR=3.1137;GTI=0;LEN=1;MEANALT=1;MQM=60;MQMR=60;NS=1;NUMALT=1;ODDS=55.4518;PAIRED=0.965066;PAIREDR=0.978836;PAO=0;PQA=0;PQR=0;PRO=0;QA=8470;QR=7065;RO=189;RPL=127;RPP=8.93681;RPPR=3.57327;RPR=102;RUN=1;SAF=115;SAP=3.01978;SAR=114;SRF=104;SRP=7.15793;SRR=85;TYPE=snp	GT:DP:AD:RO:QR:AO:QA	0/1/1:418:189	229:189:7065:229:8470
chrI	10160	.	A	T	5914.24	PASS	AB=0.538095;ABP=8.30456;AC=2;AF=0.666667;AN=3;AO=226;CIGAR=1X;DP=420;DPB=420;DPRA=0;EPP=4.39389;EPPR=4.62211;GTI=0;LEN=1;MEANALT=1;MQM=60;MQMR=60;NS=1;NUMALT=1;ODDS=44.3614;PAIRED=0.960177;PAIREDR=0.969072;PAO=0;PQA=0;PQR=0;PRO=0;QA=8201;QR=7309;RO=194;RPL=123;RPP=6.85361;RPPR=3.72666;RPR=103;RUN=1;SAF=118;SAP=3.97113;SAR=108;SRF=104;SRP=5.20416;SRR=90;TYPE=snp	GT:DP:AD:RO:QR:AO:QA	0/1/1:420:194	226:194:7309:226:8201
chrI	10210	.	A	G	5622.9	PASS	AB=0.518703;ABP=4.22871;AC=2;AF=0.666667;AN=3;AO=208;CIGAR=1X;DP=401;DPB=401;DPRA=0;EPP=8.06315;EPPR=4.37169;GTI=0;LEN=1;MEANALT=1;MQM=60;MQMR=60;NS=1;NUMALT=1;ODDS=20.7944;PAIRED=0.961538;PAIREDR=0.979275;PAO=0;PQA=0;PQR=0;PRO=0;QA=7859;QR=7367;RO=193;RPL=108;RPP=3.67845;RPPR=3.02155;RPR=100;RUN=1;SAF=95;SAP=6.39279;SAR=113;SRF=94;SRP=3.29158;SRR=99;TYPE=snp	GT:DP:AD:RO:QR:AO:QA	0/1/1:401:193	208:193:7367:208:7859
chrI	10364	.	A	G	1697.37	PASS	AB=0.202864;ABP=324.331;AC=1;AF=0.333333;AN=3;AO=85;CIGAR=1X;DP=419;DPB=419;DPRA=0;EPP=5.07959;EPPR=3.24435;GTI=0;LEN=1;MEANALT=1;MQM=60;MQMR=60;NS=1;NUMALT=1;ODDS=345.187;PAIRED=0.952941;PAIREDR=0.961078;PAO=0;PQA=0;PQR=0;PRO=0;QA=3160;QR=12454;RO=334;RPL=51;RPP=10.3933;RPPR=8.10741;RPR=34;RUN=1;SAF=35;SAP=8.75832;SAR=50;SRF=157;SRP=5.61087;SRR=177;TYPE=snp	GT:DP:AD:RO:QR:AO:QA	0/0/1:419:334	85:334:12454:85:3160
chrI	10377	.	G	A	6236.04	PASS	AB=0.549065;ABP=11.96;AC=2;AF=0.666667;AN=3;AO=235;CIGAR=1X;DP=428;DPB=428;DPRA=0;EPP=5.08937;EPPR=3.19126;GTI=0;LEN=1;MEANALT=2;MQM=60;MQMR=60;NS=1;NUMALT=1;ODDS=59.6107;PAIRED=0.961702;PAIREDR=0.958333;PAO=0;PQA=0;PQR=0;PRO=0;QA=8562;QR=7115;RO=192;RPL=123;RPP=4.12838;RPPR=3.19126;RPR=112;RUN=1;SAF=103;SAP=10.7814;SAR=132;SRF=92;SRP=3.73412;SRR=100;TYPE=snp	GT:DP:AD:RO:QR:AO:QA	0/1/1:428:192	235:192:7115:235:8562
chrI	10469	.	A	G	4183.06	PASS	AB=0.464674;ABP=6.9992;AC=1;AF=0.333333;AN=3;AO=171;CIGAR=1X;DP=368;DPB=368;DPRA=0;EPP=3.023;EPPR=3.02132;GTI=0;LEN=1;MEANALT=1;MQM=60;MQMR=60;NS=1;NUMALT=1;ODDS=36.0437;PAIRED=0.935673;PAIREDR=0.949239;PAO=0;PQA=0;PQR=0;PRO=0;QA=6104;QR=7363;RO=197;RPL=105;RPP=22.325;RPPR=12.2804;RPR=66;RUN=1;SAF=88;SAP=3.32777;SAR=83;SRF=103;SRP=3.90314;SRR=94;TYPE=snp	GT:DP:AD:RO:QR:AO:QA	0/0/1:368:197	171:197:7363:171:6104
chrI	10643	.	T	A	2005.6	PASS	AB=0.250696;ABP=196.816;AC=1;AF=0.333333;AN=3;AO=90;CIGAR=1X;DP=359;DPB=359;DPRA=0;EPP=3.10681;EPPR=3.40585;GTI=0;LEN=1;MEANALT=1;MQM=59.8667;MQMR=60;NS=1;NUMALT=1;ODDS=248.147;PAIRED=0.955556;PAIREDR=0.951673;PAO=0;PQA=0;PQR=0;PRO=0;QA=3331;QR=10034;RO=269;RPL=49;RPP=4.55446;RPPR=7.28059;RPR=41;RUN=1;SAF=45;SAP=3.0103;SAR=45;SRF=135;SRP=3.01837;SRR=134;TYPE=snp	GT:DP:AD:RO:QR:AO:QA	0/0/1:359:269	90:269:10034:90:3331
chrI	10706	.	T	C	8302.15	PASS	AB=0.769648;ABP=236.052;AC=2;AF=0.666667;AN=3;AO=284;CIGAR=1X;DP=369;DPB=369;DPRA=0;EPP=15.2439;EPPR=7.3277;GTI=0;LEN=1;MEANALT=1;MQM=60;MQMR=60;NS=1;NUMALT=1;ODDS=275.873;PAIRED=0.971831;PAIREDR=0.964706;PAO=0;PQA=0;PQR=0;PRO=0;QA=10382;QR=3050;RO=85;RPL=159;RPP=11.8491;RPPR=4.26209;RPR=125;RUN=1;SAF=143;SAP=3.04088;SAR=141;SRF=37;SRP=6.10145;SRR=48;TYPE=snp	GT:DP:AD:RO:QR:AO:QA	0/1/1:369:85	284:85:3050:284:10382
chrI	10716	.	T	C	12322.4	PASS	AB=0;ABP=0;AC=3;AF=1;AN=3;AO=375;CIGAR=1X;DP=375;DPB=375;DPRA=0;EPP=23.1674;EPPR=0;GTI=0;LEN=1;MEANALT=1;MQM=60;MQMR=0;NS=1;NUMALT=1;ODDS=308.299;PAIRED=0.965333;PAIREDR=0;PAO=0;PQA=0;PQR=0;PRO=0;QA=13770;QR=0;RO=0;RPL=176;RPP=6.07352;RPPR=0;RPR=199;RUN=1;SAF=186;SAP=3.06242;SAR=189;SRF=0;SRP=0;SRR=0;TYPE=snp	GT:DP:AD:RO:QR:AO:QA	1/1/1:375:0	375:0:0:375:13770
chrI	10797	.	G	T	2223.05	PASS	AB=0.262032;ABP=186.97;AC=1;AF=0.333333;AN=3;AO=98;CIGAR=1X;DP=374;DPB=374;DPRA=0;EPP=13.7347;EPPR=3.0103;GTI=0;LEN=1;MEANALT=1;MQM=60;MQMR=60;NS=1;NUMALT=1;ODDS=246.76;PAIRED=0.928571;PAIREDR=0.934783;PAO=0;PQA=0;PQR=0;PRO=0;QA=3640;QR=10165;RO=276;RPL=47;RPP=3.36483;RPPR=8.32883;RPR=51;RUN=1;SAF=57;SAP=8.68272;SAR=41;SRF=153;SRP=10.0912;SRR=123;TYPE=snp	GT:DP:AD:RO:QR:AO:QA	0/0/1:374:276	98:276:10165:98:3640
chrI	10843	.	A	G	2018.15	PASS	AB=0.236702;ABP=229.421;AC=1;AF=0.333333;AN=3;AO=89;CIGAR=1X;DP=376;DPB=376;DPRA=0;EPP=5.96253;EPPR=4.49844;GTI=0;LEN=1;MEANALT=2;MQM=60;MQMR=60;NS=1;NUMALT=1;ODDS=273.1;PAIRED=0.966292;PAIREDR=0.947552;PAO=0;PQA=0;PQR=0;PRO=0;QA=3397;QR=10555;RO=286;RPL=45;RPP=3.0347;RPPR=3.28363;RPR=44;RUN=1;SAF=54;SAP=11.8182;SAR=35;SRF=148;SRP=3.76956;SRR=138;TYPE=snp	GT:DP:AD:RO:QR:AO:QA	0/0/1:376:286	89:286:10555:89:3397
chrI	10867	.	C	G	5002.56	PASS	AB=0.513924;ABP=3.67549;AC=2;AF=0.666667;AN=3;AO=203;CIGAR=1X;DP=395;DPB=395;DPRA=0;EPP=26.6398;EPPR=4.14128;GTI=0;LEN=1;MEANALT=1;MQM=60;MQMR=60;NS=1;NUMALT=1;ODDS=15.2492;PAIRED=0.945813;PAIREDR=0.947917;PAO=0;PQA=0;PQR=0;PRO=0;QA=7186;QR=7039;RO=192;RPL=116;RPP=12.0064;RPPR=10.6557;RPR=87;RUN=1;SAF=110;SAP=6.10171;SAR=93;SRF=98;SRP=3.19126;SRR=94;TYPE=snp	GT:DP:AD:RO:QR:AO:QA	0/1/1:395:192	203:192:7039:203:7186
chrI	10893	.	T	A	2323.25	PASS	AB=0.27451;ABP=160.676;AC=1;AF=0.333333;AN=3;AO=98;CIGAR=1X;DP=357;DPB=357;DPRA=0;EPP=6.20103;EPPR=6.70767;GTI=0;LEN=1;MEANALT=1;MQM=60;MQMR=60;NS=1;NUMALT=1;ODDS=223.193;PAIRED=0.969388;PAIREDR=0.953668;PAO=0;PQA=0;PQR=0;PRO=0;QA=3700;QR=9530;RO=259;RPL=43;RPP=6.20103;RPPR=17.1039;RPR=55;RUN=1;SAF=46;SAP=3.80798;SAR=52;SRF=119;SRP=6.70767;SRR=140;TYPE=snp	GT:DP:AD:RO:QR:AO:QA	0/0/1:357:259	98:259:9530:98:3700
chrI	10963	.	C	G	5385.7	PASS	AB=0.527415;ABP=5.51061;AC=2;AF=0.666667;AN=3;AO=202;CIGAR=1X;DP=383;DPB=383;DPRA=0;EPP=6.49326;EPPR=3.98206;GTI=0;LEN=1;MEANALT=1;MQM=60;MQMR=60;NS=1;NUMALT=1;ODDS=29.1122;PAIRED=0.950495;PAIREDR=0.933702;PAO=0;PQA=0;PQR=0;PRO=0;QA=7500;QR=6856;RO=181;RPL=99;RPP=3.1823;RPPR=3.11827;RPR=103;RUN=1;SAF=105;SAP=3.69829;SAR=97;SRF=91;SRP=3.0223;SRR=90;TYPE=snp	GT:DP:AD:RO:QR:AO:QA	0/1/1:383:181	202:181:6856:202:7500
chrI	11074	.	C	T	5046.92	PASS	AB=0.573034;ABP=19.5037;AC=2;AF=0.666667;AN=3;AO=204;CIGAR=1X;DP=356;DPB=356;DPRA=0;EPP=7.26809;EPPR=5.81036;GTI=0;LEN=1;MEANALT=1;MQM=60;MQMR=60;NS=1;NUMALT=1;ODDS=72.0873;PAIRED=0.960784;PAIREDR=0.953947;PAO=0;PQA=0;PQR=0;PRO=0;QA=6929;QR=5383;RO=152;RPL=106;RPP=3.69155;RPPR=5.06748;RPR=98;RUN=1;SAF=104;SAP=3.18061;SAR=100;SRF=87;SRP=9.92473;SRR=65;TYPE=snp	GT:DP:AD:RO:QR:AO:QA	0/1/1:356:152	204:152:5383:204:6929
chrI	11097	.	A	C	4649.65	PASS	AB=0.469231;ABP=6.2174;AC=1;AF=0.333333;AN=3;AO=183;CIGAR=1X;DP=390;DPB=390;DPRA=0;EPP=5.68014;EPPR=7.63648;GTI=0;LEN=1;MEANALT=1;MQM=60;MQMR=60;NS=1;NUMALT=1;ODDS=33.2711;PAIRED=0.95082;PAIREDR=0.956522;PAO=0;PQA=0;PQR=0;PRO=0;QA=6703;QR=7633;RO=207;RPL=81;RPP=8.24319;RPPR=3.10471;RPR=102;RUN=1;SAF=95;SAP=3.59173;SAR=88;SRF=104;SRP=3.02079;SRR=103;TYPE=snp	GT:DP:AD:RO:QR:AO:QA	0/0/1:390:207	183:207:7633:183:6703
chrI	11154	.	C	A	5841.87	PASS	AB=0.518957;ABP=4.32759;AC=2;AF=0.666667;AN=3;AO=219;CIGAR=1X;DP=422;DPB=422;DPRA=0;EPP=3.09954;EPPR=4.81808;GTI=0;LEN=1;MEANALT=1;MQM=60;MQMR=60;NS=1;NUMALT=1;ODDS=22.1807;PAIRED=0.972603;PAIREDR=0.965517;PAO=0;PQA=0;PQR=0;PRO=0;QA=8174;QR=7524;RO=203;RPL=105;RPP=3.81345;RPPR=4.81808;RPR=114;RUN=1;SAF=116;SAP=4.686;SAR=103;SRF=104;SRP=3.27772;SRR=99;TYPE=snp	GT:DP:AD:RO:QR:AO:QA	0/1/1:422:203	219:203:7524:219:8174
chrI	11159	.	G	A	14429	PASS	AB=0;ABP=0;AC=3;AF=1;AN=3;AO=426;CIGAR=1X;DP=426;DPB=426;DPRA=0;EPP=5.04924;EPPR=0;GTI=0;LEN=1;MEANALT=1;MQM=60;MQMR=0;NS=1;NUMALT=1;ODDS=349.656;PAIRED=0.964789;PAIREDR=0;PAO=0;PQA=0;PQR=0;PRO=0;QA=16093;QR=0;RO=0;RPL=214;RPP=3.03069;RPPR=0;RPR=212;RUN=1;SAF=221;SAP=4.31522;SAR=205;SRF=0;SRP=0;SRR=0;TYPE=snp	GT:DP:AD:RO:QR:AO:QA	1/1/1:426:0	426:0:0:426:16093
chrI	11276	.	G	T	1672	PASS	AB=0.220159;ABP=259.446;AC=1;AF=0.333333;AN=3;AO=83;CIGAR=1X;DP=377;DPB=377;DPRA=0;EPP=8.89682;EPPR=3.12848;GTI=0;LEN=1;MEANALT=1;MQM=60;MQMR=60;NS=1;NUMALT=1;ODDS=292.508;PAIRED=0.975904;PAIREDR=0.945578;PAO=0;PQA=0;PQR=0;PRO=0;QA=3005;QR=10840;RO=294;RPL=43;RPP=3.24576;RPPR=3.12848;RPR=40;RUN=1;SAF=39;SAP=3.66436;SAR=44;SRF=152;SRP=3.7489;SRR=142;TYPE=snp	GT:DP:AD:RO:QR:AO:QA	0/0/1:377:294	83:294:10840:83:3005
chrI	11422	.	T	C	6016.19	PASS	AB=0.556962;ABP=14.1425;AC=2;AF=0.666667;AN=3;AO=220;CIGAR=1X;DP=395;DPB=395;DPRA=0;EPP=8.69561;EPPR=9.57435;GTI=0;LEN=1;MEANALT=1;MQM=59.9955;MQMR=60;NS=1;NUMALT=1;ODDS=62.3832;PAIRED=0.931818;PAIREDR=0.96;PAO=0;PQA=0;PQR=0;PRO=0;QA=8183;QR=6656;RO=175;RPL=118;RPP=5.5371;RPPR=3.12198;RPR=102;RUN=1;SAF=106;SAP=3.642;SAR=114;SRF=82;SRP=4.51172;SRR=93;TYPE=snp	GT:DP:AD:RO:QR:AO:QA	0/1/1:395:175	220:175:6656:220:8183
chrI	11499	.	A	G	4908.63	PASS	AB=0.490765;ABP=3.29104;AC=1;AF=0.333333;AN=3;AO=186;CIGAR=1X;DP=379;DPB=379;DPRA=0;EPP=8.6608;EPPR=7.5342;GTI=0;LEN=1;MEANALT=2;MQM=60;MQMR=60;NS=1;NUMALT=1;ODDS=8.31777;PAIRED=0.860215;PAIREDR=0.96875;PAO=0;PQA=0;PQR=0;PRO=0;QA=7003;QR=7269;RO=192;RPL=96;RPP=3.43058;RPPR=4.14128;RPR=90;RUN=1;SAF=88;SAP=4.17776;SAR=98;SRF=99;SRP=3.41745;SRR=93;TYPE=snp	GT:DP:AD:RO:QR:AO:QA	0/0/1:379:192	186:192:7269:186:7003
chrI	11521	.	G	A	5281.62	PASS	AB=0.503836;ABP=3.06028;AC=2;AF=0.666667;AN=3;AO=197;CIGAR=1X;DP=391;DPB=391;DPRA=0;EPP=3.1095;EPPR=19.1732;GTI=0;LEN=1;MEANALT=1;MQM=60;MQMR=60;NS=1;NUMALT=1;ODDS=4.15888;PAIRED=0.832487;PAIREDR=0.969072;PAO=0;PQA=0;PQR=0;PRO=0;QA=7472;QR=7337;RO=194;RPL=90;RPP=6.19586;RPPR=4.12962;RPR=107;RUN=1;SAF=100;SAP=3.1095;SAR=97;SRF=102;SRP=4.12962;SRR=92;TYPE=snp	GT:DP:AD:RO:QR:AO:QA	0/1/1:391:194	197:194:7337:197:7472
chrI	11556	.	A	G	6100.92	PASS	AB=0.563776;ABP=16.859;AC=2;AF=0.666667;AN=3;AO=221;CIGAR=1X;DP=392;DPB=392;DPRA=0;EPP=3.09873;EPPR=3.63253;GTI=0;LEN=1;MEANALT=1;MQM=60;MQMR=60;NS=1;NUMALT=1;ODDS=69.3147;PAIRED=0.819005;PAIREDR=0.959064;PAO=0;PQA=0;PQR=0;PRO=0;QA=8253;QR=6476;RO=171;RPL=102;RPP=5.84992;RPPR=6.68022;RPR=119;RUN=1;SAF=124;SAP=10.1732;SAR=97;SRF=94;SRP=6.68022;SRR=77;TYPE=snp	GT:DP:AD:RO:QR:AO:QA	0/1/1:392:171	221:171:6476:221:8253
chrI	11613	.	G	T	5081.53	PASS	AB=0.547486;ABP=10.0221;AC=2;AF=0.666667;AN=3;AO=196;CIGAR=1X;DP=358;DPB=358;DPRA=0;EPP=3.18756;EPPR=3.22477;GTI=0;LEN=1;MEANALT=1;MQM=60;MQMR=60;NS=1;NUMALT=1;ODDS=47.134;PAIRED=0.836735;PAIREDR=0.944444;PAO=0;PQA=0;PQR=0;PRO=0;QA=7053;QR=5899;RO=162;RPL=124;RPP=32.9678;RPPR=4.9405;RPR=72;RUN=1;SAF=98;SAP=3.0103;SAR=98;SRF=80;SRP=3.06392;SRR=82;TYPE=snp	GT:DP:AD:RO:QR:AO:QA	0/1/1:358:162	196:162:5899:196:7053
chrI	11653	.	A	G	3565.28	PASS	AB=0.47;ABP=5.35549;AC=1;AF=0.333333;AN=3;AO=141;CIGAR=1X;DP=300;DPB=300;DPRA=0;EPP=8.56989;EPPR=3.13321;GTI=0;LEN=1;MEANALT=1;MQM=60;MQMR=60;NS=1;NUMALT=1;ODDS=24.9533;PAIRED=0.801418;PAIREDR=0.955975;PAO=0;PQA=0;PQR=0;PRO=0;QA=5212;QR=5853;RO=159;RPL=98;RPP=49.5969;RPPR=5.31834;RPR=43;RUN=1;SAF=66;SAP=4.25774;SAR=75;SRF=81;SRP=3.13321;SRR=78;TYPE=snp	GT:DP:AD:RO:QR:AO:QA	0/0/1:300:159	141:159:5853:141:5212
chrI	11728	.	A	T	1983.58	PASS	AB=0.315018;ABP=84.1502;AC=1;AF=0.333333;AN=3;AO=86;CIGAR=1X;DP=273;DPB=273;DPRA=0;EPP=6.64625;EPPR=33.2135;GTI=0;LEN=1;MEANALT=1;MQM=56.4186;MQMR=58.1658;NS=1;NUMALT=1;ODDS=140.016;PAIRED=0.802326;PAIREDR=0.97861;PAO=0;PQA=0;PQR=0;PRO=0;QA=3220;QR=6801;RO=187;RPL=45;RPP=3.41429;RPPR=8.13126;RPR=41;RUN=1;SAF=34;SAP=11.1912;SAR=52;SRF=95;SRP=3.11481;SRR=92;TYPE=snp	GT:DP:AD:RO:QR:AO:QA	0/0/1:273:187	86:187:6801:86:3220
chrI	11786	.	C	T	3270.58	PASS	AB=0.475884;ABP=4.5813;AC=1;AF=0.333333;AN=3;AO=148;CIGAR=1X;DP=311;DPB=311;DPRA=0;EPP=12.9286;EPPR=3.22477;GTI=0;LEN=1;MEANALT=2;MQM=47.7027;MQMR=59.4691;NS=1;NUMALT=1;ODDS=19.4081;PAIRED=0.837838;PAIREDR=0.975309;PAO=0;PQA=0;PQR=0;PRO=0;QA=5442;QR=5990;RO=162;RPL=56;RPP=22.0254;RPPR=3.49285;RPR=92;RUN=1;SAF=73;SAP=3.06899;SAR=75;SRF=69;SRP=10.7311;SRR=93;TYPE=snp	GT:DP:AD:RO:QR:AO:QA	0/0/1:311:162	148:162:5990:148:5442
chrI	11851	.	A	C	1130.53	PASS	AB=0.247148;ABP=149.06;AC=1;AF=0.333333;AN=3;AO=65;CIGAR=1X;DP=263;DPB=263;DPRA=0;EPP=3.31097;EPPR=26.2165;GTI=0;LEN=1;MEANALT=1;MQM=44.3385;MQMR=44.5808;NS=1;NUMALT=1;ODDS=184.377;PAIRED=0.984615;PAIREDR=0.949495;PAO=0;PQA=0;PQR=0;PRO=0;QA=2308;QR=6872;RO=198;RPL=38;RPP=7.05258;RPPR=37.4029;RPR=27;RUN=1;SAF=28;SAP=5.71629;SAR=37;SRF=89;SRP=7.39711;SRR=109;TYPE=snp	GT:DP:AD:RO:QR:AO:QA	0/0/1:263:198	65:198:6872:65:2308
chrI	11887	.	A	G	317.4	PASS	AB=0.222222;ABP=123.648;AC=1;AF=0.333333;AN=3;AO=40;CIGAR=1X;DP=180;DPB=180;DPRA=0;EPP=29.2851;EPPR=4.56135;GTI=0;LEN=1;MEANALT=1;MQM=31.225;MQMR=37.7429;NS=1;NUMALT=1;ODDS=73.084;PAIRED=1;PAIREDR=1;PAO=0;PQA=0;PQR=0;PRO=0;QA=1499;QR=5066;RO=140;RPL=39;RPP=81.4005;RPPR=5.24381;RPR=1;RUN=1;SAF=8;SAP=34.2795;SAR=32;SRF=61;SRP=8.03571;SRR=79;TYPE=snp	GT:DP:AD:RO:QR:AO:QA	0/0/1:180:140	40:140:5066:40:1499
chrI	11928	.	T	C	3339.38	PASS	AB=0.875;ABP=178.9;AC=2;AF=0.666667;AN=3;AO=126;CIGAR=1X;DP=144;DPB=144;DPRA=0;EPP=3.63072;EPPR=42.0968;GTI=0;LEN=1;MEANALT=1;MQM=37.6508;MQMR=23.8889;NS=1;NUMALT=1;ODDS=26.4171;PAIRED=1;PAIREDR=1;PAO=0;PQA=0;PQR=0;PRO=0;QA=4528;QR=677;RO=18;RPL=57;RPP=5.49198;RPPR=7.35324;RPR=69;RUN=1;SAF=59;SAP=4.11327;SAR=67;SRF=12;SRP=7.35324;SRR=6;TYPE=snp	GT:DP:AD:RO:QR:AO:QA	0/1/1:144:18	126:18:677:126:4528
chrI	12049	.	T	A	3910.47	PASS	AB=0;ABP=0;AC=3;AF=1;AN=3;AO=154;CIGAR=1X;DP=154;DPB=154;DPRA=0;EPP=3.0667;EPPR=0;GTI=0;LEN=1;MEANALT=1;MQM=34.4545;MQMR=0;NS=1;NUMALT=1;ODDS=129.083;PAIRED=0.993506;PAIREDR=0;PAO=0;PQA=0;PQR=0;PRO=0;QA=5617;QR=0;RO=0;RPL=85;RPP=6.62002;RPPR=0;RPR=69;RUN=1;SAF=25;SAP=155.521;SAR=129;SRF=0;SRP=0;SRR=0;TYPE=snp	GT:DP:AD:RO:QR:AO:QA	1/1/1:154:0	154:0:0:154:5617
chrI	12077	.	G	A	1022.59	PASS	AB=0.372549;ABP=24.5973;AC=1;AF=0.333333;AN=3;AO=57;CIGAR=1X;DP=153;DPB=153;DPRA=0;EPP=3.35316;EPPR=3.8246;GTI=0;LEN=1;MEANALT=1;MQM=34.9649;MQMR=35.4375;NS=1;NUMALT=1;ODDS=54.0655;PAIRED=1;PAIREDR=0.979167;PAO=0;PQA=0;PQR=0;PRO=0;QA=2085;QR=3372;RO=96;RPL=40;RPP=23.1631;RPPR=4.45795;RPR=17;RUN=1;SAF=14;SAP=35.049;SAR=43;SRF=11;SRP=126.875;SRR=85;TYPE=snp	GT:DP:AD:RO:QR:AO:QA	0/0/1:153:96	57:96:3372:57:2085
chrI	12168	.	G	A	227.842	PASS	AB=0.302326;ABP=32.1989;AC=1;AF=0.333333;AN=3;AO=26;CIGAR=1X;DP=86;DPB=86;DPRA=0;EPP=4.34659;EPPR=4.31318;GTI=0;LEN=1;MEANALT=1;MQM=33.8462;MQMR=41.5;NS=1;NUMALT=1;ODDS=47.134;PAIRED=0.923077;PAIREDR=0.933333;PAO=0;PQA=0;PQR=0;PRO=0;QA=760;QR=2105;RO=60;RPL=18;RPP=11.3621;RPPR=12.2752;RPR=8;RUN=1;SAF=3;SAP=36.4176;SAR=23;SRF=9;SRP=66.8516;SRR=51;TYPE=snp	GT:DP:AD:RO:QR:AO:QA	0/0/1:86:60	26:60:2105:26:760
chrI	12193	.	A	G	901.867	PASS	AB=0.647059;ABP=15.7837;AC=2;AF=0.666667;AN=3;AO=44;CIGAR=1X;DP=68;DPB=68;DPRA=0;EPP=3.79993;EPPR=26.1727;GTI=0;LEN=1;MEANALT=1;MQM=42.6591;MQMR=27.7083;NS=1;NUMALT=1;ODDS=27.7259;PAIRED=0.818182;PAIREDR=1;PAO=0;PQA=0;PQR=0;PRO=0;QA=1555;QR=814;RO=24;RPL=23;RPP=3.20771;RPPR=39.2015;RPR=21;RUN=1;SAF=7;SAP=47.4268;SAR=37;SRF=2;SRP=39.2015;SRR=22;TYPE=snp	GT:DP:AD:RO:QR:AO:QA	0/1/1:68:24	44:24:814:44:1555
chrI	12202	.	C	T	108.14	PASS	AB=0.283333;ABP=27.4756;AC=1;AF=0.333333;AN=3;AO=17;CIGAR=1X;DP=60;DPB=60;DPRA=0;EPP=31.7504;EPPR=5.48477;GTI=0;LEN=1;MEANALT=1;MQM=27.8824;MQMR=41.3953;NS=1;NUMALT=1;ODDS=24.9001;PAIRED=1;PAIREDR=0.837209;PAO=0;PQA=0;PQR=0;PRO=0;QA=659;QR=1543;RO=43;RPL=15;RPP=24.5973;RPPR=3.0608;RPR=2;RUN=1;SAF=1;SAP=31.7504;SAR=16;SRF=8;SRP=39.8243;SRR=35;TYPE=snp	GT:DP:AD:RO:QR:AO:QA	0/0/1:60:43	17:43:1543:17:659
chrI	12242	.	A	G	656.193	PASS	AB=0;ABP=0;AC=3;AF=1;AN=3;AO=33;CIGAR=1X;DP=33;DPB=33;DPRA=0;EPP=8.34028;EPPR=0;GTI=0;LEN=1;MEANALT=1;MQM=30.1212;MQMR=0;NS=1;NUMALT=1;ODDS=30.9604;PAIRED=0.878788;PAIREDR=0;PAO=0;PQA=0;PQR=0;PRO=0;QA=1191;QR=0;RO=0;RPL=23;RPP=14.1309;RPPR=0;RPR=10;RUN=1;SAF=4;SAP=44.1367;SAR=29;SRF=0;SRP=0;SRR=0;TYPE=snp	GT:DP:AD:RO:QR:AO:QA	1/1/1:33:0	33:0:0:33:1191
chrI	12412	.	GGCA	GACA	439.102	PASS	AB=0;ABP=0;AC=3;AF=1;AN=3;AO=21;CIGAR=1M1X2M;DP=46;DPB=46.25;DPRA=0;EPP=3.1137;EPPR=0;GTI=0;LEN=1;MEANALT=3;MQM=33.7619;MQMR=0;NS=1;NUMALT=1;ODDS=9.10099;PAIRED=1;PAIREDR=0;PAO=0.5;PQA=16.5;PQR=16.5;PRO=0.5;QA=586;QR=0;RO=0;RPL=11;RPP=3.1137;RPPR=0;RPR=10;RUN=1;SAF=19;SAP=32.8939;SAR=2;SRF=0;SRP=0;SRR=0;TYPE=snp	GT:DP:AD:RO:QR:AO:QA	1/1/1:46:0	21:0:0:21:586
chrI	12425	.	G	A	355.386	PASS	AB=0.431373;ABP=5.09662;AC=1;AF=0.333333;AN=3;AO=22;CIGAR=1X;DP=51;DPB=51;DPRA=0;EPP=3.40511;EPPR=6.67934;GTI=0;LEN=1;MEANALT=1;MQM=34.9545;MQMR=12.7586;NS=1;NUMALT=1;ODDS=9.70406;PAIRED=1;PAIREDR=1;PAO=0;PQA=0;PQR=0;PRO=0;QA=806;QR=1047;RO=29;RPL=13;RPP=4.58955;RPPR=4.88226;RPR=9;RUN=1;SAF=21;SAP=42.4916;SAR=1;SRF=26;SRP=42.621;SRR=3;TYPE=snp	GT:DP:AD:RO:QR:AO:QA	0/0/1:51:29	22:29:1047:22:806
chrI	12448	.	T	C	868.87	PASS	AB=0;ABP=0;AC=3;AF=1;AN=3;AO=55;CIGAR=1X;DP=56;DPB=56;DPRA=0;EPP=3.04978;EPPR=0;GTI=0;LEN=1;MEANALT=2;MQM=21.5636;MQMR=0;NS=1;NUMALT=1;ODDS=48.8009;PAIRED=0.981818;PAIREDR=0;PAO=0;PQA=0;PQR=0;PRO=0;QA=1955;QR=0;RO=0;RPL=27;RPP=3.04978;RPPR=0;RPR=28;RUN=1;SAF=48;SAP=69.3784;SAR=7;SRF=0;SRP=0;SRR=0;TYPE=snp	GT:DP:AD:RO:QR:AO:QA	1/1/1:56:0	55:0:0:55:1955
chrI	12536	.	G	A	205.442	PASS	AB=0.468531;ABP=4.24029;AC=1;AF=0.333333;AN=3;AO=67;CIGAR=1X;DP=143;DPB=143;DPRA=0;EPP=6.93191;EPPR=3.46745;GTI=0;LEN=1;MEANALT=1;MQM=18.9254;MQMR=24.3158;NS=1;NUMALT=1;ODDS=12.4766;PAIRED=0.656716;PAIREDR=0.934211;PAO=0;PQA=0;PQR=0;PRO=0;QA=2376;QR=2744;RO=76;RPL=0;RPP=148.499;RPPR=10.3247;RPR=67;RUN=1;SAF=28;SAP=6.93191;SAR=39;SRF=38;SRP=3.0103;SRR=38;TYPE=snp	GT:DP:AD:RO:QR:AO:QA	0/0/1:143:76	67:76:2744:67:2376
chrI	12581	.	A	G	983.4	PASS	AB=0.476744;ABP=3.81829;AC=1;AF=0.333333;AN=3;AO=82;CIGAR=1X;DP=172;DPB=172;DPRA=0;EPP=18.2636;EPPR=5.42305;GTI=0;LEN=1;MEANALT=1;MQM=24.1829;MQMR=26.2556;NS=1;NUMALT=1;ODDS=11.0904;PAIRED=0.97561;PAIREDR=0.6;PAO=0;PQA=0;PQR=0;PRO=0;QA=3089;QR=3198;RO=90;RPL=29;RPP=18.2636;RPPR=14.688;RPR=53;RUN=1;SAF=32;SAP=11.5903;SAR=50;SRF=36;SRP=10.8276;SRR=54;TYPE=snp	GT:DP:AD:RO:QR:AO:QA	0/0/1:172:90	82:90:3198:82:3089
chrI	12613	.	A	G	511.318	PASS	AB=0.343066;ABP=32.3173;AC=1;AF=0.333333;AN=3;AO=47;CIGAR=1X;DP=137;DPB=137;DPRA=0;EPP=23.3852;EPPR=3.39634;GTI=0;LEN=1;MEANALT=1;MQM=27.3191;MQMR=27.6778;NS=1;NUMALT=1;ODDS=59.6107;PAIRED=0.957447;PAIREDR=0.8;PAO=0;PQA=0;PQR=0;PRO=0;QA=1749;QR=2978;RO=90;RPL=37;RPP=36.6912;RPPR=198.443;RPR=10;RUN=1;SAF=7;SAP=53.3238;SAR=40;SRF=43;SRP=3.39634;SRR=47;TYPE=snp	GT:DP:AD:RO:QR:AO:QA	0/0/1:137:90	47:90:2978:47:1749
chrI	12637	.	T	C	88.9423	PASS	AB=0.25974;ABP=41.6174;AC=1;AF=0.333333;AN=3;AO=20;CIGAR=1X;DP=77;DPB=77;DPRA=0;EPP=13.8677;EPPR=30.7823;GTI=0;LEN=1;MEANALT=1;MQM=32.55;MQMR=29.0702;NS=1;NUMALT=1;ODDS=20.4797;PAIRED=0.85;PAIREDR=0.807018;PAO=0;PQA=0;PQR=0;PRO=0;QA=684;QR=1956;RO=57;RPL=20;RPP=46.4397;RPPR=67.0497;RPR=0;RUN=1;SAF=15;SAP=13.8677;SAR=5;SRF=9;SRP=60.9543;SRR=48;TYPE=snp	GT:DP:AD:RO:QR:AO:QA	0/0/1:77:57	20:57:1956:20:684
chrI	12646	.	A	T	238.138	PASS	AB=0.571429;ABP=4.56135;AC=2;AF=0.666667;AN=3;AO=20;CIGAR=1X;DP=35;DPB=35;DPRA=0;EPP=6.91895;EPPR=14.7363;GTI=0;LEN=1;MEANALT=1;MQM=31.55;MQMR=21.3333;NS=1;NUMALT=1;ODDS=6.93147;PAIRED=0.75;PAIREDR=1;PAO=0;PQA=0;PQR=0;PRO=0;QA=686;QR=549;RO=15;RPL=15;RPP=13.8677;RPPR=27.4756;RPR=5;RUN=1;SAF=10;SAP=3.0103;SAR=10;SRF=2;SRP=20.5268;SRR=13;TYPE=snp	GT:DP:AD:RO:QR:AO:QA	0/1/1:35:15	20:15:549:20:686
chrI	12700	.	A	G	69.9881	PASS	AB=0;ABP=0;AC=3;AF=1;AN=3;AO=12;CIGAR=1X;DP=13;DPB=13;DPRA=0;EPP=3.0103;EPPR=5.18177;GTI=0;LEN=1;MEANALT=1;MQM=9.75;MQMR=4;NS=1;NUMALT=1;ODDS=14.7217;PAIRED=1;PAIREDR=1;PAO=0;PQA=0;PQR=0;PRO=0;QA=422;QR=39;RO=1;RPL=7;RPP=3.73412;RPPR=5.18177;RPR=5;RUN=1;SAF=1;SAP=21.1059;SAR=11;SRF=0;SRP=5.18177;SRR=1;TYPE=snp	GT:DP:AD:RO:QR:AO:QA	1/1/1:13:1	12:1:39:12:422
chrI	12725	.	G	A	44.0679	PASS	AB=0.333333;ABP=5.9056;AC=1;AF=0.333333;AN=3;AO=4;CIGAR=1X;DP=12;DPB=12;DPRA=0;EPP=3.0103;EPPR=20.3821;GTI=0;LEN=1;MEANALT=1;MQM=12;MQMR=7.125;NS=1;NUMALT=1;ODDS=10.147;PAIRED=1;PAIREDR=1;PAO=0;PQA=0;PQR=0;PRO=0;QA=158;QR=313;RO=8;RPL=0;RPP=11.6962;RPPR=20.3821;RPR=4;RUN=1;SAF=2;SAP=3.0103;SAR=2;SRF=0;SRP=20.3821;SRR=8;TYPE=snp	GT:DP:AD:RO:QR:AO:QA	0/0/1:12:8	4:8:313:4:158
chrI	12796	.	A	T	95.5186	PASS	AB=0;ABP=0;AC=3;AF=1;AN=3;AO=14;CIGAR=1X;DP=26;DPB=26;DPRA=0;EPP=5.49198;EPPR=7.35324;GTI=0;LEN=1;MEANALT=2;MQM=11.2143;MQMR=2;NS=1;NUMALT=1;ODDS=16.345;PAIRED=1;PAIREDR=1;PAO=0;PQA=0;PQR=0;PRO=0;QA=539;QR=82;RO=2;RPL=5;RPP=5.49198;RPPR=7.35324;RPR=9;RUN=1;SAF=0;SAP=33.4109;SAR=14;SRF=0;SRP=7.35324;SRR=2;TYPE=snp	GT:DP:AD:RO:QR:AO:QA	1/1/1:26:2	14:2:82:14:539
chrI	13045	.	A	G	272.613	PASS	AB=0;ABP=0;AC=3;AF=1;AN=3;AO=31;CIGAR=1X;DP=31;DPB=31;DPRA=0;EPP=61.9202;EPPR=0;GTI=0;LEN=1;MEANALT=1;MQM=19.129;MQMR=0;NS=1;NUMALT=1;ODDS=29.3385;PAIRED=1;PAIREDR=0;PAO=0;PQA=0;PQR=0;PRO=0;QA=1159;QR=0;RO=0;RPL=0;RPP=70.3259;RPPR=0;RPR=31;RUN=1;SAF=30;SAP=61.9202;SAR=1;SRF=0;SRP=0;SRR=0;TYPE=snp	GT:DP:AD:RO:QR:AO:QA	1/1/1:31:0	31:0:0:31:1159
chrI	13050	.	C	T	411.444	PASS	AB=0;ABP=0;AC=3;AF=1;AN=3;AO=36;CIGAR=1X;DP=36;DPB=36;DPRA=0;EPP=57.2971;EPPR=0;GTI=0;LEN=1;MEANALT=1;MQM=21.1389;MQMR=0;NS=1;NUMALT=1;ODDS=33.3932;PAIRED=1;PAIREDR=0;PAO=0;PQA=0;PQR=0;PRO=0;QA=1306;QR=0;RO=0;RPL=2;RPP=64.7766;RPPR=0;RPR=34;RUN=1;SAF=35;SAP=72.7387;SAR=1;SRF=0;SRP=0;SRR=0;TYPE=snp	GT:DP:AD:RO:QR:AO:QA	1/1/1:36:0	36:0:0:36:1306
chrI	13093	.	A	G	892.897	PASS	AB=0;ABP=0;AC=3;AF=1;AN=3;AO=66;CIGAR=1X;DP=72;DPB=72;DPRA=0;EPP=3.1419;EPPR=8.80089;GTI=0;LEN=1;MEANALT=1;MQM=17.7576;MQMR=5.16667;NS=1;NUMALT=1;ODDS=54.4487;PAIRED=0.984848;PAIREDR=1;PAO=0;PQA=0;PQR=0;PRO=0;QA=2399;QR=214;RO=6;RPL=30;RPP=4.19474;RPPR=16.0391;RPR=36;RUN=1;SAF=60;SAP=98.9499;SAR=6;SRF=5;SRP=8.80089;SRR=1;TYPE=snp	GT:DP:AD:RO:QR:AO:QA	1/1/1:72:6	66:6:214:66:2399
chrI	13102	.	T	C	363.155	PASS	AB=0.639535;ABP=17.5541;AC=2;AF=0.666667;AN=3;AO=55;CIGAR=1X;DP=86;DPB=86;DPRA=0;EPP=11.8936;EPPR=3.64073;GTI=0;LEN=1;MEANALT=1;MQM=17.0182;MQMR=15.4839;NS=1;NUMALT=1;ODDS=17.9854;PAIRED=0.981818;PAIREDR=1;PAO=0;PQA=0;PQR=0;PRO=0;QA=1853;QR=1119;RO=31;RPL=32;RPP=6.20829;RPPR=23.254;RPR=23;RUN=1;SAF=52;SAP=97.8049;SAR=3;SRF=22;SRP=14.8483;SRR=9;TYPE=snp	GT:DP:AD:RO:QR:AO:QA	0/1/1:86:31	55:31:1119:55:1853
chrI	13104	.	C	T	78.4233	PASS	AB=0.303371;ABP=32.8985;AC=1;AF=0.333333;AN=3;AO=27;CIGAR=1X;DP=89;DPB=89;DPRA=0;EPP=3.09072;EPPR=8.05372;GTI=0;LEN=1;MEANALT=1;MQM=17.9259;MQMR=15.7419;NS=1;NUMALT=1;ODDS=18.0576;PAIRED=1;PAIREDR=0.983871;PAO=0;PQA=0;PQR=0;PRO=0;QA=866;QR=2250;RO=62;RPL=7;RPP=16.6021;RPPR=3.57068;RPR=20;RUN=1;SAF=19;SAP=12.7417;SAR=8;SRF=58;SRP=105.14;SRR=4;TYPE=snp	GT:DP:AD:RO:QR:AO:QA	0/0/1:89:62	27:62:2250:27:866
chrI	13109	.	G	A	69.3493	PASS	AB=0.305263;ABP=34.3024;AC=1;AF=0.333333;AN=3;AO=29;CIGAR=1X;DP=95;DPB=95;DPRA=0;EPP=4.88226;EPPR=6.30041;GTI=0;LEN=1;MEANALT=1;MQM=17.4483;MQMR=15.4848;NS=1;NUMALT=1;ODDS=15.9683;PAIRED=1;PAIREDR=0.984848;PAO=0;PQA=0;PQR=0;PRO=0;QA=956;QR=2316;RO=66;RPL=8;RPP=15.6647;RPPR=3.0103;RPR=21;RUN=1;SAF=18;SAP=6.67934;SAR=11;SRF=61;SRP=106.188;SRR=5;TYPE=snp	GT:DP:AD:RO:QR:AO:QA	0/0/1:95:66	29:66:2316:29:956
chrI	13141	.	A	G	77.9665	PASS	AB=0.290909;ABP=44.7815;AC=1;AF=0.333333;AN=3;AO=32;CIGAR=1X;DP=110;DPB=110;DPRA=0;EPP=3.0103;EPPR=12.0303;GTI=0;LEN=1;MEANALT=1;MQM=16.3125;MQMR=13.8205;NS=1;NUMALT=1;ODDS=17.9525;PAIRED=0.96875;PAIREDR=0.974359;PAO=0;PQA=0;PQR=0;PRO=0;QA=1111;QR=2610;RO=78;RPL=11;RPP=9.79615;RPPR=4.79202;RPR=21;RUN=1;SAF=25;SAP=24.9965;SAR=7;SRF=53;SRP=24.8364;SRR=25;TYPE=snp	GT:DP:AD:RO:QR:AO:QA	0/0/1:110:78	32:78:2610:32:1111
chrI	13150	.	T	C	119.134	PASS	AB=0.305882;ABP=58.6511;AC=1;AF=0.333333;AN=3;AO=52;CIGAR=1X;DP=170;DPB=170;DPRA=0;EPP=16.5402;EPPR=3.30474;GTI=0;LEN=1;MEANALT=1;MQM=16.2692;MQMR=16.9661;NS=1;NUMALT=1;ODDS=27.4317;PAIRED=0.826923;PAIREDR=0.915254;PAO=0;PQA=0;PQR=0;PRO=0;QA=1835;QR=4110;RO=118;RPL=11;RPP=40.5935;RPPR=29.5832;RPR=41;RUN=1;SAF=42;SAP=45.7716;SAR=10;SRF=81;SRP=38.6372;SRR=37;TYPE=snp	GT:DP:AD:RO:QR:AO:QA	0/0/1:170:118	52:118:4110:52:1835
chrI	13151	.	G	A	678.483	PASS	AB=0.577143;ABP=12.056;AC=2;AF=0.666667;AN=3;AO=101;CIGAR=1X;DP=175;DPB=175;DPRA=0;EPP=3.2038;EPPR=19.9126;GTI=0;LEN=1;MEANALT=1;MQM=15.901;MQMR=18.7838;NS=1;NUMALT=1;ODDS=37.4299;PAIRED=0.940594;PAIREDR=0.810811;PAO=0;PQA=0;PQR=0;PRO=0;QA=3506;QR=2612;RO=74;RPL=41;RPP=10.7717;RPPR=82.3571;RPR=60;RUN=1;SAF=70;SAP=35.7114;SAR=31;SRF=56;SRP=45.3834;SRR=18;TYPE=snp	GT:DP:AD:RO:QR:AO:QA	0/1/1:175:74	101:74:2612:101:3506
chrI	13189	.	A	G	310.87	PASS	AB=0.301802;ABP=78.7575;AC=1;AF=0.333333;AN=3;AO=67;CIGAR=1X;DP=222;DPB=222;DPRA=0;EPP=8.4876;EPPR=3.13803;GTI=0;LEN=1;MEANALT=2;MQM=19.209;MQMR=20.8693;NS=1;NUMALT=1;ODDS=71.5804;PAIRED=0.895522;PAIREDR=0.875817;PAO=0;PQA=0;PQR=0;PRO=0;QA=2516;QR=5170;RO=153;RPL=6;RPP=101.051;RPPR=45.943;RPR=61;RUN=1;SAF=42;SAP=12.3768;SAR=25;SRF=90;SRP=13.3567;SRR=63;TYPE=snp	GT:DP:AD:RO:QR:AO:QA	0/0/1:222:153	67:153:5170:67:2516
chrI	13213	.	T	C	1852.74	PASS	AB=0.533597;ABP=5.49076;AC=2;AF=0.666667;AN=3;AO=135;CIGAR=1X;DP=253;DPB=253;DPRA=0;EPP=27.4756;EPPR=7.25883;GTI=0;LEN=1;MEANALT=3;MQM=28.4741;MQMR=17.8348;NS=1;NUMALT=1;ODDS=27.7259;PAIRED=0.859259;PAIREDR=0.878261;PAO=0;PQA=0;PQR=0;PRO=0;QA=4669;QR=3597;RO=115;RPL=66;RPP=3.15506;RPPR=109.224;RPR=69;RUN=1;SAF=76;SAP=7.65886;SAR=59;SRF=67;SRP=9.82684;SRR=48;TYPE=snp	GT:DP:AD:RO:QR:AO:QA	0/1/1:253:115	135:115:3597:135:4669
chrI	13222	.	T	A	729.156	PASS	AB=0.439114;ABP=11.7363;AC=1;AF=0.333333;AN=3;AO=119;CIGAR=1X;DP=271;DPB=271;DPRA=0;EPP=8.28388;EPPR=15.8677;GTI=0;LEN=1;MEANALT=1;MQM=17.9832;MQMR=28.2632;NS=1;NUMALT=1;ODDS=45.7477;PAIRED=0.87395;PAIREDR=0.861842;PAO=0;PQA=0;PQR=0;PRO=0;QA=4373;QR=5467;RO=152;RPL=100;RPP=122.733;RPPR=7.63896;RPR=19;RUN=1;SAF=71;SAP=12.6633;SAR=48;SRF=84;SRP=6.66752;SRR=68;TYPE=snp	GT:DP:AD:RO:QR:AO:QA	0/0/1:271:152	119:152:5467:119:4373
chrI	13257	.	T	C	3040.18	PASS	AB=0;ABP=0;AC=3;AF=1;AN=3;AO=158;CIGAR=1X;DP=158;DPB=158;DPRA=0;EPP=3.88988;EPPR=0;GTI=0;LEN=1;MEANALT=1;MQM=26.3038;MQMR=0;NS=1;NUMALT=1;ODDS=132.327;PAIRED=0.898734;PAIREDR=0;PAO=0;PQA=0;PQR=0;PRO=0;QA=5773;QR=0;RO=0;RPL=90;RPP=9.66215;RPPR=0;RPR=68;RUN=1;SAF=63;SAP=17.0836;SAR=95;SRF=0;SRP=0;SRR=0;TYPE=snp	GT:DP:AD:RO:QR:AO:QA	1/1/1:158:0	158:0:0:158:5773
chrI	13400	.	A	G	1867.53	PASS	AB=0;ABP=0;AC=3;AF=1;AN=3;AO=97;CIGAR=1X;DP=97;DPB=97;DPRA=0;EPP=5.71904;EPPR=0;GTI=0;LEN=1;MEANALT=1;MQM=28.7423;MQMR=0;NS=1;NUMALT=1;ODDS=82.8599;PAIRED=0.876289;PAIREDR=0;PAO=0;PQA=0;PQR=0;PRO=0;QA=3598;QR=0;RO=0;RPL=88;RPP=142.723;RPPR=0;RPR=9;RUN=1;SAF=38;SAP=12.8827;SAR=59;SRF=0;SRP=0;SRR=0;TYPE=snp	GT:DP:AD:RO:QR:AO:QA	1/1/1:97:0	97:0:0:97:3598
chrI	13461	.	A	C	1122.9	PASS	AB=0;ABP=0;AC=3;AF=1;AN=3;AO=64;CIGAR=1X;DP=66;DPB=66;DPRA=0;EPP=81.1833;EPPR=3.0103;GTI=0;LEN=1;MEANALT=1;MQM=27;MQMR=8;NS=1;NUMALT=1;ODDS=52.0978;PAIRED=0.984375;PAIREDR=1;PAO=0;PQA=0;PQR=0;PRO=0;QA=2382;QR=81;RO=2;RPL=12;RPP=57.2971;RPPR=3.0103;RPR=52;RUN=1;SAF=4;SAP=109.412;SAR=60;SRF=0;SRP=7.35324;SRR=2;TYPE=snp	GT:DP:AD:RO:QR:AO:QA	1/1/1:66:2	64:2:81:64:2382
chrI	13517	.	A	G	652.204	PASS	AB=0.777778;ABP=39.2015;AC=2;AF=0.666667;AN=3;AO=42;CIGAR=1X;DP=54;DPB=54;DPRA=0;EPP=4.87156;EPPR=29.068;GTI=0;LEN=1;MEANALT=1;MQM=28.5476;MQMR=36.25;NS=1;NUMALT=1;ODDS=20.5231;PAIRED=1;PAIREDR=1;PAO=0;PQA=0;PQR=0;PRO=0;QA=1534;QR=457;RO=12;RPL=24;RPP=4.87156;RPPR=29.068;RPR=18;RUN=1;SAF=0;SAP=94.2121;SAR=42;SRF=0;SRP=29.068;SRR=12;TYPE=snp	GT:DP:AD:RO:QR:AO:QA	0/1/1:54:12	42:12:457:42:1534
chrI	13558	.	G	A	512.501	PASS	AB=0;ABP=0;AC=3;AF=1;AN=3;AO=29;CIGAR=1X;DP=29;DPB=29;DPRA=0;EPP=24.6501;EPPR=0;GTI=0;LEN=1;MEANALT=1;MQM=26.3448;MQMR=0;NS=1;NUMALT=1;ODDS=27.7167;PAIRED=1;PAIREDR=0;PAO=0;PQA=0;PQR=0;PRO=0;QA=1088;QR=0;RO=0;RPL=21;RPP=15.6647;RPPR=0;RPR=8;RUN=1;SAF=2;SAP=49.8093;SAR=27;SRF=0;SRP=0;SRR=0;TYPE=snp	GT:DP:AD:RO:QR:AO:QA	1/1/1:29:0	29:0:0:29:1088
chrI	13588	.	G	A	54.8139	PASS	AB=0.333333;ABP=8.07707;AC=1;AF=0.333333;AN=3;AO=7;CIGAR=1X;DP=21;DPB=21;DPRA=0;EPP=18.2106;EPPR=33.4109;GTI=0;LEN=1;MEANALT=1;MQM=35;MQMR=26.1429;NS=1;NUMALT=1;ODDS=9.70406;PAIRED=1;PAIREDR=1;PAO=0;PQA=0;PQR=0;PRO=0;QA=267;QR=528;RO=14;RPL=0;RPP=18.2106;RPPR=33.4109;RPR=7;RUN=1;SAF=7;SAP=18.2106;SAR=0;SRF=0;SRP=33.4109;SRR=14;TYPE=snp	GT:DP:AD:RO:QR:AO:QA	0/0/1:21:14	7:14:528:7:267
chrI	13630	.	T	G	743.648	PASS	AB=0;ABP=0;AC=3;AF=1;AN=3;AO=30;CIGAR=1X;DP=30;DPB=30;DPRA=0;EPP=31.9633;EPPR=0;GTI=0;LEN=1;MEANALT=1;MQM=39.0333;MQMR=0;NS=1;NUMALT=1;ODDS=28.5276;PAIRED=1;PAIREDR=0;PAO=0;PQA=0;PQR=0;PRO=0;QA=1078;QR=0;RO=0;RPL=5;RPP=31.9633;RPPR=0;RPR=25;RUN=1;SAF=30;SAP=68.1545;SAR=0;SRF=0;SRP=0;SRR=0;TYPE=snp	GT:DP:AD:RO:QR:AO:QA	1/1/1:30:0	30:0:0:30:1078
chrI	13849	.	G	A	2680.75	PASS	AB=0;ABP=0;AC=3;AF=1;AN=3;AO=96;CIGAR=1X;DP=97;DPB=97;DPRA=0;EPP=3.10078;EPPR=5.18177;GTI=0;LEN=1;MEANALT=1;MQM=56.25;MQMR=60;NS=1;NUMALT=1;ODDS=78.0669;PAIRED=0.854167;PAIREDR=1;PAO=0;PQA=0;PQR=0;PRO=0;QA=3066;QR=16;RO=1;RPL=44;RPP=4.45795;RPPR=5.18177;RPR=52;RUN=1;SAF=47;SAP=3.10078;SAR=49;SRF=0;SRP=5.18177;SRR=1;TYPE=snp	GT:DP:AD:RO:QR:AO:QA	1/1/1:97:1	96:1:16:96:3066
chrI	13856	.	A	G	3206.88	PASS	AB=0;ABP=0;AC=3;AF=1;AN=3;AO=101;CIGAR=1X;DP=101;DPB=101;DPRA=0;EPP=6.64375;EPPR=0;GTI=0;LEN=1;MEANALT=1;MQM=56.7723;MQMR=0;NS=1;NUMALT=1;ODDS=86.1037;PAIRED=0.871287;PAIREDR=0;PAO=0;PQA=0;PQR=0;PRO=0;QA=3659;QR=0;RO=0;RPL=48;RPP=3.54779;RPPR=0;RPR=53;RUN=1;SAF=49;SAP=3.2038;SAR=52;SRF=0;SRP=0;SRR=0;TYPE=snp	GT:DP:AD:RO:QR:AO:QA	1/1/1:101:0	101:0:0:101:3659
chrI	13878	.	A	C	3175.1	PASS	AB=0;ABP=0;AC=3;AF=1;AN=3;AO=99;CIGAR=1X;DP=99;DPB=99;DPRA=0;EPP=3.20771;EPPR=0;GTI=0;LEN=1;MEANALT=1;MQM=57.8485;MQMR=0;NS=1;NUMALT=1;ODDS=84.4818;PAIRED=0.888889;PAIREDR=0;PAO=0;PQA=0;PQR=0;PRO=0;QA=3600;QR=0;RO=0;RPL=54;RPP=4.78696;RPPR=0;RPR=45;RUN=1;SAF=48;SAP=3.20771;SAR=51;SRF=0;SRP=0;SRR=0;TYPE=snp	GT:DP:AD:RO:QR:AO:QA	1/1/1:99:0	99:0:0:99:3600
chrI	14052	.	G	T	3022.86	PASS	AB=0;ABP=0;AC=3;AF=1;AN=3;AO=91;CIGAR=1X;DP=91;DPB=91;DPRA=0;EPP=8.37933;EPPR=0;GTI=0;LEN=1;MEANALT=1;MQM=60;MQMR=0;NS=1;NUMALT=1;ODDS=77.9944;PAIRED=0.912088;PAIREDR=0;PAO=0;PQA=0;PQR=0;PRO=0;QA=3407;QR=0;RO=0;RPL=37;RPP=9.90651;RPPR=0;RPR=54;RUN=1;SAF=45;SAP=3.03416;SAR=46;SRF=0;SRP=0;SRR=0;TYPE=snp	GT:DP:AD:RO:QR:AO:QA	1/1/1:91:0	91:0:0:91:3407
chrI	14090	.	G	A	2372.76	PASS	AB=0;ABP=0;AC=3;AF=1;AN=3;AO=87;CIGAR=1X;DP=87;DPB=87;DPRA=0;EPP=3.23494;EPPR=0;GTI=0;LEN=1;MEANALT=1;MQM=57.0345;MQMR=0;NS=1;NUMALT=1;ODDS=74.7506;PAIRED=0.931034;PAIREDR=0;PAO=0;PQA=0;PQR=0;PRO=0;QA=2762;QR=0;RO=0;RPL=50;RPP=7.22845;RPPR=0;RPR=37;RUN=1;SAF=34;SAP=12.0207;SAR=53;SRF=0;SRP=0;SRR=0;TYPE=snp	GT:DP:AD:RO:QR:AO:QA	1/1/1:87:0	87:0:0:87:2762
chrI	14234	.	A	T	1988.21	PASS	AB=0;ABP=0;AC=3;AF=1;AN=3;AO=65;CIGAR=1X;DP=65;DPB=65;DPRA=0;EPP=15.0703;EPPR=0;GTI=0;LEN=1;MEANALT=1;MQM=50.7077;MQMR=0;NS=1;NUMALT=1;ODDS=56.9102;PAIRED=0.984615;PAIREDR=0;PAO=0;PQA=0;PQR=0;PRO=0;QA=2378;QR=0;RO=0;RPL=37;RPP=5.71629;RPPR=0;RPR=28;RUN=1;SAF=30;SAP=3.84548;SAR=35;SRF=0;SRP=0;SRR=0;TYPE=snp	GT:DP:AD:RO:QR:AO:QA	1/1/1:65:0	65:0:0:65:2378
chrI	14243	.	T	G	1861.86	PASS	AB=0;ABP=0;AC=3;AF=1;AN=3;AO=65;CIGAR=1X;DP=65;DPB=65;DPRA=0;EPP=15.0703;EPPR=0;GTI=0;LEN=1;MEANALT=1;MQM=47.1846;MQMR=0;NS=1;NUMALT=1;ODDS=56.9102;PAIRED=0.984615;PAIREDR=0;PAO=0;PQA=0;PQR=0;PRO=0;QA=2313;QR=0;RO=0;RPL=32;RPP=3.04371;RPPR=0;RPR=33;RUN=1;SAF=33;SAP=3.04371;SAR=32;SRF=0;SRP=0;SRR=0;TYPE=snp	GT:DP:AD:RO:QR:AO:QA	1/1/1:65:0	65:0:0:65:2313
chrI	14266	.	T	C	1590.58	PASS	AB=0;ABP=0;AC=3;AF=1;AN=3;AO=56;CIGAR=1X;DP=56;DPB=56;DPRA=0;EPP=3.0103;EPPR=0;GTI=0;LEN=1;MEANALT=1;MQM=45.1964;MQMR=0;NS=1;NUMALT=1;ODDS=49.6118;PAIRED=0.982143;PAIREDR=0;PAO=0;PQA=0;PQR=0;PRO=0;QA=2075;QR=0;RO=0;RPL=35;RPP=10.6105;RPPR=0;RPR=21;RUN=1;SAF=25;SAP=4.40625;SAR=31;SRF=0;SRP=0;SRR=0;TYPE=snp	GT:DP:AD:RO:QR:AO:QA	1/1/1:56:0	56:0:0:56:2075
chrI	14284	.	A	G	1268.84	PASS	AB=0;ABP=0;AC=3;AF=1;AN=3;AO=46;CIGAR=1X;DP=46;DPB=46;DPRA=0;EPP=7.73089;EPPR=0;GTI=0;LEN=1;MEANALT=1;MQM=41.8696;MQMR=0;NS=1;NUMALT=1;ODDS=41.5025;PAIRED=1;PAIREDR=0;PAO=0;PQA=0;PQR=0;PRO=0;QA=1732;QR=0;RO=0;RPL=29;RPP=9.80795;RPPR=0;RPR=17;RUN=1;SAF=15;SAP=15.095;SAR=31;SRF=0;SRP=0;SRR=0;TYPE=snp	GT:DP:AD:RO:QR:AO:QA	1/1/1:46:0	46:0:0:46:1732
chrI	14308	.	C	T	1144.24	PASS	AB=0;ABP=0;AC=3;AF=1;AN=3;AO=45;CIGAR=1X;DP=45;DPB=45;DPRA=0;EPP=3.05855;EPPR=0;GTI=0;LEN=1;MEANALT=1;MQM=34.7333;MQMR=0;NS=1;NUMALT=1;ODDS=40.6916;PAIRED=1;PAIREDR=0;PAO=0;PQA=0;PQR=0;PRO=0;QA=1609;QR=0;RO=0;RPL=27;RPP=6.91895;RPPR=0;RPR=18;RUN=1;SAF=15;SAP=13.8677;SAR=30;SRF=0;SRP=0;SRR=0;TYPE=snp	GT:DP:AD:RO:QR:AO:QA	1/1/1:45:0	45:0:0:45:1609
chrI	14378	.	A	G	1055.98	PASS	AB=0;ABP=0;AC=3;AF=1;AN=3;AO=43;CIGAR=1X;DP=43;DPB=43;DPRA=0;EPP=3.46479;EPPR=0;GTI=0;LEN=1;MEANALT=1;MQM=32.9302;MQMR=0;NS=1;NUMALT=1;ODDS=39.0697;PAIRED=1;PAIREDR=0;PAO=0;PQA=0;PQR=0;PRO=0;QA=1545;QR=0;RO=0;RPL=21;RPP=3.0608;RPPR=0;RPR=22;RUN=1;SAF=9;SAP=34.5724;SAR=34;SRF=0;SRP=0;SRR=0;TYPE=snp	GT:DP:AD:RO:QR:AO:QA	1/1/1:43:0	43:0:0:43:1545
chrI	14401	.	G	A	750.713	PASS	AB=0;ABP=0;AC=3;AF=1;AN=3;AO=31;CIGAR=1X;DP=31;DPB=31;DPRA=0;EPP=11.486;EPPR=0;GTI=0;LEN=1;MEANALT=1;MQM=32.1613;MQMR=0;NS=1;NUMALT=1;ODDS=29.3385;PAIRED=1;PAIREDR=0;PAO=0;PQA=0;PQR=0;PRO=0;QA=1186;QR=0;RO=0;RPL=22;RPP=14.8483;RPPR=0;RPR=9;RUN=1;SAF=5;SAP=33.9012;SAR=26;SRF=0;SRP=0;SRR=0;TYPE=snp	GT:DP:AD:RO:QR:AO:QA	1/1/1:31:0	31:0:0:31:1186
chrI	14438	.	G	A	331.644	PASS	AB=0;ABP=0;AC=3;AF=1;AN=3;AO=17;CIGAR=1X;DP=17;DPB=17;DPRA=0;EPP=13.3567;EPPR=0;GTI=0;LEN=1;MEANALT=1;MQM=29.2353;MQMR=0;NS=1;NUMALT=1;ODDS=17.9855;PAIRED=1;PAIREDR=0;PAO=0;PQA=0;PQR=0;PRO=0;QA=632;QR=0;RO=0;RPL=17;RPP=39.9253;RPPR=0;RPR=0;RUN=1;SAF=4;SAP=13.3567;SAR=13;SRF=0;SRP=0;SRR=0;TYPE=snp	GT:DP:AD:RO:QR:AO:QA	1/1/1:17:0	17:0:0:17:632
chrI	14448	.	T	C	182.089	PASS	AB=0;ABP=0;AC=3;AF=1;AN=3;AO=11;CIGAR=1X;DP=11;DPB=11;DPRA=0;EPP=7.94546;EPPR=0;GTI=0;LEN=1;MEANALT=1;MQM=25.2727;MQMR=0;NS=1;NUMALT=1;ODDS=13.1199;PAIRED=1;PAIREDR=0;PAO=0;PQA=0;PQR=0;PRO=0;QA=383;QR=0;RO=0;RPL=11;RPP=26.8965;RPPR=0;RPR=0;RUN=1;SAF=3;SAP=7.94546;SAR=8;SRF=0;SRP=0;SRR=0;TYPE=snp	GT:DP:AD:RO:QR:AO:QA	1/1/1:11:0	11:0:0:11:383
chrI	14486	.	T	C	177.675	PASS	AB=0;ABP=0;AC=3;AF=1;AN=3;AO=11;CIGAR=1X;DP=11;DPB=11;DPRA=0;EPP=4.78696;EPPR=0;GTI=0;LEN=1;MEANALT=1;MQM=24.1818;MQMR=0;NS=1;NUMALT=1;ODDS=13.1199;PAIRED=1;PAIREDR=0;PAO=0;PQA=0;PQR=0;PRO=0;QA=403;QR=0;RO=0;RPL=0;RPP=26.8965;RPPR=0;RPR=11;RUN=1;SAF=4;SAP=4.78696;SAR=7;SRF=0;SRP=0;SRR=0;TYPE=snp	GT:DP:AD:RO:QR:AO:QA	1/1/1:11:0	11:0:0:11:403
chrI	14536	.	G	A	1033.24	PASS	AB=0;ABP=0;AC=3;AF=1;AN=3;AO=42;CIGAR=1X;DP=42;DPB=42;DPRA=0;EPP=6.31921;EPPR=0;GTI=0;LEN=1;MEANALT=1;MQM=35.0952;MQMR=0;NS=1;NUMALT=1;ODDS=38.2588;PAIRED=0.97619;PAIREDR=0;PAO=0;PQA=0;PQR=0;PRO=0;QA=1525;QR=0;RO=0;RPL=11;RPP=23.691;RPPR=0;RPR=31;RUN=1;SAF=22;SAP=3.21711;SAR=20;SRF=0;SRP=0;SRR=0;TYPE=snp	GT:DP:AD:RO:QR:AO:QA	1/1/1:42:0	42:0:0:42:1525
chrI	14643	.	T	C	503.12	PASS	AB=0;ABP=0;AC=3;AF=1;AN=3;AO=24;CIGAR=1X;DP=24;DPB=24;DPRA=0;EPP=3.0103;EPPR=0;GTI=0;LEN=1;MEANALT=1;MQM=28.7083;MQMR=0;NS=1;NUMALT=1;ODDS=23.662;PAIRED=1;PAIREDR=0;PAO=0;PQA=0;PQR=0;PRO=0;QA=857;QR=0;RO=0;RPL=10;RPP=4.45795;RPPR=0;RPR=14;RUN=1;SAF=20;SAP=26.1727;SAR=4;SRF=0;SRP=0;SRR=0;TYPE=snp	GT:DP:AD:RO:QR:AO:QA	1/1/1:24:0	24:0:0:24:857
chrI	14657	.	C	T	513.224	PASS	AB=0;ABP=0;AC=3;AF=1;AN=3;AO=26;CIGAR=1X;DP=26;DPB=26;DPRA=0;EPP=3.0103;EPPR=0;GTI=0;LEN=1;MEANALT=1;MQM=27.5;MQMR=0;NS=1;NUMALT=1;ODDS=25.2839;PAIRED=1;PAIREDR=0;PAO=0;PQA=0;PQR=0;PRO=0;QA=925;QR=0;RO=0;RPL=6;RPP=19.3799;RPPR=0;RPR=20;RUN=1;SAF=19;SAP=15.0369;SAR=7;SRF=0;SRP=0;SRR=0;TYPE=snp	GT:DP:AD:RO:QR:AO:QA	1/1/1:26:0	26:0:0:26:925
chrI	14698	.	C	T	1263.25	PASS	AB=0;ABP=0;AC=3;AF=1;AN=3;AO=47;CIGAR=1X;DP=47;DPB=47;DPRA=0;EPP=5.27418;EPPR=0;GTI=0;LEN=1;MEANALT=1;MQM=45.4468;MQMR=0;NS=1;NUMALT=1;ODDS=42.3134;PAIRED=0.978723;PAIREDR=0;PAO=0;PQA=0;PQR=0;PRO=0;QA=1659;QR=0;RO=0;RPL=15;RPP=16.3625;RPPR=0;RPR=32;RUN=1;SAF=27;SAP=5.27418;SAR=20;SRF=0;SRP=0;SRR=0;TYPE=snp	GT:DP:AD:RO:QR:AO:QA	1/1/1:47:0	47:0:0:47:1659
chrI	14779	.	A	G	1023.56	PASS	AB=0;ABP=0;AC=3;AF=1;AN=3;AO=36;CIGAR=1X;DP=37;DPB=37;DPRA=0;EPP=6.8707;EPPR=0;GTI=0;LEN=1;MEANALT=2;MQM=46.5556;MQMR=0;NS=1;NUMALT=1;ODDS=33.3932;PAIRED=0.972222;PAIREDR=0;PAO=0;PQA=0;PQR=0;PRO=0;QA=1336;QR=0;RO=0;RPL=24;RPP=11.6962;RPPR=0;RPR=12;RUN=1;SAF=22;SAP=6.8707;SAR=14;SRF=0;SRP=0;SRR=0;TYPE=snp	GT:DP:AD:RO:QR:AO:QA	1/1/1:37:0	36:0:0:36:1336
chrI	14821	.	T	C	290.88	PASS	AB=0;ABP=0;AC=3;AF=1;AN=3;AO=15;CIGAR=1X;DP=15;DPB=15;DPRA=0;EPP=14.7363;EPPR=0;GTI=0;LEN=1;MEANALT=1;MQM=34;MQMR=0;NS=1;NUMALT=1;ODDS=16.3637;PAIRED=1;PAIREDR=0;PAO=0;PQA=0;PQR=0;PRO=0;QA=515;QR=0;RO=0;RPL=15;RPP=35.5824;RPPR=0;RPR=0;RUN=1;SAF=12;SAP=14.7363;SAR=3;SRF=0;SRP=0;SRR=0;TYPE=snp	GT:DP:AD:RO:QR:AO:QA	1/1/1:15:0	15:0:0:15:515
chrI	14831	.	A	C	266.009	PASS	AB=0;ABP=0;AC=3;AF=1;AN=3;AO=15;CIGAR=1X;DP=15;DPB=15;DPRA=0;EPP=10.1038;EPPR=0;GTI=0;LEN=1;MEANALT=1;MQM=27.4667;MQMR=0;NS=1;NUMALT=1;ODDS=16.3637;PAIRED=1;PAIREDR=0;PAO=0;PQA=0;PQR=0;PRO=0;QA=495;QR=0;RO=0;RPL=12;RPP=14.7363;RPPR=0;RPR=3;RUN=1;SAF=12;SAP=14.7363;SAR=3;SRF=0;SRP=0;SRR=0;TYPE=snp	GT:DP:AD:RO:QR:AO:QA	1/1/1:15:0	15:0:0:15:495
chrI	14841	.	G	A	462.09	PASS	AB=0;ABP=0;AC=3;AF=1;AN=3;AO=22;CIGAR=1X;DP=22;DPB=22;DPRA=0;EPP=3.40511;EPPR=0;GTI=0;LEN=1;MEANALT=1;MQM=29.2273;MQMR=0;NS=1;NUMALT=1;ODDS=22.0402;PAIRED=1;PAIREDR=0;PAO=0;PQA=0;PQR=0;PRO=0;QA=740;QR=0;RO=0;RPL=8;RPP=6.56362;RPPR=0;RPR=14;RUN=1;SAF=16;SAP=12.8806;SAR=6;SRF=0;SRP=0;SRR=0;TYPE=snp	GT:DP:AD:RO:QR:AO:QA	1/1/1:22:0	22:0:0:22:740
chrI	14856	.	C	A	540.578	PASS	AB=0;ABP=0;AC=3;AF=1;AN=3;AO=27;CIGAR=1X;DP=27;DPB=27;DPRA=0;EPP=5.02092;EPPR=0;GTI=0;LEN=1;MEANALT=1;MQM=33.8519;MQMR=0;NS=1;NUMALT=1;ODDS=26.0948;PAIRED=0.962963;PAIREDR=0;PAO=0;PQA=0;PQR=0;PRO=0;QA=903;QR=0;RO=0;RPL=0;RPP=61.6401;RPPR=0;RPR=27;RUN=1;SAF=16;SAP=5.02092;SAR=11;SRF=0;SRP=0;SRR=0;TYPE=snp	GT:DP:AD:RO:QR:AO:QA	1/1/1:27:0	27:0:0:27:903
chrI	14914	.	A	G	2007.63	PASS	AB=0;ABP=0;AC=3;AF=1;AN=3;AO=73;CIGAR=1X;DP=73;DPB=73;DPRA=0;EPP=5.41974;EPPR=0;GTI=0;LEN=1;MEANALT=1;MQM=46.3425;MQMR=0;NS=1;NUMALT=1;ODDS=63.3976;PAIRED=0.917808;PAIREDR=0;PAO=0;PQA=0;PQR=0;PRO=0;QA=2541;QR=0;RO=0;RPL=35;RPP=3.27802;RPPR=0;RPR=38;RUN=1;SAF=39;SAP=3.75395;SAR=34;SRF=0;SRP=0;SRR=0;TYPE=snp	GT:DP:AD:RO:QR:AO:QA	1/1/1:73:0	73:0:0:73:2541
chrI	15070	.	C	T	1889.82	PASS	AB=0;ABP=0;AC=3;AF=1;AN=3;AO=66;CIGAR=1X;DP=66;DPB=66;DPRA=0;EPP=5.11597;EPPR=0;GTI=0;LEN=1;MEANALT=1;MQM=46.2879;MQMR=0;NS=1;NUMALT=1;ODDS=57.7211;PAIRED=0.924242;PAIREDR=0;PAO=0;PQA=0;PQR=0;PRO=0;QA=2413;QR=0;RO=0;RPL=38;RPP=6.30041;RPPR=0;RPR=28;RUN=1;SAF=37;SAP=5.11597;SAR=29;SRF=0;SRP=0;SRR=0;TYPE=snp	GT:DP:AD:RO:QR:AO:QA	1/1/1:66:0	66:0:0:66:2413
chrI	15103	.	T	C	1823.26	PASS	AB=0;ABP=0;AC=3;AF=1;AN=3;AO=61;CIGAR=1X;DP=61;DPB=61;DPRA=0;EPP=4.7546;EPPR=0;GTI=0;LEN=1;MEANALT=1;MQM=47.5738;MQMR=0;NS=1;NUMALT=1;ODDS=53.6664;PAIRED=0.934426;PAIREDR=0;PAO=0;PQA=0;PQR=0;PRO=0;QA=2297;QR=0;RO=0;RPL=28;RPP=3.90025;RPPR=0;RPR=33;RUN=1;SAF=34;SAP=4.7546;SAR=27;SRF=0;SRP=0;SRR=0;TYPE=snp	GT:DP:AD:RO:QR:AO:QA	1/1/1:61:0	61:0:0:61:2297
chrI	15159	.	T	C	2665.25	PASS	AB=0;ABP=0;AC=3;AF=1;AN=3;AO=88;CIGAR=1X;DP=89;DPB=89;DPRA=0;EPP=11.0053;EPPR=0;GTI=0;LEN=1;MEANALT=2;MQM=51.9659;MQMR=0;NS=1;NUMALT=1;ODDS=75.5616;PAIRED=0.954545;PAIREDR=0;PAO=0;PQA=0;PQR=0;PRO=0;QA=3201;QR=0;RO=0;RPL=40;RPP=4.58955;RPPR=0;RPR=48;RUN=1;SAF=45;SAP=3.109;SAR=43;SRF=0;SRP=0;SRR=0;TYPE=snp	GT:DP:AD:RO:QR:AO:QA	1/1/1:89:0	88:0:0:88:3201
chrI	15194	.	G	C	2841.29	PASS	AB=0;ABP=0;AC=3;AF=1;AN=3;AO=91;CIGAR=1X;DP=91;DPB=91;DPRA=0;EPP=3.60686;EPPR=0;GTI=0;LEN=1;MEANALT=1;MQM=55.2198;MQMR=0;NS=1;NUMALT=1;ODDS=77.9944;PAIRED=0.945055;PAIREDR=0;PAO=0;PQA=0;PQR=0;PRO=0;QA=3313;QR=0;RO=0;RPL=52;RPP=7.04303;RPPR=0;RPR=39;RUN=1;SAF=50;SAP=4.94315;SAR=41;SRF=0;SRP=0;SRR=0;TYPE=snp	GT:DP:AD:RO:QR:AO:QA	1/1/1:91:0	91:0:0:91:3313
chrI	15201	.	G	A	3051.12	PASS	AB=0;ABP=0;AC=3;AF=1;AN=3;AO=97;CIGAR=1X;DP=97;DPB=97;DPRA=0;EPP=4.82359;EPPR=0;GTI=0;LEN=1;MEANALT=1;MQM=55.5155;MQMR=0;NS=1;NUMALT=1;ODDS=82.8599;PAIRED=0.948454;PAIREDR=0;PAO=0;PQA=0;PQR=0;PRO=0;QA=3541;QR=0;RO=0;RPL=53;RPP=4.82359;RPPR=0;RPR=44;RUN=1;SAF=52;SAP=4.10723;SAR=45;SRF=0;SRP=0;SRR=0;TYPE=snp	GT:DP:AD:RO:QR:AO:QA	1/1/1:97:0	97:0:0:97:3541
chrI	15324	.	C	T	2268.54	PASS	AB=0;ABP=0;AC=3;AF=1;AN=3;AO=80;CIGAR=1X;DP=80;DPB=80;DPRA=0;EPP=3.44459;EPPR=0;GTI=0;LEN=1;MEANALT=1;MQM=40.4875;MQMR=0;NS=1;NUMALT=1;ODDS=69.0741;PAIRED=0.95;PAIREDR=0;PAO=0;PQA=0;PQR=0;PRO=0;QA=2951;QR=0;RO=0;RPL=40;RPP=3.0103;RPPR=0;RPR=40;RUN=1;SAF=34;SAP=6.91895;SAR=46;SRF=0;SRP=0;SRR=0;TYPE=snp	GT:DP:AD:RO:QR:AO:QA	1/1/1:80:0	80:0:0:80:2951
chrI	15481	.	T	C	1874.38	PASS	AB=0;ABP=0;AC=3;AF=1;AN=3;AO=69;CIGAR=1X;DP=69;DPB=69;DPRA=0;EPP=3.29354;EPPR=0;GTI=0;LEN=1;MEANALT=1;MQM=37.9275;MQMR=0;NS=1;NUMALT=1;ODDS=60.1539;PAIRED=0.942029;PAIREDR=0;PAO=0;PQA=0;PQR=0;PRO=0;QA=2523;QR=0;RO=0;RPL=48;RPP=25.9524;RPPR=0;RPR=21;RUN=1;SAF=32;SAP=3.79707;SAR=37;SRF=0;SRP=0;SRR=0;TYPE=snp	GT:DP:AD:RO:QR:AO:QA	1/1/1:69:0	69:0:0:69:2523
chrI	15490	.	G	A	1729.39	PASS	AB=0;ABP=0;AC=3;AF=1;AN=3;AO=65;CIGAR=1X;DP=65;DPB=65;DPRA=0;EPP=3.04371;EPPR=0;GTI=0;LEN=1;MEANALT=1;MQM=36.5077;MQMR=0;NS=1;NUMALT=1;ODDS=56.9102;PAIRED=0.953846;PAIREDR=0;PAO=0;PQA=0;PQR=0;PRO=0;QA=2376;QR=0;RO=0;RPL=43;RPP=17.7429;RPPR=0;RPR=22;RUN=1;SAF=30;SAP=3.84548;SAR=35;SRF=0;SRP=0;SRR=0;TYPE=snp	GT:DP:AD:RO:QR:AO:QA	1/1/1:65:0	65:0:0:65:2376
chrI	15534	.	A	C	1692.49	PASS	AB=0;ABP=0;AC=3;AF=1;AN=3;AO=62;CIGAR=1X;DP=62;DPB=62;DPRA=0;EPP=3.57068;EPPR=0;GTI=0;LEN=1;MEANALT=1;MQM=43.7742;MQMR=0;NS=1;NUMALT=1;ODDS=54.4774;PAIRED=0.967742;PAIREDR=0;PAO=0;PQA=0;PQR=0;PRO=0;QA=2259;QR=0;RO=0;RPL=22;RPP=14.358;RPPR=0;RPR=40;RUN=1;SAF=31;SAP=3.0103;SAR=31;SRF=0;SRP=0;SRR=0;TYPE=snp	GT:DP:AD:RO:QR:AO:QA	1/1/1:62:0	62:0:0:62:2259
chrI	15686	.	C	T	3089.23	PASS	AB=0;ABP=0;AC=3;AF=1;AN=3;AO=99;CIGAR=1X;DP=99;DPB=99;DPRA=0;EPP=4.78696;EPPR=0;GTI=0;LEN=1;MEANALT=1;MQM=54.4141;MQMR=0;NS=1;NUMALT=1;ODDS=84.4818;PAIRED=0.979798;PAIREDR=0;PAO=0;PQA=0;PQR=0;PRO=0;QA=3633;QR=0;RO=0;RPL=53;RPP=4.08507;RPPR=0;RPR=46;RUN=1;SAF=51;SAP=3.20771;SAR=48;SRF=0;SRP=0;SRR=0;TYPE=snp	GT:DP:AD:RO:QR:AO:QA	1/1/1:99:0	99:0:0:99:3633
chrI	15862	.	G	A	2039.85	PASS	AB=0;ABP=0;AC=3;AF=1;AN=3;AO=75;CIGAR=1X;DP=77;DPB=77;DPRA=0;EPP=24.117;EPPR=7.35324;GTI=0;LEN=1;MEANALT=1;MQM=47.0667;MQMR=45;NS=1;NUMALT=1;ODDS=62.7481;PAIRED=0.986667;PAIREDR=1;PAO=0;PQA=0;PQR=0;PRO=0;QA=2542;QR=13;RO=2;RPL=46;RPP=11.3777;RPPR=7.35324;RPR=29;RUN=1;SAF=36;SAP=3.27088;SAR=39;SRF=0;SRP=7.35324;SRR=2;TYPE=snp	GT:DP:AD:RO:QR:AO:QA	1/1/1:77:2	75:2:13:75:2542
chrI	16028	.	G	C	1923.77	PASS	AB=0;ABP=0;AC=3;AF=1;AN=3;AO=65;CIGAR=1X;DP=65;DPB=65;DPRA=0;EPP=3.31097;EPPR=0;GTI=0;LEN=1;MEANALT=1;MQM=49.9231;MQMR=0;NS=1;NUMALT=1;ODDS=56.9102;PAIRED=0.953846;PAIREDR=0;PAO=0;PQA=0;PQR=0;PRO=0;QA=2304;QR=0;RO=0;RPL=28;RPP=5.71629;RPPR=0;RPR=37;RUN=1;SAF=26;SAP=8.65613;SAR=39;SRF=0;SRP=0;SRR=0;TYPE=snp	GT:DP:AD:RO:QR:AO:QA	1/1/1:65:0	65:0:0:65:2304
chrI	16109	.	A	G	1608.97	PASS	AB=0;ABP=0;AC=3;AF=1;AN=3;AO=57;CIGAR=1X;DP=57;DPB=57;DPRA=0;EPP=3.0484;EPPR=0;GTI=0;LEN=1;MEANALT=1;MQM=39.7018;MQMR=0;NS=1;NUMALT=1;ODDS=50.4227;PAIRED=0.964912;PAIREDR=0;PAO=0;PQA=0;PQR=0;PRO=0;QA=2151;QR=0;RO=0;RPL=32;RPP=4.877;RPPR=0;RPR=25;RUN=1;SAF=34;SAP=7.61992;SAR=23;SRF=0;SRP=0;SRR=0;TYPE=snp	GT:DP:AD:RO:QR:AO:QA	1/1/1:57:0	57:0:0:57:2151
chrI	16166	.	C	T	744.769	PASS	AB=0;ABP=0;AC=3;AF=1;AN=3;AO=35;CIGAR=1X;DP=35;DPB=35;DPRA=0;EPP=4.56135;EPPR=0;GTI=0;LEN=1;MEANALT=1;MQM=26.9143;MQMR=0;NS=1;NUMALT=1;ODDS=32.5823;PAIRED=1;PAIREDR=0;PAO=0;PQA=0;PQR=0;PRO=0;QA=1274;QR=0;RO=0;RPL=21;RPP=6.05036;RPPR=0;RPR=14;RUN=1;SAF=23;SAP=10.5174;SAR=12;SRF=0;SRP=0;SRR=0;TYPE=snp	GT:DP:AD:RO:QR:AO:QA	1/1/1:35:0	35:0:0:35:1274
chrI	16208	.	C	T	1453.51	PASS	AB=0;ABP=0;AC=3;AF=1;AN=3;AO=54;CIGAR=1X;DP=54;DPB=54;DPRA=0;EPP=3.17115;EPPR=0;GTI=0;LEN=1;MEANALT=1;MQM=45.9444;MQMR=0;NS=1;NUMALT=1;ODDS=47.9899;PAIRED=0.981481;PAIREDR=0;PAO=0;PQA=0;PQR=0;PRO=0;QA=1988;QR=0;RO=0;RPL=10;RPP=49.4959;RPPR=0;RPR=44;RUN=1;SAF=30;SAP=4.45795;SAR=24;SRF=0;SRP=0;SRR=0;TYPE=snp	GT:DP:AD:RO:QR:AO:QA	1/1/1:54:0	54:0:0:54:1988
chrI	16307	.	T	A	2336.05	PASS	AB=0;ABP=0;AC=3;AF=1;AN=3;AO=74;CIGAR=1X;DP=74;DPB=74;DPRA=0;EPP=7.23587;EPPR=0;GTI=0;LEN=1;MEANALT=1;MQM=54.4595;MQMR=0;NS=1;NUMALT=1;ODDS=64.2085;PAIRED=0.959459;PAIREDR=0;PAO=0;PQA=0;PQR=0;PRO=0;QA=2742;QR=0;RO=0;RPL=40;RPP=4.06669;RPPR=0;RPR=34;RUN=1;SAF=43;SAP=7.23587;SAR=31;SRF=0;SRP=0;SRR=0;TYPE=snp	GT:DP:AD:RO:QR:AO:QA	1/1/1:74:0	74:0:0:74:2742
chrI	16357	.	C	T	2454.96	PASS	AB=0;ABP=0;AC=3;AF=1;AN=3;AO=83;CIGAR=1X;DP=83;DPB=83;DPRA=0;EPP=12.4549;EPPR=0;GTI=0;LEN=1;MEANALT=1;MQM=49.7831;MQMR=0;NS=1;NUMALT=1;ODDS=71.5069;PAIRED=0.927711;PAIREDR=0;PAO=0;PQA=0;PQR=0;PRO=0;QA=2942;QR=0;RO=0;RPL=34;RPP=8.89682;RPPR=0;RPR=49;RUN=1;SAF=51;SAP=12.4549;SAR=32;SRF=0;SRP=0;SRR=0;TYPE=snp	GT:DP:AD:RO:QR:AO:QA	1/1/1:83:0	83:0:0:83:2942
chrI	16482	.	T	C	2178.23	PASS	AB=0;ABP=0;AC=3;AF=1;AN=3;AO=69;CIGAR=1X;DP=69;DPB=69;DPRA=0;EPP=3.29354;EPPR=0;GTI=0;LEN=1;MEANALT=1;MQM=49.9855;MQMR=0;NS=1;NUMALT=1;ODDS=60.1539;PAIRED=0.927536;PAIREDR=0;PAO=0;PQA=0;PQR=0;PRO=0;QA=2601;QR=0;RO=0;RPL=28;RPP=8.32883;RPPR=0;RPR=41;RUN=1;SAF=38;SAP=4.55236;SAR=31;SRF=0;SRP=0;SRR=0;TYPE=snp	GT:DP:AD:RO:QR:AO:QA	1/1/1:69:0	69:0:0:69:2601
chrI	16534	.	A	T	3183.03	PASS	AB=0;ABP=0;AC=3;AF=1;AN=3;AO=95;CIGAR=1X;DP=95;DPB=95;DPRA=0;EPP=4.13032;EPPR=0;GTI=0;LEN=1;MEANALT=1;MQM=55.8947;MQMR=0;NS=1;NUMALT=1;ODDS=81.2381;PAIRED=0.978947;PAIREDR=0;PAO=0;PQA=0;PQR=0;PRO=0;QA=3622;QR=0;RO=0;RPL=50;RPP=3.58174;RPPR=0;RPR=45;RUN=1;SAF=50;SAP=3.58174;SAR=45;SRF=0;SRP=0;SRR=0;TYPE=snp	GT:DP:AD:RO:QR:AO:QA	1/1/1:95:0	95:0:0:95:3622
chrI	16632	.	A	G	2855.78	PASS	AB=0;ABP=0;AC=3;AF=1;AN=3;AO=88;CIGAR=1X;DP=89;DPB=89;DPRA=0;EPP=3.109;EPPR=0;GTI=0;LEN=1;MEANALT=2;MQM=57.75;MQMR=0;NS=1;NUMALT=1;ODDS=75.5616;PAIRED=0.977273;PAIREDR=0;PAO=0;PQA=0;PQR=0;PRO=0;QA=3288;QR=0;RO=0;RPL=35;RPP=11.0053;RPPR=0;RPR=53;RUN=1;SAF=36;SAP=9.32731;SAR=52;SRF=0;SRP=0;SRR=0;TYPE=snp	GT:DP:AD:RO:QR:AO:QA	1/1/1:89:0	88:0:0:88:3288
chrI	16700	.	A	T	3477.15	PASS	AB=0;ABP=0;AC=3;AF=1;AN=3;AO=107;CIGAR=1X;DP=107;DPB=107;DPRA=0;EPP=3.03059;EPPR=0;GTI=0;LEN=1;MEANALT=1;MQM=57.9065;MQMR=0;NS=1;NUMALT=1;ODDS=90.9692;PAIRED=0.962617;PAIREDR=0;PAO=0;PQA=0;PQR=0;PRO=0;QA=3950;QR=0;RO=0;RPL=44;RPP=10.3365;RPPR=0;RPR=63;RUN=1;SAF=60;SAP=6.44001;SAR=47;SRF=0;SRP=0;SRR=0;TYPE=snp	GT:DP:AD:RO:QR:AO:QA	1/1/1:107:0	107:0:0:107:3950
chrI	16884	.	T	A	2468.56	PASS	AB=0;ABP=0;AC=3;AF=1;AN=3;AO=88;CIGAR=1X;DP=88;DPB=88;DPRA=0;EPP=3.109;EPPR=0;GTI=0;LEN=1;MEANALT=1;MQM=44.0227;MQMR=0;NS=1;NUMALT=1;ODDS=75.5616;PAIRED=0.977273;PAIREDR=0;PAO=0;PQA=0;PQR=0;PRO=0;QA=3271;QR=0;RO=0;RPL=35;RPP=11.0053;RPPR=0;RPR=53;RUN=1;SAF=38;SAP=6.56362;SAR=50;SRF=0;SRP=0;SRR=0;TYPE=snp	GT:DP:AD:RO:QR:AO:QA	1/1/1:88:0	88:0:0:88:3271
chrI	16916	.	A	G	2958.51	PASS	AB=0;ABP=0;AC=3;AF=1;AN=3;AO=99;CIGAR=1X;DP=99;DPB=99;DPRA=0;EPP=5.66432;EPPR=0;GTI=0;LEN=1;MEANALT=1;MQM=48.2323;MQMR=0;NS=1;NUMALT=1;ODDS=84.4818;PAIRED=0.979798;PAIREDR=0;PAO=0;PQA=0;PQR=0;PRO=0;QA=3681;QR=0;RO=0;RPL=43;RPP=6.71716;RPPR=0;RPR=56;RUN=1;SAF=42;SAP=7.94546;SAR=57;SRF=0;SRP=0;SRR=0;TYPE=snp	GT:DP:AD:RO:QR:AO:QA	1/1/1:99:0	99:0:0:99:3681
chrI	16963	.	C	T	2208.51	PASS	AB=0;ABP=0;AC=3;AF=1;AN=3;AO=76;CIGAR=1X;DP=76;DPB=76;DPRA=0;EPP=4.83891;EPPR=0;GTI=0;LEN=1;MEANALT=1;MQM=48.2105;MQMR=0;NS=1;NUMALT=1;ODDS=65.8304;PAIRED=0.973684;PAIREDR=0;PAO=0;PQA=0;PQR=0;PRO=0;QA=2762;QR=0;RO=0;RPL=56;RPP=40.0396;RPPR=0;RPR=20;RUN=1;SAF=32;SAP=7.12467;SAR=44;SRF=0;SRP=0;SRR=0;TYPE=snp	GT:DP:AD:RO:QR:AO:QA	1/1/1:76:0	76:0:0:76:2762
chrI	16988	.	A	C	1418.14	PASS	AB=0;ABP=0;AC=3;AF=1;AN=3;AO=51;CIGAR=1X;DP=51;DPB=51;DPRA=0;EPP=3.3935;EPPR=0;GTI=0;LEN=1;MEANALT=1;MQM=46.3922;MQMR=0;NS=1;NUMALT=1;ODDS=45.5571;PAIRED=1;PAIREDR=0;PAO=0;PQA=0;PQR=0;PRO=0;QA=1875;QR=0;RO=0;RPL=42;RPP=49.3776;RPPR=0;RPR=9;RUN=1;SAF=15;SAP=21.7871;SAR=36;SRF=0;SRP=0;SRR=0;TYPE=snp	GT:DP:AD:RO:QR:AO:QA	1/1/1:51:0	51:0:0:51:1875
chrI	17016	.	A	G	709.631	PASS	AB=0;ABP=0;AC=3;AF=1;AN=3;AO=30;CIGAR=1X;DP=30;DPB=30;DPRA=0;EPP=3.29983;EPPR=0;GTI=0;LEN=1;MEANALT=1;MQM=34.4667;MQMR=0;NS=1;NUMALT=1;ODDS=28.5276;PAIRED=1;PAIREDR=0;PAO=0;PQA=0;PQR=0;PRO=0;QA=1073;QR=0;RO=0;RPL=21;RPP=13.4334;RPPR=0;RPR=9;RUN=1;SAF=5;SAP=31.9633;SAR=25;SRF=0;SRP=0;SRR=0;TYPE=snp	GT:DP:AD:RO:QR:AO:QA	1/1/1:30:0	30:0:0:30:1073
chrI	17041	.	G	A	412.925	PASS	AB=0;ABP=0;AC=3;AF=1;AN=3;AO=20;CIGAR=1X;DP=20;DPB=20;DPRA=0;EPP=3.44459;EPPR=0;GTI=0;LEN=1;MEANALT=1;MQM=28.75;MQMR=0;NS=1;NUMALT=1;ODDS=20.4183;PAIRED=1;PAIREDR=0;PAO=0;PQA=0;PQR=0;PRO=0;QA=749;QR=0;RO=0;RPL=11;RPP=3.44459;RPPR=0;RPR=9;RUN=1;SAF=0;SAP=46.4397;SAR=20;SRF=0;SRP=0;SRR=0;TYPE=snp	GT:DP:AD:RO:QR:AO:QA	1/1/1:20:0	20:0:0:20:749
chrI	17095	.	C	T	386.264	PASS	AB=0;ABP=0;AC=3;AF=1;AN=3;AO=19;CIGAR=1X;DP=19;DPB=19;DPRA=0;EPP=4.03889;EPPR=0;GTI=0;LEN=1;MEANALT=1;MQM=28.9474;MQMR=0;NS=1;NUMALT=1;ODDS=19.6074;PAIRED=1;PAIREDR=0;PAO=0;PQA=0;PQR=0;PRO=0;QA=679;QR=0;RO=0;RPL=11;RPP=4.03889;RPPR=0;RPR=8;RUN=1;SAF=0;SAP=44.2683;SAR=19;SRF=0;SRP=0;SRR=0;TYPE=snp	GT:DP:AD:RO:QR:AO:QA	1/1/1:19:0	19:0:0:19:679
chrI	17104	.	G	A	491.735	PASS	AB=0;ABP=0;AC=3;AF=1;AN=3;AO=24;CIGAR=1X;DP=24;DPB=24;DPRA=0;EPP=4.45795;EPPR=0;GTI=0;LEN=1;MEANALT=1;MQM=29.625;MQMR=0;NS=1;NUMALT=1;ODDS=23.662;PAIRED=1;PAIREDR=0;PAO=0;PQA=0;PQR=0;PRO=0;QA=873;QR=0;RO=0;RPL=13;RPP=3.37221;RPPR=0;RPR=11;RUN=1;SAF=1;SAP=46.8017;SAR=23;SRF=0;SRP=0;SRR=0;TYPE=snp	GT:DP:AD:RO:QR:AO:QA	1/1/1:24:0	24:0:0:24:873
chrI	17135	.	A	C	563.082	PASS	AB=0;ABP=0;AC=3;AF=1;AN=3;AO=28;CIGAR=1X;DP=28;DPB=28;DPRA=0;EPP=5.80219;EPPR=0;GTI=0;LEN=1;MEANALT=1;MQM=30.8929;MQMR=0;NS=1;NUMALT=1;ODDS=26.9058;PAIRED=1;PAIREDR=0;PAO=0;PQA=0;PQR=0;PRO=0;QA=923;QR=0;RO=0;RPL=10;RPP=7.97367;RPPR=0;RPR=18;RUN=1;SAF=1;SAP=55.4358;SAR=27;SRF=0;SRP=0;SRR=0;TYPE=snp	GT:DP:AD:RO:QR:AO:QA	1/1/1:28:0	28:0:0:28:923
chrI	17211	.	A	G	457.825	PASS	AB=0;ABP=0;AC=3;AF=1;AN=3;AO=22;CIGAR=1X;DP=22;DPB=22;DPRA=0;EPP=3.40511;EPPR=0;GTI=0;LEN=1;MEANALT=1;MQM=30.1818;MQMR=0;NS=1;NUMALT=1;ODDS=22.0402;PAIRED=1;PAIREDR=0;PAO=0;PQA=0;PQR=0;PRO=0;QA=777;QR=0;RO=0;RPL=14;RPP=6.56362;RPPR=0;RPR=8;RUN=1;SAF=2;SAP=34.9902;SAR=20;SRF=0;SRP=0;SRR=0;TYPE=snp	GT:DP:AD:RO:QR:AO:QA	1/1/1:22:0	22:0:0:22:777
chrI	17219	.	T	C	325.486	PASS	AB=0;ABP=0;AC=3;AF=1;AN=3;AO=16;CIGAR=1X;DP=16;DPB=16;DPRA=0;EPP=3.55317;EPPR=0;GTI=0;LEN=1;MEANALT=1;MQM=30.0625;MQMR=0;NS=1;NUMALT=1;ODDS=17.1746;PAIRED=1;PAIREDR=0;PAO=0;PQA=0;PQR=0;PRO=0;QA=573;QR=0;RO=0;RPL=10;RPP=5.18177;RPPR=0;RPR=6;RUN=1;SAF=1;SAP=29.6108;SAR=15;SRF=0;SRP=0;SRR=0;TYPE=snp	GT:DP:AD:RO:QR:AO:QA	1/1/1:16:0	16:0:0:16:573
chrI	17225	.	A	C	256.416	PASS	AB=0;ABP=0;AC=3;AF=1;AN=3;AO=13;CIGAR=1X;DP=13;DPB=13;DPRA=0;EPP=3.17734;EPPR=0;GTI=0;LEN=1;MEANALT=1;MQM=28.9231;MQMR=0;NS=1;NUMALT=1;ODDS=14.7418;PAIRED=1;PAIREDR=0;PAO=0;PQA=0;PQR=0;PRO=0;QA=476;QR=0;RO=0;RPL=7;RPP=3.17734;RPPR=0;RPR=6;RUN=1;SAF=1;SAP=23.2217;SAR=12;SRF=0;SRP=0;SRR=0;TYPE=snp	GT:DP:AD:RO:QR:AO:QA	1/1/1:13:0	13:0:0:13:476
chrI	17528	.	A	G	384.198	PASS	AB=0;ABP=0;AC=3;AF=1;AN=3;AO=23;CIGAR=1X;DP=23;DPB=23;DPRA=0;EPP=3.10471;EPPR=0;GTI=0;LEN=1;MEANALT=1;MQM=22.7826;MQMR=0;NS=1;NUMALT=1;ODDS=22.8511;PAIRED=0.869565;PAIREDR=0;PAO=0;PQA=0;PQR=0;PRO=0;QA=832;QR=0;RO=0;RPL=5;RPP=18.9659;RPPR=0;RPR=18;RUN=1;SAF=9;SAP=5.3706;SAR=14;SRF=0;SRP=0;SRR=0;TYPE=snp	GT:DP:AD:RO:QR:AO:QA	1/1/1:23:0	23:0:0:23:832
chrI	17599	.	G	A	386.709	PASS	AB=0;ABP=0;AC=3;AF=1;AN=3;AO=18;CIGAR=1X;DP=18;DPB=18;DPRA=0;EPP=3.49285;EPPR=0;GTI=0;LEN=1;MEANALT=1;MQM=28.9444;MQMR=0;NS=1;NUMALT=1;ODDS=18.7964;PAIRED=0.888889;PAIREDR=0;PAO=0;PQA=0;PQR=0;PRO=0;QA=658;QR=0;RO=0;RPL=14;RPP=15.074;RPPR=0;RPR=4;RUN=1;SAF=8;SAP=3.49285;SAR=10;SRF=0;SRP=0;SRR=0;TYPE=snp	GT:DP:AD:RO:QR:AO:QA	1/1/1:18:0	18:0:0:18:658
chrI	17701	.	T	C	1129.57	PASS	AB=0;ABP=0;AC=3;AF=1;AN=3;AO=42;CIGAR=1X;DP=42;DPB=42;DPRA=0;EPP=28.0339;EPPR=0;GTI=0;LEN=1;MEANALT=1;MQM=43.619;MQMR=0;NS=1;NUMALT=1;ODDS=38.2588;PAIRED=0.928571;PAIREDR=0;PAO=0;PQA=0;PQR=0;PRO=0;QA=1588;QR=0;RO=0;RPL=8;RPP=37.9607;RPPR=0;RPR=34;RUN=1;SAF=38;SAP=62.7775;SAR=4;SRF=0;SRP=0;SRR=0;TYPE=snp	GT:DP:AD:RO:QR:AO:QA	1/1/1:42:0	42:0:0:42:1588
chrI	17761	.	C	A	1516.04	PASS	AB=0;ABP=0;AC=3;AF=1;AN=3;AO=56;CIGAR=1X;DP=56;DPB=56;DPRA=0;EPP=3.16541;EPPR=0;GTI=0;LEN=1;MEANALT=1;MQM=41.875;MQMR=0;NS=1;NUMALT=1;ODDS=49.6118;PAIRED=0.928571;PAIREDR=0;PAO=0;PQA=0;PQR=0;PRO=0;QA=2054;QR=0;RO=0;RPL=27;RPP=3.16541;RPPR=0;RPR=29;RUN=1;SAF=50;SAP=78.0812;SAR=6;SRF=0;SRP=0;SRR=0;TYPE=snp	GT:DP:AD:RO:QR:AO:QA	1/1/1:56:0	56:0:0:56:2054
chrI	17929	.	T	A	2706.77	PASS	AB=0;ABP=0;AC=3;AF=1;AN=3;AO=85;CIGAR=1X;DP=85;DPB=85;DPRA=0;EPP=3.24022;EPPR=0;GTI=0;LEN=1;MEANALT=1;MQM=52.9647;MQMR=0;NS=1;NUMALT=1;ODDS=73.1288;PAIRED=0.905882;PAIREDR=0;PAO=0;PQA=0;PQR=0;PRO=0;QA=3216;QR=0;RO=0;RPL=53;RPP=14.2764;RPPR=0;RPR=32;RUN=1;SAF=46;SAP=4.26209;SAR=39;SRF=0;SRP=0;SRR=0;TYPE=snp	GT:DP:AD:RO:QR:AO:QA	1/1/1:85:0	85:0:0:85:3216
chrI	17947	.	A	C	2598.5	PASS	AB=0;ABP=0;AC=3;AF=1;AN=3;AO=87;CIGAR=1X;DP=87;DPB=87;DPRA=0;EPP=14.0174;EPPR=0;GTI=0;LEN=1;MEANALT=1;MQM=48.1264;MQMR=0;NS=1;NUMALT=1;ODDS=74.7506;PAIRED=0.91954;PAIREDR=0;PAO=0;PQA=0;PQR=0;PRO=0;QA=3172;QR=0;RO=0;RPL=42;RPP=3.23494;RPPR=0;RPR=45;RUN=1;SAF=43;SAP=3.03526;SAR=44;SRF=0;SRP=0;SRR=0;TYPE=snp	GT:DP:AD:RO:QR:AO:QA	1/1/1:87:0	87:0:0:87:3172
chrI	17955	.	A	G	2690.58	PASS	AB=0;ABP=0;AC=3;AF=1;AN=3;AO=92;CIGAR=1X;DP=92;DPB=92;DPRA=0;EPP=16.6056;EPPR=0;GTI=0;LEN=1;MEANALT=1;MQM=46.2174;MQMR=0;NS=1;NUMALT=1;ODDS=78.8053;PAIRED=0.913043;PAIREDR=0;PAO=0;PQA=0;PQR=0;PRO=0;QA=3374;QR=0;RO=0;RPL=43;RPP=3.86001;RPPR=0;RPR=49;RUN=1;SAF=45;SAP=3.10471;SAR=47;SRF=0;SRP=0;SRR=0;TYPE=snp	GT:DP:AD:RO:QR:AO:QA	1/1/1:92:0	92:0:0:92:3374
chrI	17993	.	G	A	2450.96	PASS	AB=0;ABP=0;AC=3;AF=1;AN=3;AO=86;CIGAR=1X;DP=86;DPB=86;DPRA=0;EPP=3.91929;EPPR=0;GTI=0;LEN=1;MEANALT=1;MQM=42.0698;MQMR=0;NS=1;NUMALT=1;ODDS=73.9397;PAIRED=0.930233;PAIREDR=0;PAO=0;PQA=0;PQR=0;PRO=0;QA=3191;QR=0;RO=0;RPL=44;RPP=3.1113;RPPR=0;RPR=42;RUN=1;SAF=32;SAP=15.2311;SAR=54;SRF=0;SRP=0;SRR=0;TYPE=snp	GT:DP:AD:RO:QR:AO:QA	1/1/1:86:0	86:0:0:86:3191
chrI	18087	.	G	A	2909.68	PASS	AB=0;ABP=0;AC=3;AF=1;AN=3;AO=96;CIGAR=1X;DP=96;DPB=96;DPRA=0;EPP=3.8246;EPPR=0;GTI=0;LEN=1;MEANALT=1;MQM=53.8021;MQMR=0;NS=1;NUMALT=1;ODDS=82.049;PAIRED=0.96875;PAIREDR=0;PAO=0;PQA=0;PQR=0;PRO=0;QA=3381;QR=0;RO=0;RPL=48;RPP=3.0103;RPPR=0;RPR=48;RUN=1;SAF=41;SAP=7.44372;SAR=55;SRF=0;SRP=0;SRR=0;TYPE=snp	GT:DP:AD:RO:QR:AO:QA	1/1/1:96:0	96:0:0:96:3381
chrI	18144	.	A	G	2180.31	PASS	AB=0;ABP=0;AC=3;AF=1;AN=3;AO=75;CIGAR=1X;DP=76;DPB=76;DPRA=0;EPP=3.03925;EPPR=5.18177;GTI=0;LEN=1;MEANALT=1;MQM=48.2;MQMR=29;NS=1;NUMALT=1;ODDS=58.5117;PAIRED=0.973333;PAIREDR=1;PAO=0;PQA=0;PQR=0;PRO=0;QA=2756;QR=35;RO=1;RPL=54;RPP=34.5401;RPPR=5.18177;RPR=21;RUN=1;SAF=24;SAP=24.117;SAR=51;SRF=1;SRP=5.18177;SRR=0;TYPE=snp	GT:DP:AD:RO:QR:AO:QA	1/1/1:76:1	75:1:35:75:2756
chrI	18175	.	C	T	991.209	PASS	AB=0;ABP=0;AC=3;AF=1;AN=3;AO=41;CIGAR=1X;DP=41;DPB=41;DPRA=0;EPP=36.112;EPPR=0;GTI=0;LEN=1;MEANALT=1;MQM=43.2927;MQMR=0;NS=1;NUMALT=1;ODDS=37.4478;PAIRED=0.97561;PAIREDR=0;PAO=0;PQA=0;PQR=0;PRO=0;QA=1518;QR=0;RO=0;RPL=41;RPP=92.0407;RPPR=0;RPR=0;RUN=1;SAF=8;SAP=36.112;SAR=33;SRF=0;SRP=0;SRR=0;TYPE=snp	GT:DP:AD:RO:QR:AO:QA	1/1/1:41:0	41:0:0:41:1518
chrI	18189	.	T	A	605.304	PASS	AB=0;ABP=0;AC=3;AF=1;AN=3;AO=28;CIGAR=1X;DP=28;DPB=28;DPRA=0;EPP=28.1373;EPPR=0;GTI=0;LEN=1;MEANALT=1;MQM=37.5357;MQMR=0;NS=1;NUMALT=1;ODDS=26.9058;PAIRED=0.964286;PAIREDR=0;PAO=0;PQA=0;PQR=0;PRO=0;QA=1014;QR=0;RO=0;RPL=28;RPP=63.8115;RPPR=0;RPR=0;RUN=1;SAF=5;SAP=28.1373;SAR=23;SRF=0;SRP=0;SRR=0;TYPE=snp	GT:DP:AD:RO:QR:AO:QA	1/1/1:28:0	28:0:0:28:1014
chrI	18365	.	G	A	171.311	PASS	AB=0;ABP=0;AC=3;AF=1;AN=3;AO=14;CIGAR=1X;DP=14;DPB=14;DPRA=0;EPP=3.63072;EPPR=0;GTI=0;LEN=1;MEANALT=1;MQM=17.2857;MQMR=0;NS=1;NUMALT=1;ODDS=15.5527;PAIRED=1;PAIREDR=0;PAO=0;PQA=0;PQR=0;PRO=0;QA=503;QR=0;RO=0;RPL=11;RPP=12.937;RPPR=0;RPR=3;RUN=1;SAF=3;SAP=12.937;SAR=11;SRF=0;SRP=0;SRR=0;TYPE=snp	GT:DP:AD:RO:QR:AO:QA	1/1/1:14:0	14:0:0:14:503
chrI	18441	.	T	C	1220.52	PASS	AB=0;ABP=0;AC=3;AF=1;AN=3;AO=47;CIGAR=1X;DP=47;DPB=47;DPRA=0;EPP=4.16534;EPPR=0;GTI=0;LEN=1;MEANALT=1;MQM=40.3617;MQMR=0;NS=1;NUMALT=1;ODDS=42.3134;PAIRED=0.957447;PAIREDR=0;PAO=0;PQA=0;PQR=0;PRO=0;QA=1746;QR=0;RO=0;RPL=19;RPP=6.75262;RPPR=0;RPR=28;RUN=1;SAF=25;SAP=3.42611;SAR=22;SRF=0;SRP=0;SRR=0;TYPE=snp	GT:DP:AD:RO:QR:AO:QA	1/1/1:47:0	47:0:0:47:1746
chrI	18494	.	A	G	1599.87	PASS	AB=0;ABP=0;AC=3;AF=1;AN=3;AO=59;CIGAR=1X;DP=59;DPB=59;DPRA=0;EPP=3.34154;EPPR=0;GTI=0;LEN=1;MEANALT=1;MQM=42.5424;MQMR=0;NS=1;NUMALT=1;ODDS=52.0446;PAIRED=0.915254;PAIREDR=0;PAO=0;PQA=0;PQR=0;PRO=0;QA=2163;QR=0;RO=0;RPL=26;RPP=4.81373;RPPR=0;RPR=33;RUN=1;SAF=35;SAP=7.46366;SAR=24;SRF=0;SRP=0;SRR=0;TYPE=snp	GT:DP:AD:RO:QR:AO:QA	1/1/1:59:0	59:0:0:59:2163
chrI	18541	.	G	T	1607.49	PASS	AB=0;ABP=0;AC=3;AF=1;AN=3;AO=63;CIGAR=1X;DP=63;DPB=63;DPRA=0;EPP=5.80219;EPPR=0;GTI=0;LEN=1;MEANALT=1;MQM=37.7778;MQMR=0;NS=1;NUMALT=1;ODDS=55.2883;PAIRED=0.936508;PAIREDR=0;PAO=0;PQA=0;PQR=0;PRO=0;QA=2354;QR=0;RO=0;RPL=36;RPP=5.80219;RPPR=0;RPR=27;RUN=1;SAF=40;SAP=12.9715;SAR=23;SRF=0;SRP=0;SRR=0;TYPE=snp	GT:DP:AD:RO:QR:AO:QA	1/1/1:63:0	63:0:0:63:2354
chrI	18608	.	A	G	298	PASS	AB=0;ABP=0;AC=3;AF=1;AN=3;AO=19;CIGAR=1X;DP=19;DPB=19;DPRA=0;EPP=5.8675;EPPR=0;GTI=0;LEN=1;MEANALT=1;MQM=23.7368;MQMR=0;NS=1;NUMALT=1;ODDS=19.6074;PAIRED=0.947368;PAIREDR=0;PAO=0;PQA=0;PQR=0;PRO=0;QA=695;QR=0;RO=0;RPL=17;RPP=28.7251;RPPR=0;RPR=2;RUN=1;SAF=14;SAP=12.2676;SAR=5;SRF=0;SRP=0;SRR=0;TYPE=snp	GT:DP:AD:RO:QR:AO:QA	1/1/1:19:0	19:0:0:19:695
chrI	18700	.	A	G	1342.38	PASS	AB=0;ABP=0;AC=3;AF=1;AN=3;AO=55;CIGAR=1X;DP=55;DPB=55;DPRA=0;EPP=3.99733;EPPR=0;GTI=0;LEN=1;MEANALT=1;MQM=32.1091;MQMR=0;NS=1;NUMALT=1;ODDS=48.8009;PAIRED=1;PAIREDR=0;PAO=0;PQA=0;PQR=0;PRO=0;QA=1997;QR=0;RO=0;RPL=22;RPP=7.78754;RPPR=0;RPR=33;RUN=1;SAF=31;SAP=4.94488;SAR=24;SRF=0;SRP=0;SRR=0;TYPE=snp	GT:DP:AD:RO:QR:AO:QA	1/1/1:55:0	55:0:0:55:1997
chrI	18813	.	C	T	2716.48	PASS	AB=0;ABP=0;AC=3;AF=1;AN=3;AO=87;CIGAR=1X;DP=87;DPB=87;DPRA=0;EPP=5.03202;EPPR=0;GTI=0;LEN=1;MEANALT=1;MQM=53.4828;MQMR=0;NS=1;NUMALT=1;ODDS=74.7506;PAIRED=0.954023;PAIREDR=0;PAO=0;PQA=0;PQR=0;PRO=0;QA=3230;QR=0;RO=0;RPL=39;RPP=5.03202;RPPR=0;RPR=48;RUN=1;SAF=53;SAP=12.0207;SAR=34;SRF=0;SRP=0;SRR=0;TYPE=snp	GT:DP:AD:RO:QR:AO:QA	1/1/1:87:0	87:0:0:87:3230
chrI	18849	.	C	G	3006.3	PASS	AB=0;ABP=0;AC=3;AF=1;AN=3;AO=93;CIGAR=1X;DP=93;DPB=93;DPRA=0;EPP=3.22044;EPPR=0;GTI=0;LEN=1;MEANALT=1;MQM=57.2581;MQMR=0;NS=1;NUMALT=1;ODDS=79.6162;PAIRED=0.967742;PAIREDR=0;PAO=0;PQA=0;PQR=0;PRO=0;QA=3424;QR=0;RO=0;RPL=46;RPP=3.03365;RPPR=0;RPR=47;RUN=1;SAF=58;SAP=15.362;SAR=35;SRF=0;SRP=0;SRR=0;TYPE=snp	GT:DP:AD:RO:QR:AO:QA	1/1/1:93:0	93:0:0:93:3424
chrI	18861	.	T	C	2931.84	PASS	AB=0;ABP=0;AC=3;AF=1;AN=3;AO=91;CIGAR=1X;DP=91;DPB=91;DPRA=0;EPP=3.22506;EPPR=0;GTI=0;LEN=1;MEANALT=1;MQM=57.8681;MQMR=0;NS=1;NUMALT=1;ODDS=77.9944;PAIRED=0.978022;PAIREDR=0;PAO=0;PQA=0;PQR=0;PRO=0;QA=3325;QR=0;RO=0;RPL=46;RPP=3.03416;RPPR=0;RPR=45;RUN=1;SAF=56;SAP=13.5336;SAR=35;SRF=0;SRP=0;SRR=0;TYPE=snp	GT:DP:AD:RO:QR:AO:QA	1/1/1:91:0	91:0:0:91:3325
chrI	18893	.	C	T	2834.93	PASS	AB=0;ABP=0;AC=3;AF=1;AN=3;AO=93;CIGAR=1X;DP=93;DPB=93;DPRA=0;EPP=9.75821;EPPR=0;GTI=0;LEN=1;MEANALT=1;MQM=58.8817;MQMR=0;NS=1;NUMALT=1;ODDS=79.6162;PAIRED=0.967742;PAIREDR=0;PAO=0;PQA=0;PQR=0;PRO=0;QA=3207;QR=0;RO=0;RPL=49;RPP=3.59403;RPPR=0;RPR=44;RUN=1;SAF=49;SAP=3.59403;SAR=44;SRF=0;SRP=0;SRR=0;TYPE=snp	GT:DP:AD:RO:QR:AO:QA	1/1/1:93:0	93:0:0:93:3207
chrI	18934	.	A	G	3112.13	PASS	AB=0;ABP=0;AC=3;AF=1;AN=3;AO=95;CIGAR=1X;DP=95;DPB=95;DPRA=0;EPP=4.13032;EPPR=0;GTI=0;LEN=1;MEANALT=1;MQM=56.3789;MQMR=0;NS=1;NUMALT=1;ODDS=81.2381;PAIRED=0.957895;PAIREDR=0;PAO=0;PQA=0;PQR=0;PRO=0;QA=3547;QR=0;RO=0;RPL=49;RPP=3.21602;RPPR=0;RPR=46;RUN=1;SAF=43;SAP=4.86177;SAR=52;SRF=0;SRP=0;SRR=0;TYPE=snp	GT:DP:AD:RO:QR:AO:QA	1/1/1:95:0	95:0:0:95:3547
chrI	18941	.	A	T	2959.09	PASS	AB=0;ABP=0;AC=3;AF=1;AN=3;AO=93;CIGAR=1X;DP=93;DPB=93;DPRA=0;EPP=4.90158;EPPR=0;GTI=0;LEN=1;MEANALT=1;MQM=53.6022;MQMR=0;NS=1;NUMALT=1;ODDS=79.6162;PAIRED=0.956989;PAIREDR=0;PAO=0;PQA=0;PQR=0;PRO=0;QA=3457;QR=0;RO=0;RPL=46;RPP=3.03365;RPPR=0;RPR=47;RUN=1;SAF=43;SAP=4.15441;SAR=50;SRF=0;SRP=0;SRR=0;TYPE=snp	GT:DP:AD:RO:QR:AO:QA	1/1/1:93:0	93:0:0:93:3457
chrI	18953	.	T	A	2831.74	PASS	AB=0;ABP=0;AC=3;AF=1;AN=3;AO=90;CIGAR=1X;DP=90;DPB=90;DPRA=0;EPP=7.73928;EPPR=0;GTI=0;LEN=1;MEANALT=1;MQM=50.9333;MQMR=0;NS=1;NUMALT=1;ODDS=77.1834;PAIRED=0.966667;PAIREDR=0;PAO=0;PQA=0;PQR=0;PRO=0;QA=3441;QR=0;RO=0;RPL=44;RPP=3.10681;RPPR=0;RPR=46;RUN=1;SAF=42;SAP=3.87889;SAR=48;SRF=0;SRP=0;SRR=0;TYPE=snp	GT:DP:AD:RO:QR:AO:QA	1/1/1:90:0	90:0:0:90:3441
chrI	18989	.	C	T	2017.9	PASS	AB=0;ABP=0;AC=3;AF=1;AN=3;AO=69;CIGAR=1X;DP=69;DPB=69;DPRA=0;EPP=3.04177;EPPR=0;GTI=0;LEN=1;MEANALT=1;MQM=45.942;MQMR=0;NS=1;NUMALT=1;ODDS=60.1539;PAIRED=0.985507;PAIREDR=0;PAO=0;PQA=0;PQR=0;PRO=0;QA=2624;QR=0;RO=0;RPL=52;RPP=41.5618;RPPR=0;RPR=17;RUN=1;SAF=31;SAP=4.55236;SAR=38;SRF=0;SRP=0;SRR=0;TYPE=snp	GT:DP:AD:RO:QR:AO:QA	1/1/1:69:0	69:0:0:69:2624
chrI	18998	.	A	G	1803.57	PASS	AB=0;ABP=0;AC=3;AF=1;AN=3;AO=65;CIGAR=1X;DP=65;DPB=65;DPRA=0;EPP=3.31097;EPPR=0;GTI=0;LEN=1;MEANALT=1;MQM=42.6;MQMR=0;NS=1;NUMALT=1;ODDS=56.9102;PAIRED=0.984615;PAIREDR=0;PAO=0;PQA=0;PQR=0;PRO=0;QA=2407;QR=0;RO=0;RPL=47;RPP=31.1058;RPPR=0;RPR=18;RUN=1;SAF=34;SAP=3.31097;SAR=31;SRF=0;SRP=0;SRR=0;TYPE=snp	GT:DP:AD:RO:QR:AO:QA	1/1/1:65:0	65:0:0:65:2407
chrI	19004	.	C	T	1708.7	PASS	AB=0;ABP=0;AC=3;AF=1;AN=3;AO=65;CIGAR=1X;DP=67;DPB=67;DPRA=0;EPP=5.71629;EPPR=3.0103;GTI=0;LEN=1;MEANALT=1;MQM=41.3077;MQMR=54.5;NS=1;NUMALT=1;ODDS=41.0921;PAIRED=0.984615;PAIREDR=1;PAO=0;PQA=0;PQR=0;PRO=0;QA=2364;QR=70;RO=2;RPL=45;RPP=23.8898;RPPR=3.0103;RPR=20;RUN=1;SAF=33;SAP=3.04371;SAR=32;SRF=0;SRP=7.35324;SRR=2;TYPE=snp	GT:DP:AD:RO:QR:AO:QA	1/1/1:67:2	65:2:70:65:2364
chrI	19010	.	T	G	1834.82	PASS	AB=0;ABP=0;AC=3;AF=1;AN=3;AO=68;CIGAR=1X;DP=69;DPB=69;DPRA=0;EPP=11.1853;EPPR=5.18177;GTI=0;LEN=1;MEANALT=1;MQM=40.5441;MQMR=60;NS=1;NUMALT=1;ODDS=51.5592;PAIRED=0.985294;PAIREDR=1;PAO=0;PQA=0;PQR=0;PRO=0;QA=2496;QR=34;RO=1;RPL=41;RPP=9.26925;RPPR=5.18177;RPR=27;RUN=1;SAF=35;SAP=3.13803;SAR=33;SRF=0;SRP=5.18177;SRR=1;TYPE=snp	GT:DP:AD:RO:QR:AO:QA	1/1/1:69:1	68:1:34:68:2496
chrI	19113	.	C	T	2056.05	PASS	AB=0;ABP=0;AC=3;AF=1;AN=3;AO=74;CIGAR=1X;DP=74;DPB=74;DPRA=0;EPP=4.88833;EPPR=0;GTI=0;LEN=1;MEANALT=1;MQM=42.1081;MQMR=0;NS=1;NUMALT=1;ODDS=64.2085;PAIRED=0.986486;PAIREDR=0;PAO=0;PQA=0;PQR=0;PRO=0;QA=2669;QR=0;RO=0;RPL=36;RPP=3.12768;RPPR=0;RPR=38;RUN=1;SAF=35;SAP=3.47981;SAR=39;SRF=0;SRP=0;SRR=0;TYPE=snp	GT:DP:AD:RO:QR:AO:QA	1/1/1:74:0	74:0:0:74:2669
chrI	19160	.	A	G	2279.98	PASS	AB=0;ABP=0;AC=3;AF=1;AN=3;AO=83;CIGAR=1X;DP=84;DPB=84;DPRA=0;EPP=5.12945;EPPR=5.18177;GTI=0;LEN=1;MEANALT=1;MQM=37.6386;MQMR=60;NS=1;NUMALT=1;ODDS=69.741;PAIRED=0.963855;PAIREDR=1;PAO=0;PQA=0;PQR=0;PRO=0;QA=3061;QR=7;RO=1;RPL=36;RPP=6.17594;RPPR=5.18177;RPR=47;RUN=1;SAF=36;SAP=6.17594;SAR=47;SRF=0;SRP=5.18177;SRR=1;TYPE=snp	GT:DP:AD:RO:QR:AO:QA	1/1/1:84:1	83:1:7:83:3061
chrI	19326	.	G	A	1474.62	PASS	AB=0;ABP=0;AC=3;AF=1;AN=3;AO=60;CIGAR=1X;DP=60;DPB=60;DPRA=0;EPP=3.58936;EPPR=0;GTI=0;LEN=1;MEANALT=1;MQM=35.4;MQMR=0;NS=1;NUMALT=1;ODDS=52.8555;PAIRED=0.983333;PAIREDR=0;PAO=0;PQA=0;PQR=0;PRO=0;QA=2222;QR=0;RO=0;RPL=20;RPP=17.4868;RPPR=0;RPR=40;RUN=1;SAF=24;SAP=8.22183;SAR=36;SRF=0;SRP=0;SRR=0;TYPE=snp	GT:DP:AD:RO:QR:AO:QA	1/1/1:60:0	60:0:0:60:2222
chrI	19351	.	A	G	2254.64	PASS	AB=0;ABP=0;AC=3;AF=1;AN=3;AO=83;CIGAR=1X;DP=83;DPB=83;DPRA=0;EPP=8.89682;EPPR=0;GTI=0;LEN=1;MEANALT=1;MQM=40.1928;MQMR=0;NS=1;NUMALT=1;ODDS=71.5069;PAIRED=0.987952;PAIREDR=0;PAO=0;PQA=0;PQR=0;PRO=0;QA=3128;QR=0;RO=0;RPL=27;RPP=25.0128;RPPR=0;RPR=56;RUN=1;SAF=38;SAP=4.29225;SAR=45;SRF=0;SRP=0;SRR=0;TYPE=snp	GT:DP:AD:RO:QR:AO:QA	1/1/1:83:0	83:0:0:83:3128
chrI	19476	.	C	A	562.43	PASS	AB=0;ABP=0;AC=3;AF=1;AN=3;AO=36;CIGAR=1X;DP=37;DPB=37;DPRA=0;EPP=3.9754;EPPR=5.18177;GTI=0;LEN=1;MEANALT=1;MQM=19.8333;MQMR=60;NS=1;NUMALT=1;ODDS=32.4471;PAIRED=1;PAIREDR=1;PAO=0;PQA=0;PQR=0;PRO=0;QA=1341;QR=7;RO=1;RPL=27;RPP=22.5536;RPPR=5.18177;RPR=9;RUN=1;SAF=23;SAP=9.04217;SAR=13;SRF=1;SRP=5.18177;SRR=0;TYPE=snp	GT:DP:AD:RO:QR:AO:QA	1/1/1:37:1	36:1:7:36:1341
chrI	19502	.	A	T	628.944	PASS	AB=0;ABP=0;AC=3;AF=1;AN=3;AO=35;CIGAR=1X;DP=35;DPB=35;DPRA=0;EPP=3.07234;EPPR=0;GTI=0;LEN=1;MEANALT=1;MQM=25.2857;MQMR=0;NS=1;NUMALT=1;ODDS=32.5823;PAIRED=0.971429;PAIREDR=0;PAO=0;PQA=0;PQR=0;PRO=0;QA=1259;QR=0;RO=0;RPL=20;RPP=4.56135;RPPR=0;RPR=15;RUN=1;SAF=20;SAP=4.56135;SAR=15;SRF=0;SRP=0;SRR=0;TYPE=snp	GT:DP:AD:RO:QR:AO:QA	1/1/1:35:0	35:0:0:35:1259
chrI	19535	.	A	G	1166.1	PASS	AB=0;ABP=0;AC=3;AF=1;AN=3;AO=54;CIGAR=1X;DP=54;DPB=54;DPRA=0;EPP=3.0103;EPPR=0;GTI=0;LEN=1;MEANALT=1;MQM=31.3704;MQMR=0;NS=1;NUMALT=1;ODDS=47.9899;PAIRED=0.981481;PAIREDR=0;PAO=0;PQA=0;PQR=0;PRO=0;QA=1949;QR=0;RO=0;RPL=7;RPP=67.3502;RPPR=0;RPR=47;RUN=1;SAF=28;SAP=3.17115;SAR=26;SRF=0;SRP=0;SRR=0;TYPE=snp	GT:DP:AD:RO:QR:AO:QA	1/1/1:54:0	54:0:0:54:1949
chrI	19564	.	G	A	2125.75	PASS	AB=0;ABP=0;AC=3;AF=1;AN=3;AO=93;CIGAR=1X;DP=93;DPB=93;DPRA=0;EPP=3.03365;EPPR=0;GTI=0;LEN=1;MEANALT=1;MQM=33.3871;MQMR=0;NS=1;NUMALT=1;ODDS=79.6162;PAIRED=0.967742;PAIREDR=0;PAO=0;PQA=0;PQR=0;PRO=0;QA=3241;QR=0;RO=0;RPL=23;RPP=54.5886;RPPR=0;RPR=70;RUN=1;SAF=51;SAP=4.90158;SAR=42;SRF=0;SRP=0;SRR=0;TYPE=snp	GT:DP:AD:RO:QR:AO:QA	1/1/1:93:0	93:0:0:93:3241
chrI	19632	.	A	T	1872.65	PASS	AB=0;ABP=0;AC=3;AF=1;AN=3;AO=83;CIGAR=1X;DP=83;DPB=83;DPRA=0;EPP=3.24576;EPPR=0;GTI=0;LEN=1;MEANALT=1;MQM=29.8795;MQMR=0;NS=1;NUMALT=1;ODDS=71.5069;PAIRED=0.975904;PAIREDR=0;PAO=0;PQA=0;PQR=0;PRO=0;QA=3122;QR=0;RO=0;RPL=59;RPP=35.0591;RPPR=0;RPR=24;RUN=1;SAF=48;SAP=7.43173;SAR=35;SRF=0;SRP=0;SRR=0;TYPE=snp	GT:DP:AD:RO:QR:AO:QA	1/1/1:83:0	83:0:0:83:3122
chrI	19651	.	C	T	1480.49	PASS	AB=0;ABP=0;AC=3;AF=1;AN=3;AO=71;CIGAR=1X;DP=71;DPB=71;DPRA=0;EPP=3.04088;EPPR=0;GTI=0;LEN=1;MEANALT=1;MQM=28.1408;MQMR=0;NS=1;NUMALT=1;ODDS=61.7758;PAIRED=0.985915;PAIREDR=0;PAO=0;PQA=0;PQR=0;PRO=0;QA=2535;QR=0;RO=0;RPL=51;RPP=32.4016;RPPR=0;RPR=20;RUN=1;SAF=42;SAP=8.17902;SAR=29;SRF=0;SRP=0;SRR=0;TYPE=snp	GT:DP:AD:RO:QR:AO:QA	1/1/1:71:0	71:0:0:71:2535
chrI	19720	.	T	C	1567.21	PASS	AB=0;ABP=0;AC=3;AF=1;AN=3;AO=72;CIGAR=1X;DP=72;DPB=72;DPRA=0;EPP=4.09604;EPPR=0;GTI=0;LEN=1;MEANALT=1;MQM=26.9722;MQMR=0;NS=1;NUMALT=1;ODDS=62.5867;PAIRED=1;PAIREDR=0;PAO=0;PQA=0;PQR=0;PRO=0;QA=2723;QR=0;RO=0;RPL=36;RPP=3.0103;RPPR=0;RPR=36;RUN=1;SAF=33;SAP=4.09604;SAR=39;SRF=0;SRP=0;SRR=0;TYPE=snp	GT:DP:AD:RO:QR:AO:QA	1/1/1:72:0	72:0:0:72:2723
chrI	19769	.	A	G	1891.59	PASS	AB=0;ABP=0;AC=3;AF=1;AN=3;AO=81;CIGAR=1X;DP=81;DPB=81;DPRA=0;EPP=3.25157;EPPR=0;GTI=0;LEN=1;MEANALT=1;MQM=30.7037;MQMR=0;NS=1;NUMALT=1;ODDS=69.8851;PAIRED=0.987654;PAIREDR=0;PAO=0;PQA=0;PQR=0;PRO=0;QA=2995;QR=0;RO=0;RPL=35;RPP=6.2541;RPPR=0;RPR=46;RUN=1;SAF=36;SAP=5.18177;SAR=45;SRF=0;SRP=0;SRR=0;TYPE=snp	GT:DP:AD:RO:QR:AO:QA	1/1/1:81:0	81:0:0:81:2995
chrI	19790	.	A	G	1783.83	PASS	AB=0;ABP=0;AC=3;AF=1;AN=3;AO=73;CIGAR=1X;DP=73;DPB=73;DPRA=0;EPP=6.60959;EPPR=0;GTI=0;LEN=1;MEANALT=1;MQM=31.0822;MQMR=0;NS=1;NUMALT=1;ODDS=63.3976;PAIRED=0.986301;PAIREDR=0;PAO=0;PQA=0;PQR=0;PRO=0;QA=2810;QR=0;RO=0;RPL=45;RPP=11.607;RPPR=0;RPR=28;RUN=1;SAF=33;SAP=4.46786;SAR=40;SRF=0;SRP=0;SRR=0;TYPE=snp	GT:DP:AD:RO:QR:AO:QA	1/1/1:73:0	73:0:0:73:2810
chrI	19859	.	G	A	1659.42	PASS	AB=0;ABP=0;AC=3;AF=1;AN=3;AO=64;CIGAR=1X;DP=64;DPB=64;DPRA=0;EPP=3.0103;EPPR=0;GTI=0;LEN=1;MEANALT=1;MQM=36.6875;MQMR=0;NS=1;NUMALT=1;ODDS=56.0992;PAIRED=0.96875;PAIREDR=0;PAO=0;PQA=0;PQR=0;PRO=0;QA=2352;QR=0;RO=0;RPL=21;RPP=19.4321;RPPR=0;RPR=43;RUN=1;SAF=33;SAP=3.14602;SAR=31;SRF=0;SRP=0;SRR=0;TYPE=snp	GT:DP:AD:RO:QR:AO:QA	1/1/1:64:0	64:0:0:64:2352
chrI	19872	.	T	C	1926.3	PASS	AB=0;ABP=0;AC=3;AF=1;AN=3;AO=72;CIGAR=1X;DP=72;DPB=72;DPRA=0;EPP=3.49285;EPPR=0;GTI=0;LEN=1;MEANALT=1;MQM=39.3333;MQMR=0;NS=1;NUMALT=1;ODDS=62.5867;PAIRED=0.972222;PAIREDR=0;PAO=0;PQA=0;PQR=0;PRO=0;QA=2610;QR=0;RO=0;RPL=23;RPP=23.398;RPPR=0;RPR=49;RUN=1;SAF=35;SAP=3.13094;SAR=37;SRF=0;SRP=0;SRR=0;TYPE=snp	GT:DP:AD:RO:QR:AO:QA	1/1/1:72:0	72:0:0:72:2610
chrI	19956	.	G	A	2143.87	PASS	AB=0;ABP=0;AC=3;AF=1;AN=3;AO=81;CIGAR=1X;DP=82;DPB=82;DPRA=0;EPP=4.32391;EPPR=5.18177;GTI=0;LEN=1;MEANALT=1;MQM=41.8025;MQMR=43;NS=1;NUMALT=1;ODDS=67.9132;PAIRED=0.962963;PAIREDR=1;PAO=0;PQA=0;PQR=0;PRO=0;QA=2903;QR=8;RO=1;RPL=49;RPP=10.7579;RPPR=5.18177;RPR=32;RUN=1;SAF=37;SAP=4.32391;SAR=44;SRF=0;SRP=5.18177;SRR=1;TYPE=snp	GT:DP:AD:RO:QR:AO:QA	1/1/1:82:1	81:1:8:81:2903
chrI	20022	.	C	T	1014.56	PASS	AB=0;ABP=0;AC=3;AF=1;AN=3;AO=51;CIGAR=1X;DP=51;DPB=51;DPRA=0;EPP=8.16222;EPPR=0;GTI=0;LEN=1;MEANALT=1;MQM=25.2941;MQMR=0;NS=1;NUMALT=1;ODDS=45.5571;PAIRED=0.980392;PAIREDR=0;PAO=0;PQA=0;PQR=0;PRO=0;QA=1907;QR=0;RO=0;RPL=32;RPP=10.206;RPPR=0;RPR=19;RUN=1;SAF=14;SAP=25.534;SAR=37;SRF=0;SRP=0;SRR=0;TYPE=snp	GT:DP:AD:RO:QR:AO:QA	1/1/1:51:0	51:0:0:51:1907
chrI	20130	.	T	C	836.404	PASS	AB=0;ABP=0;AC=3;AF=1;AN=3;AO=43;CIGAR=1X;DP=43;DPB=43;DPRA=0;EPP=4.27278;EPPR=0;GTI=0;LEN=1;MEANALT=1;MQM=27.2326;MQMR=0;NS=1;NUMALT=1;ODDS=39.0697;PAIRED=0.976744;PAIREDR=0;PAO=0;PQA=0;PQR=0;PRO=0;QA=1520;QR=0;RO=0;RPL=16;RPP=9.12072;RPPR=0;RPR=27;RUN=1;SAF=3;SAP=72.1439;SAR=40;SRF=0;SRP=0;SRR=0;TYPE=snp	GT:DP:AD:RO:QR:AO:QA	1/1/1:43:0	43:0:0:43:1520
chrI	20344	.	G	A	603.961	PASS	AB=0;ABP=0;AC=3;AF=1;AN=3;AO=33;CIGAR=1X;DP=33;DPB=33;DPRA=0;EPP=3.60252;EPPR=0;GTI=0;LEN=1;MEANALT=1;MQM=24.3636;MQMR=0;NS=1;NUMALT=1;ODDS=30.9604;PAIRED=1;PAIREDR=0;PAO=0;PQA=0;PQR=0;PRO=0;QA=1215;QR=0;RO=0;RPL=18;RPP=3.60252;RPPR=0;RPR=15;RUN=1;SAF=30;SAP=50.9801;SAR=3;SRF=0;SRP=0;SRR=0;TYPE=snp	GT:DP:AD:RO:QR:AO:QA	1/1/1:33:0	33:0:0:33:1215
chrI	20370	.	A	G	483.738	PASS	AB=0;ABP=0;AC=3;AF=1;AN=3;AO=26;CIGAR=1X;DP=26;DPB=26;DPRA=0;EPP=8.35546;EPPR=0;GTI=0;LEN=1;MEANALT=1;MQM=24.6538;MQMR=0;NS=1;NUMALT=1;ODDS=25.2839;PAIRED=1;PAIREDR=0;PAO=0;PQA=0;PQR=0;PRO=0;QA=983;QR=0;RO=0;RPL=15;RPP=4.34659;RPPR=0;RPR=11;RUN=1;SAF=24;SAP=43.4331;SAR=2;SRF=0;SRP=0;SRR=0;TYPE=snp	GT:DP:AD:RO:QR:AO:QA	1/1/1:26:0	26:0:0:26:983
chrI	20389	.	T	C	660.512	PASS	AB=0;ABP=0;AC=3;AF=1;AN=3;AO=34;CIGAR=1X;DP=34;DPB=34;DPRA=0;EPP=3.26577;EPPR=0;GTI=0;LEN=1;MEANALT=1;MQM=26.3529;MQMR=0;NS=1;NUMALT=1;ODDS=31.7713;PAIRED=1;PAIREDR=0;PAO=0;PQA=0;PQR=0;PRO=0;QA=1203;QR=0;RO=0;RPL=14;RPP=5.30951;RPPR=0;RPR=20;RUN=1;SAF=30;SAP=46.1843;SAR=4;SRF=0;SRP=0;SRR=0;TYPE=snp	GT:DP:AD:RO:QR:AO:QA	1/1/1:34:0	34:0:0:34:1203
chrI	20405	.	C	G	795.558	PASS	AB=0;ABP=0;AC=3;AF=1;AN=3;AO=42;CIGAR=1X;DP=42;DPB=42;DPRA=0;EPP=10.4553;EPPR=0;GTI=0;LEN=1;MEANALT=1;MQM=26.1667;MQMR=0;NS=1;NUMALT=1;ODDS=38.2588;PAIRED=0.952381;PAIREDR=0;PAO=0;PQA=0;PQR=0;PRO=0;QA=1364;QR=0;RO=0;RPL=15;RPP=10.4553;RPPR=0;RPR=27;RUN=1;SAF=30;SAP=19.7617;SAR=12;SRF=0;SRP=0;SRR=0;TYPE=snp	GT:DP:AD:RO:QR:AO:QA	1/1/1:42:0	42:0:0:42:1364
chrI	20410	.	T	C	820.39	PASS	AB=0;ABP=0;AC=3;AF=1;AN=3;AO=41;CIGAR=1X;DP=41;DPB=41;DPRA=0;EPP=5.60547;EPPR=0;GTI=0;LEN=1;MEANALT=1;MQM=26.2439;MQMR=0;NS=1;NUMALT=1;ODDS=37.4478;PAIRED=0.926829;PAIREDR=0;PAO=0;PQA=0;PQR=0;PRO=0;QA=1471;QR=0;RO=0;RPL=15;RPP=9.41879;RPPR=0;RPR=26;RUN=1;SAF=28;SAP=14.9269;SAR=13;SRF=0;SRP=0;SRR=0;TYPE=snp	GT:DP:AD:RO:QR:AO:QA	1/1/1:41:0	41:0:0:41:1471
chrI	20556	.	C	T	1189.25	PASS	AB=0;ABP=0;AC=3;AF=1;AN=3;AO=57;CIGAR=1X;DP=58;DPB=58;DPRA=0;EPP=3.35316;EPPR=0;GTI=0;LEN=1;MEANALT=2;MQM=30.6842;MQMR=0;NS=1;NUMALT=1;ODDS=50.4227;PAIRED=0.929825;PAIREDR=0;PAO=0;PQA=0;PQR=0;PRO=0;QA=1970;QR=0;RO=0;RPL=23;RPP=7.61992;RPPR=0;RPR=34;RUN=1;SAF=27;SAP=3.35316;SAR=30;SRF=0;SRP=0;SRR=0;TYPE=snp	GT:DP:AD:RO:QR:AO:QA	1/1/1:58:0	57:0:0:57:1970
chrI	20591	.	G	A	1709.2	PASS	AB=0;ABP=0;AC=3;AF=1;AN=3;AO=75;CIGAR=1X;DP=75;DPB=75;DPRA=0;EPP=6.51361;EPPR=0;GTI=0;LEN=1;MEANALT=1;MQM=37.0133;MQMR=0;NS=1;NUMALT=1;ODDS=65.0195;PAIRED=0.96;PAIREDR=0;PAO=0;PQA=0;PQR=0;PRO=0;QA=2601;QR=0;RO=0;RPL=34;RPP=4.429;RPPR=0;RPR=41;RUN=1;SAF=32;SAP=6.51361;SAR=43;SRF=0;SRP=0;SRR=0;TYPE=snp	GT:DP:AD:RO:QR:AO:QA	1/1/1:75:0	75:0:0:75:2601
chrI	20844	.	A	G	948.356	PASS	AB=0;ABP=0;AC=3;AF=1;AN=3;AO=40;CIGAR=1X;DP=40;DPB=40;DPRA=0;EPP=3.87889;EPPR=0;GTI=0;LEN=1;MEANALT=1;MQM=34.225;MQMR=0;NS=1;NUMALT=1;ODDS=36.6369;PAIRED=0.925;PAIREDR=0;PAO=0;PQA=0;PQR=0;PRO=0;QA=1509;QR=0;RO=0;RPL=9;RPP=29.2851;RPPR=0;RPR=31;RUN=1;SAF=11;SAP=20.5992;SAR=29;SRF=0;SRP=0;SRR=0;TYPE=snp	GT:DP:AD:RO:QR:AO:QA	1/1/1:40:0	40:0:0:40:1509
chrI	20853	.	C	T	1184.51	PASS	AB=0;ABP=0;AC=3;AF=1;AN=3;AO=48;CIGAR=1X;DP=48;DPB=48;DPRA=0;EPP=3.73412;EPPR=0;GTI=0;LEN=1;MEANALT=1;MQM=36.0208;MQMR=0;NS=1;NUMALT=1;ODDS=43.1244;PAIRED=0.9375;PAIREDR=0;PAO=0;PQA=0;PQR=0;PRO=0;QA=1795;QR=0;RO=0;RPL=14;RPP=21.1059;RPPR=0;RPR=34;RUN=1;SAF=14;SAP=21.1059;SAR=34;SRF=0;SRP=0;SRR=0;TYPE=snp	GT:DP:AD:RO:QR:AO:QA	1/1/1:48:0	48:0:0:48:1795
chrI	20858	.	G	A	1253.41	PASS	AB=0;ABP=0;AC=3;AF=1;AN=3;AO=49;CIGAR=1X;DP=49;DPB=49;DPRA=0;EPP=3.05462;EPPR=0;GTI=0;LEN=1;MEANALT=1;MQM=36.2857;MQMR=0;NS=1;NUMALT=1;ODDS=43.9353;PAIRED=0.938776;PAIREDR=0;PAO=0;PQA=0;PQR=0;PRO=0;QA=1851;QR=0;RO=0;RPL=22;RPP=4.11819;RPPR=0;RPR=27;RUN=1;SAF=14;SAP=22.5536;SAR=35;SRF=0;SRP=0;SRR=0;TYPE=snp	GT:DP:AD:RO:QR:AO:QA	1/1/1:49:0	49:0:0:49:1851
chrI	20883	.	G	A	1441.37	PASS	AB=0;ABP=0;AC=3;AF=1;AN=3;AO=59;CIGAR=1X;DP=59;DPB=59;DPRA=0;EPP=7.46366;EPPR=0;GTI=0;LEN=1;MEANALT=1;MQM=34.1356;MQMR=0;NS=1;NUMALT=1;ODDS=52.0446;PAIRED=0.915254;PAIREDR=0;PAO=0;PQA=0;PQR=0;PRO=0;QA=2174;QR=0;RO=0;RPL=35;RPP=7.46366;RPPR=0;RPR=24;RUN=1;SAF=20;SAP=16.2968;SAR=39;SRF=0;SRP=0;SRR=0;TYPE=snp	GT:DP:AD:RO:QR:AO:QA	1/1/1:59:0	59:0:0:59:2174
chrI	21020	.	A	G	247.778	PASS	AB=0;ABP=0;AC=3;AF=1;AN=3;AO=11;CIGAR=1X;DP=11;DPB=11;DPRA=0;EPP=3.20771;EPPR=0;GTI=0;LEN=1;MEANALT=1;MQM=28.8182;MQMR=0;NS=1;NUMALT=1;ODDS=13.1199;PAIRED=1;PAIREDR=0;PAO=0;PQA=0;PQR=0;PRO=0;QA=390;QR=0;RO=0;RPL=5;RPP=3.20771;RPPR=0;RPR=6;RUN=1;SAF=6;SAP=3.20771;SAR=5;SRF=0;SRP=0;SRR=0;TYPE=snp	GT:DP:AD:RO:QR:AO:QA	1/1/1:11:0	11:0:0:11:390
chrI	21122	.	G	A	205.519	PASS	AB=0;ABP=0;AC=3;AF=1;AN=3;AO=15;CIGAR=1X;DP=15;DPB=15;DPRA=0;EPP=3.15506;EPPR=0;GTI=0;LEN=1;MEANALT=1;MQM=20;MQMR=0;NS=1;NUMALT=1;ODDS=16.3637;PAIRED=1;PAIREDR=0;PAO=0;PQA=0;PQR=0;PRO=0;QA=502;QR=0;RO=0;RPL=12;RPP=14.7363;RPPR=0;RPR=3;RUN=1;SAF=11;SAP=10.1038;SAR=4;SRF=0;SRP=0;SRR=0;TYPE=snp	GT:DP:AD:RO:QR:AO:QA	1/1/1:15:0	15:0:0:15:502
chrI	21149	.	T	C	136.466	PASS	AB=0;ABP=0;AC=3;AF=1;AN=3;AO=13;CIGAR=1X;DP=13;DPB=13;DPRA=0;EPP=3.17734;EPPR=0;GTI=0;LEN=1;MEANALT=1;MQM=16.6923;MQMR=0;NS=1;NUMALT=1;ODDS=14.7418;PAIRED=1;PAIREDR=0;PAO=0;PQA=0;PQR=0;PRO=0;QA=463;QR=0;RO=0;RPL=7;RPP=3.17734;RPPR=0;RPR=6;RUN=1;SAF=13;SAP=31.2394;SAR=0;SRF=0;SRP=0;SRR=0;TYPE=snp	GT:DP:AD:RO:QR:AO:QA	1/1/1:13:0	13:0:0:13:463
chrI	21167	.	G	A	154.983	PASS	AB=0;ABP=0;AC=3;AF=1;AN=3;AO=12;CIGAR=1X;DP=12;DPB=12;DPRA=0;EPP=9.52472;EPPR=0;GTI=0;LEN=1;MEANALT=1;MQM=21.25;MQMR=0;NS=1;NUMALT=1;ODDS=13.9309;PAIRED=1;PAIREDR=0;PAO=0;PQA=0;PQR=0;PRO=0;QA=438;QR=0;RO=0;RPL=3;RPP=9.52472;RPPR=0;RPR=9;RUN=1;SAF=12;SAP=29.068;SAR=0;SRF=0;SRP=0;SRR=0;TYPE=snp	GT:DP:AD:RO:QR:AO:QA	1/1/1:12:0	12:0:0:12:438
chrI	21361	.	G	A	2049.34	PASS	AB=0;ABP=0;AC=3;AF=1;AN=3;AO=70;CIGAR=1X;DP=70;DPB=70;DPRA=0;EPP=6.1124;EPPR=0;GTI=0;LEN=1;MEANALT=1;MQM=47.5;MQMR=0;NS=1;NUMALT=1;ODDS=60.9648;PAIRED=0.957143;PAIREDR=0;PAO=0;PQA=0;PQR=0;PRO=0;QA=2475;QR=0;RO=0;RPL=36;RPP=3.13438;RPPR=0;RPR=34;RUN=1;SAF=40;SAP=6.1124;SAR=30;SRF=0;SRP=0;SRR=0;TYPE=snp	GT:DP:AD:RO:QR:AO:QA	1/1/1:70:0	70:0:0:70:2475
chrI	21413	.	G	A	971.919	PASS	AB=0;ABP=0;AC=3;AF=1;AN=3;AO=39;CIGAR=1X;DP=39;DPB=39;DPRA=0;EPP=12.42;EPPR=0;GTI=0;LEN=1;MEANALT=1;MQM=42.8462;MQMR=0;NS=1;NUMALT=1;ODDS=35.826;PAIRED=0.923077;PAIREDR=0;PAO=0;PQA=0;PQR=0;PRO=0;QA=1355;QR=0;RO=0;RPL=33;RPP=43.6001;RPPR=0;RPR=6;RUN=1;SAF=22;SAP=4.40227;SAR=17;SRF=0;SRP=0;SRR=0;TYPE=snp	GT:DP:AD:RO:QR:AO:QA	1/1/1:39:0	39:0:0:39:1355
chrI	21455	.	T	C	225.716	PASS	AB=0;ABP=0;AC=3;AF=1;AN=3;AO=13;CIGAR=1X;DP=13;DPB=13;DPRA=0;EPP=3.17734;EPPR=0;GTI=0;LEN=1;MEANALT=1;MQM=23.5385;MQMR=0;NS=1;NUMALT=1;ODDS=14.7418;PAIRED=1;PAIREDR=0;PAO=0;PQA=0;PQR=0;PRO=0;QA=492;QR=0;RO=0;RPL=7;RPP=3.17734;RPPR=0;RPR=6;RUN=1;SAF=2;SAP=16.5402;SAR=11;SRF=0;SRP=0;SRR=0;TYPE=snp	GT:DP:AD:RO:QR:AO:QA	1/1/1:13:0	13:0:0:13:492
chrI	21496	.	C	T	597.465	PASS	AB=0;ABP=0;AC=3;AF=1;AN=3;AO=31;CIGAR=1X;DP=31;DPB=31;DPRA=0;EPP=6.44263;EPPR=0;GTI=0;LEN=1;MEANALT=1;MQM=30.7419;MQMR=0;NS=1;NUMALT=1;ODDS=29.3385;PAIRED=0.935484;PAIREDR=0;PAO=0;PQA=0;PQR=0;PRO=0;QA=1082;QR=0;RO=0;RPL=7;RPP=23.254;RPPR=0;RPR=24;RUN=1;SAF=14;SAP=3.64073;SAR=17;SRF=0;SRP=0;SRR=0;TYPE=snp	GT:DP:AD:RO:QR:AO:QA	1/1/1:31:0	31:0:0:31:1082
chrI	21583	.	G	A	859.517	PASS	AB=0;ABP=0;AC=3;AF=1;AN=3;AO=35;CIGAR=1X;DP=35;DPB=35;DPRA=0;EPP=3.56868;EPPR=0;GTI=0;LEN=1;MEANALT=1;MQM=33.9143;MQMR=0;NS=1;NUMALT=1;ODDS=32.5823;PAIRED=0.971429;PAIREDR=0;PAO=0;PQA=0;PQR=0;PRO=0;QA=1314;QR=0;RO=0;RPL=27;RPP=25.4075;RPPR=0;RPR=8;RUN=1;SAF=13;SAP=8.03571;SAR=22;SRF=0;SRP=0;SRR=0;TYPE=snp	GT:DP:AD:RO:QR:AO:QA	1/1/1:35:0	35:0:0:35:1314
chrI	21659	.	A	G	283.968	PASS	AB=0;ABP=0;AC=3;AF=1;AN=3;AO=14;CIGAR=1X;DP=14;DPB=14;DPRA=0;EPP=5.49198;EPPR=0;GTI=0;LEN=1;MEANALT=1;MQM=27.5714;MQMR=0;NS=1;NUMALT=1;ODDS=15.5527;PAIRED=1;PAIREDR=0;PAO=0;PQA=0;PQR=0;PRO=0;QA=510;QR=0;RO=0;RPL=10;RPP=8.59409;RPPR=0;RPR=4;RUN=1;SAF=9;SAP=5.49198;SAR=5;SRF=0;SRP=0;SRR=0;TYPE=snp	GT:DP:AD:RO:QR:AO:QA	1/1/1:14:0	14:0:0:14:510
chrI	21716	.	A	G	550.065	PASS	AB=0;ABP=0;AC=3;AF=1;AN=3;AO=26;CIGAR=1X;DP=27;DPB=27;DPRA=0;EPP=4.34659;EPPR=5.18177;GTI=0;LEN=1;MEANALT=1;MQM=35.3462;MQMR=40;NS=1;NUMALT=1;ODDS=19.4522;PAIRED=1;PAIREDR=1;PAO=0;PQA=0;PQR=0;PRO=0;QA=936;QR=30;RO=1;RPL=2;RPP=43.4331;RPPR=5.18177;RPR=24;RUN=1;SAF=9;SAP=8.35546;SAR=17;SRF=1;SRP=5.18177;SRR=0;TYPE=snp	GT:DP:AD:RO:QR:AO:QA	1/1/1:27:1	26:1:30:26:936
chrI	21784	.	T	C	1404.04	PASS	AB=0;ABP=0;AC=3;AF=1;AN=3;AO=49;CIGAR=1X;DP=49;DPB=49;DPRA=0;EPP=5.18177;EPPR=0;GTI=0;LEN=1;MEANALT=1;MQM=45.102;MQMR=0;NS=1;NUMALT=1;ODDS=43.9353;PAIRED=0.979592;PAIREDR=0;PAO=0;PQA=0;PQR=0;PRO=0;QA=1833;QR=0;RO=0;RPL=30;RPP=8.37251;RPPR=0;RPR=19;RUN=1;SAF=26;SAP=3.40914;SAR=23;SRF=0;SRP=0;SRR=0;TYPE=snp	GT:DP:AD:RO:QR:AO:QA	1/1/1:49:0	49:0:0:49:1833
chrI	21832	.	A	G	481.498	PASS	AB=0;ABP=0;AC=3;AF=1;AN=3;AO=20;CIGAR=1X;DP=20;DPB=20;DPRA=0;EPP=6.91895;EPPR=0;GTI=0;LEN=1;MEANALT=1;MQM=43.55;MQMR=0;NS=1;NUMALT=1;ODDS=20.4183;PAIRED=0.95;PAIREDR=0;PAO=0;PQA=0;PQR=0;PRO=0;QA=732;QR=0;RO=0;RPL=20;RPP=46.4397;RPPR=0;RPR=0;RUN=1;SAF=13;SAP=6.91895;SAR=7;SRF=0;SRP=0;SRR=0;TYPE=snp	GT:DP:AD:RO:QR:AO:QA	1/1/1:20:0	20:0:0:20:732
chrI	21898	.	A	G	1268.28	PASS	AB=0;ABP=0;AC=3;AF=1;AN=3;AO=48;CIGAR=1X;DP=49;DPB=49;DPRA=0;EPP=3.73412;EPPR=0;GTI=0;LEN=1;MEANALT=2;MQM=50.1875;MQMR=0;NS=1;NUMALT=1;ODDS=43.1244;PAIRED=0.875;PAIREDR=0;PAO=0;PQA=0;PQR=0;PRO=0;QA=1736;QR=0;RO=0;RPL=0;RPP=107.241;RPPR=0;RPR=48;RUN=1;SAF=26;SAP=3.73412;SAR=22;SRF=0;SRP=0;SRR=0;TYPE=snp	GT:DP:AD:RO:QR:AO:QA	1/1/1:49:0	48:0:0:48:1736
chrI	21923	.	T	A	2116.71	PASS	AB=0;ABP=0;AC=3;AF=1;AN=3;AO=71;CIGAR=1X;DP=71;DPB=71;DPRA=0;EPP=3.04088;EPPR=0;GTI=0;LEN=1;MEANALT=1;MQM=50.2958;MQMR=0;NS=1;NUMALT=1;ODDS=61.7758;PAIRED=0.830986;PAIREDR=0;PAO=0;PQA=0;PQR=0;PRO=0;QA=2628;QR=0;RO=0;RPL=22;RPP=25.3061;RPPR=0;RPR=49;RUN=1;SAF=37;SAP=3.28556;SAR=34;SRF=0;SRP=0;SRR=0;TYPE=snp	GT:DP:AD:RO:QR:AO:QA	1/1/1:71:0	71:0:0:71:2628
chrI	21979	.	T	A	2584.06	PASS	AB=0;ABP=0;AC=3;AF=1;AN=3;AO=85;CIGAR=1X;DP=85;DPB=85;DPRA=0;EPP=10.3933;EPPR=0;GTI=0;LEN=1;MEANALT=1;MQM=49.2471;MQMR=0;NS=1;NUMALT=1;ODDS=73.1288;PAIRED=0.764706;PAIREDR=0;PAO=0;PQA=0;PQR=0;PRO=0;QA=3121;QR=0;RO=0;RPL=41;RPP=3.24022;RPPR=0;RPR=44;RUN=1;SAF=48;SAP=6.10145;SAR=37;SRF=0;SRP=0;SRR=0;TYPE=snp	GT:DP:AD:RO:QR:AO:QA	1/1/1:85:0	85:0:0:85:3121
chrI	22089	.	A	C	615.088	PASS	AB=0;ABP=0;AC=3;AF=1;AN=3;AO=26;CIGAR=1X;DP=26;DPB=26;DPRA=0;EPP=4.34659;EPPR=0;GTI=0;LEN=1;MEANALT=1;MQM=30.9231;MQMR=0;NS=1;NUMALT=1;ODDS=25.2839;PAIRED=1;PAIREDR=0;PAO=0;PQA=0;PQR=0;PRO=0;QA=976;QR=0;RO=0;RPL=9;RPP=8.35546;RPPR=0;RPR=17;RUN=1;SAF=8;SAP=11.3621;SAR=18;SRF=0;SRP=0;SRR=0;TYPE=snp	GT:DP:AD:RO:QR:AO:QA	1/1/1:26:0	26:0:0:26:976
chrI	22103	.	T	A	644.1	PASS	AB=0;ABP=0;AC=3;AF=1;AN=3;AO=26;CIGAR=1X;DP=26;DPB=26;DPRA=0;EPP=4.34659;EPPR=0;GTI=0;LEN=1;MEANALT=1;MQM=35.2692;MQMR=0;NS=1;NUMALT=1;ODDS=25.2839;PAIRED=1;PAIREDR=0;PAO=0;PQA=0;PQR=0;PRO=0;QA=912;QR=0;RO=0;RPL=10;RPP=6.01695;RPPR=0;RPR=16;RUN=1;SAF=5;SAP=24.391;SAR=21;SRF=0;SRP=0;SRR=0;TYPE=snp	GT:DP:AD:RO:QR:AO:QA	1/1/1:26:0	26:0:0:26:912
chrI	22119	.	T	A	754.843	PASS	AB=0;ABP=0;AC=3;AF=1;AN=3;AO=31;CIGAR=1X;DP=31;DPB=31;DPRA=0;EPP=3.64073;EPPR=0;GTI=0;LEN=1;MEANALT=1;MQM=32.7419;MQMR=0;NS=1;NUMALT=1;ODDS=29.3385;PAIRED=1;PAIREDR=0;PAO=0;PQA=0;PQR=0;PRO=0;QA=1114;QR=0;RO=0;RPL=11;RPP=8.68415;RPPR=0;RPR=20;RUN=1;SAF=9;SAP=14.8483;SAR=22;SRF=0;SRP=0;SRR=0;TYPE=snp	GT:DP:AD:RO:QR:AO:QA	1/1/1:31:0	31:0:0:31:1114
chrI	22196	.	T	C	828.203	PASS	AB=0;ABP=0;AC=3;AF=1;AN=3;AO=42;CIGAR=1X;DP=42;DPB=42;DPRA=0;EPP=3.0103;EPPR=0;GTI=0;LEN=1;MEANALT=1;MQM=25.6429;MQMR=0;NS=1;NUMALT=1;ODDS=38.2588;PAIRED=0.952381;PAIREDR=0;PAO=0;PQA=0;PQR=0;PRO=0;QA=1535;QR=0;RO=0;RPL=17;RPP=6.31921;RPPR=0;RPR=25;RUN=1;SAF=14;SAP=13.1438;SAR=28;SRF=0;SRP=0;SRR=0;TYPE=snp	GT:DP:AD:RO:QR:AO:QA	1/1/1:42:0	42:0:0:42:1535
chrI	22219	.	C	T	970.94	PASS	AB=0;ABP=0;AC=3;AF=1;AN=3;AO=50;CIGAR=1X;DP=50;DPB=50;DPRA=0;EPP=14.1282;EPPR=0;GTI=0;LEN=1;MEANALT=1;MQM=24.6;MQMR=0;NS=1;NUMALT=1;ODDS=44.7462;PAIRED=0.92;PAIREDR=0;PAO=0;PQA=0;PQR=0;PRO=0;QA=1896;QR=0;RO=0;RPL=22;RPP=4.57376;RPPR=0;RPR=28;RUN=1;SAF=21;SAP=5.78978;SAR=29;SRF=0;SRP=0;SRR=0;TYPE=snp	GT:DP:AD:RO:QR:AO:QA	1/1/1:50:0	50:0:0:50:1896
chrI	22244	.	C	T	1028.74	PASS	AB=0;ABP=0;AC=3;AF=1;AN=3;AO=57;CIGAR=1X;DP=57;DPB=57;DPRA=0;EPP=6.09608;EPPR=0;GTI=0;LEN=1;MEANALT=1;MQM=22.614;MQMR=0;NS=1;NUMALT=1;ODDS=50.4227;PAIRED=0.929825;PAIREDR=0;PAO=0;PQA=0;PQR=0;PRO=0;QA=2136;QR=0;RO=0;RPL=27;RPP=3.35316;RPPR=0;RPR=30;RUN=1;SAF=26;SAP=3.9627;SAR=31;SRF=0;SRP=0;SRR=0;TYPE=snp	GT:DP:AD:RO:QR:AO:QA	1/1/1:57:0	57:0:0:57:2136
chrI	22267	.	A	C	821.248	PASS	AB=0;ABP=0;AC=3;AF=1;AN=3;AO=47;CIGAR=1X;DP=47;DPB=47;DPRA=0;EPP=4.16534;EPPR=0;GTI=0;LEN=1;MEANALT=1;MQM=21.8936;MQMR=0;NS=1;NUMALT=1;ODDS=42.3134;PAIRED=0.957447;PAIREDR=0;PAO=0;PQA=0;PQR=0;PRO=0;QA=1777;QR=0;RO=0;RPL=27;RPP=5.27418;RPPR=0;RPR=20;RUN=1;SAF=22;SAP=3.42611;SAR=25;SRF=0;SRP=0;SRR=0;TYPE=snp	GT:DP:AD:RO:QR:AO:QA	1/1/1:47:0	47:0:0:47:1777
chrI	22334	.	A	G	287.275	PASS	AB=0;ABP=0;AC=3;AF=1;AN=3;AO=21;CIGAR=1X;DP=21;DPB=21;DPRA=0;EPP=5.59539;EPPR=0;GTI=0;LEN=1;MEANALT=1;MQM=18.1905;MQMR=0;NS=1;NUMALT=1;ODDS=21.2292;PAIRED=1;PAIREDR=0;PAO=0;PQA=0;PQR=0;PRO=0;QA=740;QR=0;RO=0;RPL=13;RPP=5.59539;RPPR=0;RPR=8;RUN=1;SAF=7;SAP=8.07707;SAR=14;SRF=0;SRP=0;SRR=0;TYPE=snp	GT:DP:AD:RO:QR:AO:QA	1/1/1:21:0	21:0:0:21:740
chrI	22398	.	T	C	401.643	PASS	AB=0;ABP=0;AC=3;AF=1;AN=3;AO=22;CIGAR=1X;DP=22;DPB=22;DPRA=0;EPP=3.0103;EPPR=0;GTI=0;LEN=1;MEANALT=1;MQM=23.9091;MQMR=0;NS=1;NUMALT=1;ODDS=22.0402;PAIRED=1;PAIREDR=0;PAO=0;PQA=0;PQR=0;PRO=0;QA=827;QR=0;RO=0;RPL=9;RPP=4.58955;RPPR=0;RPR=13;RUN=1;SAF=16;SAP=12.8806;SAR=6;SRF=0;SRP=0;SRR=0;TYPE=snp	GT:DP:AD:RO:QR:AO:QA	1/1/1:22:0	22:0:0:22:827
chrI	22503	.	T	C	1176.37	PASS	AB=0;ABP=0;AC=3;AF=1;AN=3;AO=53;CIGAR=1X;DP=53;DPB=53;DPRA=0;EPP=3.05127;EPPR=0;GTI=0;LEN=1;MEANALT=1;MQM=27.2453;MQMR=0;NS=1;NUMALT=1;ODDS=47.179;PAIRED=1;PAIREDR=0;PAO=0;PQA=0;PQR=0;PRO=0;QA=1991;QR=0;RO=0;RPL=29;RPP=4.03458;RPPR=0;RPR=24;RUN=1;SAF=36;SAP=17.8009;SAR=17;SRF=0;SRP=0;SRR=0;TYPE=snp	GT:DP:AD:RO:QR:AO:QA	1/1/1:53:0	53:0:0:53:1991
chrI	22619	.	C	G	1868.77	PASS	AB=0;ABP=0;AC=3;AF=1;AN=3;AO=69;CIGAR=1X;DP=69;DPB=69;DPRA=0;EPP=5.55942;EPPR=0;GTI=0;LEN=1;MEANALT=1;MQM=39.3768;MQMR=0;NS=1;NUMALT=1;ODDS=60.1539;PAIRED=0.985507;PAIREDR=0;PAO=0;PQA=0;PQR=0;PRO=0;QA=2565;QR=0;RO=0;RPL=25;RPP=14.3712;RPPR=0;RPR=44;RUN=1;SAF=27;SAP=10.0912;SAR=42;SRF=0;SRP=0;SRR=0;TYPE=snp	GT:DP:AD:RO:QR:AO:QA	1/1/1:69:0	69:0:0:69:2565
chrI	22635	.	C	T	2241.5	PASS	AB=0;ABP=0;AC=3;AF=1;AN=3;AO=81;CIGAR=1X;DP=81;DPB=81;DPRA=0;EPP=6.2541;EPPR=0;GTI=0;LEN=1;MEANALT=1;MQM=39;MQMR=0;NS=1;NUMALT=1;ODDS=69.8851;PAIRED=0.987654;PAIREDR=0;PAO=0;PQA=0;PQR=0;PRO=0;QA=3024;QR=0;RO=0;RPL=34;RPP=7.5409;RPPR=0;RPR=47;RUN=1;SAF=31;SAP=12.6881;SAR=50;SRF=0;SRP=0;SRR=0;TYPE=snp	GT:DP:AD:RO:QR:AO:QA	1/1/1:81:0	81:0:0:81:3024
chrI	22692	.	G	T	1638.67	PASS	AB=0;ABP=0;AC=3;AF=1;AN=3;AO=69;CIGAR=1X;DP=69;DPB=69;DPRA=0;EPP=25.9524;EPPR=0;GTI=0;LEN=1;MEANALT=1;MQM=32.7391;MQMR=0;NS=1;NUMALT=1;ODDS=60.1539;PAIRED=1;PAIREDR=0;PAO=0;PQA=0;PQR=0;PRO=0;QA=2595;QR=0;RO=0;RPL=46;RPP=19.6583;RPPR=0;RPR=23;RUN=1;SAF=38;SAP=4.55236;SAR=31;SRF=0;SRP=0;SRR=0;TYPE=snp	GT:DP:AD:RO:QR:AO:QA	1/1/1:69:0	69:0:0:69:2595
chrI	22705	.	A	G	1331.1	PASS	AB=0;ABP=0;AC=3;AF=1;AN=3;AO=64;CIGAR=1X;DP=64;DPB=64;DPRA=0;EPP=29.6108;EPPR=0;GTI=0;LEN=1;MEANALT=1;MQM=28.0312;MQMR=0;NS=1;NUMALT=1;ODDS=56.0992;PAIRED=1;PAIREDR=0;PAO=0;PQA=0;PQR=0;PRO=0;QA=2366;QR=0;RO=0;RPL=43;RPP=19.4321;RPPR=0;RPR=21;RUN=1;SAF=39;SAP=9.66043;SAR=25;SRF=0;SRP=0;SRR=0;TYPE=snp	GT:DP:AD:RO:QR:AO:QA	1/1/1:64:0	64:0:0:64:2366
chrI	22716	.	T	C	1216.53	PASS	AB=0;ABP=0;AC=3;AF=1;AN=3;AO=60;CIGAR=1X;DP=60;DPB=60;DPRA=0;EPP=14.7363;EPPR=0;GTI=0;LEN=1;MEANALT=1;MQM=26.2333;MQMR=0;NS=1;NUMALT=1;ODDS=52.8555;PAIRED=1;PAIREDR=0;PAO=0;PQA=0;PQR=0;PRO=0;QA=2276;QR=0;RO=0;RPL=38;RPP=12.2752;RPPR=0;RPR=22;RUN=1;SAF=43;SAP=27.4756;SAR=17;SRF=0;SRP=0;SRR=0;TYPE=snp	GT:DP:AD:RO:QR:AO:QA	1/1/1:60:0	60:0:0:60:2276
chrI	22731	.	G	A	875.226	PASS	AB=0;ABP=0;AC=3;AF=1;AN=3;AO=50;CIGAR=1X;DP=50;DPB=50;DPRA=0;EPP=4.57376;EPPR=0;GTI=0;LEN=1;MEANALT=1;MQM=23.16;MQMR=0;NS=1;NUMALT=1;ODDS=44.7462;PAIRED=1;PAIREDR=0;PAO=0;PQA=0;PQR=0;PRO=0;QA=1897;QR=0;RO=0;RPL=30;RPP=7.35324;RPPR=0;RPR=20;RUN=1;SAF=42;SAP=53.2147;SAR=8;SRF=0;SRP=0;SRR=0;TYPE=snp	GT:DP:AD:RO:QR:AO:QA	1/1/1:50:0	50:0:0:50:1897
chrI	22759	.	G	A	754.967	PASS	AB=0;ABP=0;AC=3;AF=1;AN=3;AO=46;CIGAR=1X;DP=46;DPB=46;DPRA=0;EPP=6.03148;EPPR=0;GTI=0;LEN=1;MEANALT=1;MQM=23.6522;MQMR=0;NS=1;NUMALT=1;ODDS=41.5025;PAIRED=1;PAIREDR=0;PAO=0;PQA=0;PQR=0;PRO=0;QA=1722;QR=0;RO=0;RPL=26;RPP=4.70971;RPPR=0;RPR=20;RUN=1;SAF=45;SAP=94.401;SAR=1;SRF=0;SRP=0;SRR=0;TYPE=snp	GT:DP:AD:RO:QR:AO:QA	1/1/1:46:0	46:0:0:46:1722
chrI	22775	.	C	T	888.223	PASS	AB=0;ABP=0;AC=3;AF=1;AN=3;AO=47;CIGAR=1X;DP=47;DPB=47;DPRA=0;EPP=8.60069;EPPR=0;GTI=0;LEN=1;MEANALT=1;MQM=27.1064;MQMR=0;NS=1;NUMALT=1;ODDS=42.3134;PAIRED=0.978723;PAIREDR=0;PAO=0;PQA=0;PQR=0;PRO=0;QA=1764;QR=0;RO=0;RPL=22;RPP=3.42611;RPPR=0;RPR=25;RUN=1;SAF=40;SAP=53.3238;SAR=7;SRF=0;SRP=0;SRR=0;TYPE=snp	GT:DP:AD:RO:QR:AO:QA	1/1/1:47:0	47:0:0:47:1764
chrI	22811	.	C	T	2011.03	PASS	AB=0;ABP=0;AC=3;AF=1;AN=3;AO=70;CIGAR=1X;DP=70;DPB=70;DPRA=0;EPP=23.9805;EPPR=0;GTI=0;LEN=1;MEANALT=1;MQM=47.2143;MQMR=0;NS=1;NUMALT=1;ODDS=60.9648;PAIRED=0.957143;PAIREDR=0;PAO=0;PQA=0;PQR=0;PRO=0;QA=2624;QR=0;RO=0;RPL=20;RPP=30.9292;RPPR=0;RPR=50;RUN=1;SAF=40;SAP=6.1124;SAR=30;SRF=0;SRP=0;SRR=0;TYPE=snp	GT:DP:AD:RO:QR:AO:QA	1/1/1:70:0	70:0:0:70:2624
chrI	22966	.	T	C	3383.19	PASS	AB=0;ABP=0;AC=3;AF=1;AN=3;AO=101;CIGAR=1X;DP=101;DPB=101;DPRA=0;EPP=9.22372;EPPR=0;GTI=0;LEN=1;MEANALT=1;MQM=57.7129;MQMR=0;NS=1;NUMALT=1;ODDS=86.1037;PAIRED=0.980198;PAIREDR=0;PAO=0;PQA=0;PQR=0;PRO=0;QA=3837;QR=0;RO=0;RPL=53;RPP=3.54779;RPPR=0;RPR=48;RUN=1;SAF=53;SAP=3.54779;SAR=48;SRF=0;SRP=0;SRR=0;TYPE=snp	GT:DP:AD:RO:QR:AO:QA	1/1/1:101:0	101:0:0:101:3837
chrI	23196	.	A	G	2632.77	PASS	AB=0;ABP=0;AC=3;AF=1;AN=3;AO=87;CIGAR=1X;DP=87;DPB=87;DPRA=0;EPP=4.23331;EPPR=0;GTI=0;LEN=1;MEANALT=1;MQM=46.5057;MQMR=0;NS=1;NUMALT=1;ODDS=74.7506;PAIRED=0.91954;PAIREDR=0;PAO=0;PQA=0;PQR=0;PRO=0;QA=3272;QR=0;RO=0;RPL=43;RPP=3.03526;RPPR=0;RPR=44;RUN=1;SAF=34;SAP=12.0207;SAR=53;SRF=0;SRP=0;SRR=0;TYPE=snp	GT:DP:AD:RO:QR:AO:QA	1/1/1:87:0	87:0:0:87:3272
chrI	23504	.	G	C	1675.67	PASS	AB=0;ABP=0;AC=3;AF=1;AN=3;AO=64;CIGAR=1X;DP=64;DPB=64;DPRA=0;EPP=4.23175;EPPR=0;GTI=0;LEN=1;MEANALT=1;MQM=37.75;MQMR=0;NS=1;NUMALT=1;ODDS=56.0992;PAIRED=0.953125;PAIREDR=0;PAO=0;PQA=0;PQR=0;PRO=0;QA=2352;QR=0;RO=0;RPL=33;RPP=3.14602;RPPR=0;RPR=31;RUN=1;SAF=20;SAP=22.5536;SAR=44;SRF=0;SRP=0;SRR=0;TYPE=snp	GT:DP:AD:RO:QR:AO:QA	1/1/1:64:0	64:0:0:64:2352
chrI	23559	.	C	T	1610.11	PASS	AB=0;ABP=0;AC=3;AF=1;AN=3;AO=57;CIGAR=1X;DP=57;DPB=57;DPRA=0;EPP=3.9627;EPPR=0;GTI=0;LEN=1;MEANALT=1;MQM=42.2456;MQMR=0;NS=1;NUMALT=1;ODDS=50.4227;PAIRED=0.982456;PAIREDR=0;PAO=0;PQA=0;PQR=0;PRO=0;QA=2164;QR=0;RO=0;RPL=31;RPP=3.9627;RPPR=0;RPR=26;RUN=1;SAF=11;SAP=49.6779;SAR=46;SRF=0;SRP=0;SRR=0;TYPE=snp	GT:DP:AD:RO:QR:AO:QA	1/1/1:57:0	57:0:0:57:2164
chrI	23667	.	T	C	153.625	PASS	AB=0;ABP=0;AC=3;AF=1;AN=3;AO=13;CIGAR=1X;DP=13;DPB=13;DPRA=0;EPP=3.17734;EPPR=0;GTI=0;LEN=1;MEANALT=1;MQM=19.3846;MQMR=0;NS=1;NUMALT=1;ODDS=14.7418;PAIRED=1;PAIREDR=0;PAO=0;PQA=0;PQR=0;PRO=0;QA=463;QR=0;RO=0;RPL=13;RPP=31.2394;RPPR=0;RPR=0;RUN=1;SAF=6;SAP=3.17734;SAR=7;SRF=0;SRP=0;SRR=0;TYPE=snp	GT:DP:AD:RO:QR:AO:QA	1/1/1:13:0	13:0:0:13:463
chrI	23784	.	T	C	256.746	PASS	AB=0;ABP=0;AC=3;AF=1;AN=3;AO=15;CIGAR=1X;DP=15;DPB=15;DPRA=0;EPP=6.62942;EPPR=0;GTI=0;LEN=1;MEANALT=1;MQM=22.5333;MQMR=0;NS=1;NUMALT=1;ODDS=16.3637;PAIRED=1;PAIREDR=0;PAO=0;PQA=0;PQR=0;PRO=0;QA=590;QR=0;RO=0;RPL=4;RPP=10.1038;RPPR=0;RPR=11;RUN=1;SAF=12;SAP=14.7363;SAR=3;SRF=0;SRP=0;SRR=0;TYPE=snp	GT:DP:AD:RO:QR:AO:QA	1/1/1:15:0	15:0:0:15:590
chrI	23800	.	T	A	315.806	PASS	AB=0;ABP=0;AC=3;AF=1;AN=3;AO=17;CIGAR=1X;DP=17;DPB=17;DPRA=0;EPP=6.20364;EPPR=0;GTI=0;LEN=1;MEANALT=1;MQM=24.1765;MQMR=0;NS=1;NUMALT=1;ODDS=17.9855;PAIRED=1;PAIREDR=0;PAO=0;PQA=0;PQR=0;PRO=0;QA=661;QR=0;RO=0;RPL=9;RPP=3.13803;RPPR=0;RPR=8;RUN=1;SAF=14;SAP=18.4661;SAR=3;SRF=0;SRP=0;SRR=0;TYPE=snp	GT:DP:AD:RO:QR:AO:QA	1/1/1:17:0	17:0:0:17:661
chrI	23846	.	G	A	401.791	PASS	AB=0;ABP=0;AC=3;AF=1;AN=3;AO=17;CIGAR=1X;DP=17;DPB=17;DPRA=0;EPP=9.26925;EPPR=0;GTI=0;LEN=1;MEANALT=1;MQM=31.5294;MQMR=0;NS=1;NUMALT=1;ODDS=17.9855;PAIRED=0.941176;PAIREDR=0;PAO=0;PQA=0;PQR=0;PRO=0;QA=628;QR=0;RO=0;RPL=7;RPP=4.1599;RPPR=0;RPR=10;RUN=1;SAF=12;SAP=9.26925;SAR=5;SRF=0;SRP=0;SRR=0;TYPE=snp	GT:DP:AD:RO:QR:AO:QA	1/1/1:17:0	17:0:0:17:628
chrI	23854	.	A	G	493.293	PASS	AB=0;ABP=0;AC=3;AF=1;AN=3;AO=20;CIGAR=1X;DP=20;DPB=20;DPRA=0;EPP=13.8677;EPPR=0;GTI=0;LEN=1;MEANALT=1;MQM=35.8;MQMR=0;NS=1;NUMALT=1;ODDS=20.4183;PAIRED=0.95;PAIREDR=0;PAO=0;PQA=0;PQR=0;PRO=0;QA=733;QR=0;RO=0;RPL=8;RPP=4.74748;RPPR=0;RPR=12;RUN=1;SAF=13;SAP=6.91895;SAR=7;SRF=0;SRP=0;SRR=0;TYPE=snp	GT:DP:AD:RO:QR:AO:QA	1/1/1:20:0	20:0:0:20:733
chrI	23871	.	T	C	688.343	PASS	AB=0;ABP=0;AC=3;AF=1;AN=3;AO=26;CIGAR=1X;DP=26;DPB=26;DPRA=0;EPP=11.3621;EPPR=0;GTI=0;LEN=1;MEANALT=1;MQM=42.1923;MQMR=0;NS=1;NUMALT=1;ODDS=25.2839;PAIRED=0.961538;PAIREDR=0;PAO=0;PQA=0;PQR=0;PRO=0;QA=952;QR=0;RO=0;RPL=6;RPP=19.3799;RPPR=0;RPR=20;RUN=1;SAF=14;SAP=3.34437;SAR=12;SRF=0;SRP=0;SRR=0;TYPE=snp	GT:DP:AD:RO:QR:AO:QA	1/1/1:26:0	26:0:0:26:952
chrI	23905	.	A	G	1336.13	PASS	AB=0;ABP=0;AC=3;AF=1;AN=3;AO=49;CIGAR=1X;DP=49;DPB=49;DPRA=0;EPP=6.59988;EPPR=0;GTI=0;LEN=1;MEANALT=1;MQM=45.4694;MQMR=0;NS=1;NUMALT=1;ODDS=43.9353;PAIRED=0.897959;PAIREDR=0;PAO=0;PQA=0;PQR=0;PRO=0;QA=1795;QR=0;RO=0;RPL=13;RPP=26.4533;RPPR=0;RPR=36;RUN=1;SAF=26;SAP=3.40914;SAR=23;SRF=0;SRP=0;SRR=0;TYPE=snp	GT:DP:AD:RO:QR:AO:QA	1/1/1:49:0	49:0:0:49:1795
chrI	23939	.	C	T	1659.07	PASS	AB=0;ABP=0;AC=3;AF=1;AN=3;AO=58;CIGAR=1X;DP=58;DPB=58;DPRA=0;EPP=3.16006;EPPR=0;GTI=0;LEN=1;MEANALT=1;MQM=46.5517;MQMR=0;NS=1;NUMALT=1;ODDS=51.2337;PAIRED=0.913793;PAIREDR=0;PAO=0;PQA=0;PQR=0;PRO=0;QA=2152;QR=0;RO=0;RPL=33;RPP=5.40641;RPPR=0;RPR=25;RUN=1;SAF=29;SAP=3.0103;SAR=29;SRF=0;SRP=0;SRR=0;TYPE=snp	GT:DP:AD:RO:QR:AO:QA	1/1/1:58:0	58:0:0:58:2152
chrI	24252	.	A	C	1850.74	PASS	AB=0;ABP=0;AC=3;AF=1;AN=3;AO=68;CIGAR=1X;DP=68;DPB=68;DPRA=0;EPP=9.26925;EPPR=0;GTI=0;LEN=1;MEANALT=1;MQM=40.1029;MQMR=0;NS=1;NUMALT=1;ODDS=59.343;PAIRED=0.926471;PAIREDR=0;PAO=0;PQA=0;PQR=0;PRO=0;QA=2597;QR=0;RO=0;RPL=44;RPP=15.7837;RPPR=0;RPR=24;RUN=1;SAF=33;SAP=3.13803;SAR=35;SRF=0;SRP=0;SRR=0;TYPE=snp	GT:DP:AD:RO:QR:AO:QA	1/1/1:68:0	68:0:0:68:2597
chrI	24282	.	T	C	1208.45	PASS	AB=0;ABP=0;AC=3;AF=1;AN=3;AO=53;CIGAR=1X;DP=53;DPB=53;DPRA=0;EPP=4.03458;EPPR=0;GTI=0;LEN=1;MEANALT=1;MQM=32.8491;MQMR=0;NS=1;NUMALT=1;ODDS=47.179;PAIRED=0.924528;PAIREDR=0;PAO=0;PQA=0;PQR=0;PRO=0;QA=1952;QR=0;RO=0;RPL=47;RPP=71.8828;RPPR=0;RPR=6;RUN=1;SAF=25;SAP=3.37904;SAR=28;SRF=0;SRP=0;SRR=0;TYPE=snp	GT:DP:AD:RO:QR:AO:QA	1/1/1:53:0	53:0:0:53:1952
chrI	24301	.	A	T	848.8	PASS	AB=0;ABP=0;AC=3;AF=1;AN=3;AO=39;CIGAR=1X;DP=39;DPB=39;DPRA=0;EPP=3.06598;EPPR=0;GTI=0;LEN=1;MEANALT=1;MQM=30.4103;MQMR=0;NS=1;NUMALT=1;ODDS=35.826;PAIRED=0.948718;PAIREDR=0;PAO=0;PQA=0;PQR=0;PRO=0;QA=1363;QR=0;RO=0;RPL=29;RPP=23.1103;RPPR=0;RPR=10;RUN=1;SAF=13;SAP=12.42;SAR=26;SRF=0;SRP=0;SRR=0;TYPE=snp	GT:DP:AD:RO:QR:AO:QA	1/1/1:39:0	39:0:0:39:1363
chrI	24334	.	T	C	664.493	PASS	AB=0;ABP=0;AC=3;AF=1;AN=3;AO=28;CIGAR=1X;DP=28;DPB=28;DPRA=0;EPP=10.7656;EPPR=0;GTI=0;LEN=1;MEANALT=1;MQM=33.8571;MQMR=0;NS=1;NUMALT=1;ODDS=26.9058;PAIRED=1;PAIREDR=0;PAO=0;PQA=0;PQR=0;PRO=0;QA=1029;QR=0;RO=0;RPL=4;RPP=34.0313;RPPR=0;RPR=24;RUN=1;SAF=5;SAP=28.1373;SAR=23;SRF=0;SRP=0;SRR=0;TYPE=snp	GT:DP:AD:RO:QR:AO:QA	1/1/1:28:0	28:0:0:28:1029
chrI	24349	.	T	A	811.446	PASS	AB=0;ABP=0;AC=3;AF=1;AN=3;AO=32;CIGAR=1X;DP=32;DPB=32;DPRA=0;EPP=4.09604;EPPR=0;GTI=0;LEN=1;MEANALT=1;MQM=33.5312;MQMR=0;NS=1;NUMALT=1;ODDS=30.1495;PAIRED=1;PAIREDR=0;PAO=0;PQA=0;PQR=0;PRO=0;QA=1188;QR=0;RO=0;RPL=10;RPP=12.7819;RPPR=0;RPR=22;RUN=1;SAF=8;SAP=20.3821;SAR=24;SRF=0;SRP=0;SRR=0;TYPE=snp	GT:DP:AD:RO:QR:AO:QA	1/1/1:32:0	32:0:0:32:1188
chrI	24658	.	A	G	281.414	PASS	AB=0;ABP=0;AC=3;AF=1;AN=3;AO=18;CIGAR=1X;DP=21;DPB=21;DPRA=0;EPP=33.8935;EPPR=3.73412;GTI=0;LEN=1;MEANALT=1;MQM=28.5;MQMR=17;NS=1;NUMALT=1;ODDS=14.4876;PAIRED=1;PAIREDR=1;PAO=0;PQA=0;PQR=0;PRO=0;QA=656;QR=82;RO=3;RPL=18;RPP=42.0968;RPPR=3.73412;RPR=0;RUN=1;SAF=1;SAP=33.8935;SAR=17;SRF=0;SRP=9.52472;SRR=3;TYPE=snp	GT:DP:AD:RO:QR:AO:QA	1/1/1:21:3	18:3:82:18:656
chrI	24747	.	T	C	21.2702	PASS	AB=0.2;ABP=22.5536;AC=1;AF=0.333333;AN=3;AO=5;CIGAR=1X;DP=25;DPB=25;DPRA=0;EPP=6.91895;EPPR=4.74748;GTI=0;LEN=1;MEANALT=1;MQM=32.2;MQMR=24.85;NS=1;NUMALT=1;ODDS=4.89015;PAIRED=1;PAIREDR=1;PAO=0;PQA=0;PQR=0;PRO=0;QA=191;QR=739;RO=20;RPL=1;RPP=6.91895;RPPR=46.4397;RPR=4;RUN=1;SAF=5;SAP=13.8677;SAR=0;SRF=8;SRP=4.74748;SRR=12;TYPE=snp	GT:DP:AD:RO:QR:AO:QA	0/0/1:25:20	5:20:739:5:191
chrI	24791	.	T	C	179.596	PASS	AB=0.435897;ABP=4.40227;AC=1;AF=0.333333;AN=3;AO=17;CIGAR=1X;DP=39;DPB=39;DPRA=0;EPP=6.20364;EPPR=3.0103;GTI=0;LEN=1;MEANALT=1;MQM=27.2941;MQMR=26.7727;NS=1;NUMALT=1;ODDS=6.93147;PAIRED=1;PAIREDR=1;PAO=0;PQA=0;PQR=0;PRO=0;QA=656;QR=789;RO=22;RPL=17;RPP=39.9253;RPPR=12.8806;RPR=0;RUN=1;SAF=6;SAP=6.20364;SAR=11;SRF=15;SRP=9.32731;SRR=7;TYPE=snp	GT:DP:AD:RO:QR:AO:QA	0/0/1:39:22	17:22:789:17:656
chrI	24796	.	T	A	212.59	PASS	AB=0.5;ABP=3.0103;AC=2;AF=0.666667;AN=3;AO=19;CIGAR=1X;DP=38;DPB=38;DPRA=0;EPP=4.03889;EPPR=3.12459;GTI=0;LEN=1;MEANALT=1;MQM=26.5263;MQMR=28.2105;NS=1;NUMALT=1;ODDS=1.38778e-17;PAIRED=1;PAIREDR=1;PAO=0;PQA=0;PQR=0;PRO=0;QA=682;QR=631;RO=19;RPL=17;RPP=28.7251;RPPR=8.61041;RPR=2;RUN=1;SAF=6;SAP=8.61041;SAR=13;SRF=15;SRP=16.8392;SRR=4;TYPE=snp	GT:DP:AD:RO:QR:AO:QA	0/1/1:38:19	19:19:631:19:682
chrI	24840	.	G	C	195.549	PASS	AB=0.607143;ABP=5.80219;AC=2;AF=0.666667;AN=3;AO=17;CIGAR=1X;DP=28;DPB=28;DPRA=0;EPP=3.13803;EPPR=3.20771;GTI=0;LEN=1;MEANALT=1;MQM=25.7059;MQMR=26.1818;NS=1;NUMALT=1;ODDS=8.31777;PAIRED=1;PAIREDR=1;PAO=0;PQA=0;PQR=0;PRO=0;QA=610;QR=418;RO=11;RPL=12;RPP=9.26925;RPPR=12.6832;RPR=5;RUN=1;SAF=13;SAP=13.3567;SAR=4;SRF=4;SRP=4.78696;SRR=7;TYPE=snp	GT:DP:AD:RO:QR:AO:QA	0/1/1:28:11	17:11:418:17:610
chrI	24870	.	A	G	534.807	PASS	AB=0;ABP=0;AC=3;AF=1;AN=3;AO=25;CIGAR=1X;DP=25;DPB=25;DPRA=0;EPP=3.79203;EPPR=0;GTI=0;LEN=1;MEANALT=1;MQM=27.76;MQMR=0;NS=1;NUMALT=1;ODDS=24.473;PAIRED=1;PAIREDR=0;PAO=0;PQA=0;PQR=0;PRO=0;QA=939;QR=0;RO=0;RPL=20;RPP=22.5536;RPPR=0;RPR=5;RUN=1;SAF=16;SAP=7.26639;SAR=9;SRF=0;SRP=0;SRR=0;TYPE=snp	GT:DP:AD:RO:QR:AO:QA	1/1/1:25:0	25:0:0:25:939
chrI	24953	.	C	T	254.334	PASS	AB=0;ABP=0;AC=3;AF=1;AN=3;AO=14;CIGAR=1X;DP=14;DPB=14;DPRA=0;EPP=8.59409;EPPR=0;GTI=0;LEN=1;MEANALT=1;MQM=27.7143;MQMR=0;NS=1;NUMALT=1;ODDS=15.5527;PAIRED=1;PAIREDR=0;PAO=0;PQA=0;PQR=0;PRO=0;QA=481;QR=0;RO=0;RPL=1;RPP=25.3454;RPPR=0;RPR=13;RUN=1;SAF=11;SAP=12.937;SAR=3;SRF=0;SRP=0;SRR=0;TYPE=snp	GT:DP:AD:RO:QR:AO:QA	1/1/1:14:0	14:0:0:14:481
chrI	25066	.	T	C	602.104	PASS	AB=0.857143;ABP=49.5419;AC=2;AF=0.666667;AN=3;AO=36;CIGAR=1X;DP=42;DPB=42;DPRA=0;EPP=3.25157;EPPR=8.80089;GTI=0;LEN=1;MEANALT=1;MQM=24.1389;MQMR=26.1667;NS=1;NUMALT=1;ODDS=12.1797;PAIRED=1;PAIREDR=0.666667;PAO=0;PQA=0;PQR=0;PRO=0;QA=1332;QR=220;RO=6;RPL=23;RPP=9.04217;RPPR=16.0391;RPR=13;RUN=1;SAF=26;SAP=18.4519;SAR=10;SRF=1;SRP=8.80089;SRR=5;TYPE=snp	GT:DP:AD:RO:QR:AO:QA	0/1/1:42:6	36:6:220:36:1332
chrI	25098	.	C	T	385.399	PASS	AB=0.586207;ABP=6.75422;AC=2;AF=0.666667;AN=3;AO=34;CIGAR=1X;DP=58;DPB=58;DPRA=0;EPP=4.03217;EPPR=8.80089;GTI=0;LEN=1;MEANALT=1;MQM=23.4706;MQMR=27.0417;NS=1;NUMALT=1;ODDS=13.8629;PAIRED=1;PAIREDR=0.875;PAO=0;PQA=0;PQR=0;PRO=0;QA=1243;QR=860;RO=24;RPL=12;RPP=9.39698;RPPR=16.0391;RPR=22;RUN=1;SAF=29;SAP=39.7976;SAR=5;SRF=2;SRP=39.2015;SRR=22;TYPE=snp	GT:DP:AD:RO:QR:AO:QA	0/1/1:58:24	34:24:860:34:1243
chrI	25104	.	A	G	79.5897	PASS	AB=0.271186;ABP=29.8409;AC=1;AF=0.333333;AN=3;AO=16;CIGAR=1X;DP=59;DPB=59;DPRA=0;EPP=11.6962;EPPR=4.27278;GTI=0;LEN=1;MEANALT=1;MQM=28.625;MQMR=24.4419;NS=1;NUMALT=1;ODDS=18.3262;PAIRED=1;PAIREDR=0.930233;PAO=0;PQA=0;PQR=0;PRO=0;QA=536;QR=1529;RO=43;RPL=4;RPP=11.6962;RPPR=17.6046;RPR=12;RUN=1;SAF=0;SAP=37.7539;SAR=16;SRF=29;SRP=14.3727;SRR=14;TYPE=snp	GT:DP:AD:RO:QR:AO:QA	0/0/1:59:43	16:43:1529:16:536
chrI	25265	.	G	A	303.197	PASS	AB=0.431373;ABP=5.09662;AC=1;AF=0.333333;AN=3;AO=22;CIGAR=1X;DP=51;DPB=51;DPRA=0;EPP=9.32731;EPPR=6.67934;GTI=0;LEN=1;MEANALT=1;MQM=31.1364;MQMR=31.5862;NS=1;NUMALT=1;ODDS=9.70406;PAIRED=1;PAIREDR=0.965517;PAO=0;PQA=0;PQR=0;PRO=0;QA=824;QR=1069;RO=29;RPL=15;RPP=9.32731;RPPR=3.08518;RPR=7;RUN=1;SAF=2;SAP=34.9902;SAR=20;SRF=21;SRP=15.6647;SRR=8;TYPE=snp	GT:DP:AD:RO:QR:AO:QA	0/0/1:51:29	22:29:1069:22:824
chrI	25300	.	A	G	783.199	PASS	AB=0;ABP=0;AC=3;AF=1;AN=3;AO=34;CIGAR=1X;DP=34;DPB=34;DPRA=0;EPP=4.03217;EPPR=0;GTI=0;LEN=1;MEANALT=1;MQM=30.3529;MQMR=0;NS=1;NUMALT=1;ODDS=31.7713;PAIRED=1;PAIREDR=0;PAO=0;PQA=0;PQR=0;PRO=0;QA=1184;QR=0;RO=0;RPL=17;RPP=3.0103;RPPR=0;RPR=17;RUN=1;SAF=20;SAP=5.30951;SAR=14;SRF=0;SRP=0;SRR=0;TYPE=snp	GT:DP:AD:RO:QR:AO:QA	1/1/1:34:0	34:0:0:34:1184
chrI	25376	.	A	G	45.1341	PASS	AB=0.533333;ABP=3.15506;AC=2;AF=0.666667;AN=3;AO=8;CIGAR=1X;DP=15;DPB=15;DPRA=0;EPP=3.0103;EPPR=10.7656;GTI=0;LEN=1;MEANALT=1;MQM=22;MQMR=25.7143;NS=1;NUMALT=1;ODDS=1.38629;PAIRED=1;PAIREDR=1;PAO=0;PQA=0;PQR=0;PRO=0;QA=275;QR=236;RO=7;RPL=6;RPP=7.35324;RPPR=18.2106;RPR=2;RUN=1;SAF=6;SAP=7.35324;SAR=2;SRF=1;SRP=10.7656;SRR=6;TYPE=snp	GT:DP:AD:RO:QR:AO:QA	0/1/1:15:7	8:7:236:8:275
chrI	25405	.	A	G	395.201	PASS	AB=0;ABP=0;AC=3;AF=1;AN=3;AO=24;CIGAR=1X;DP=26;DPB=26;DPRA=0;EPP=16.0391;EPPR=7.35324;GTI=0;LEN=1;MEANALT=1;MQM=28.5;MQMR=49.5;NS=1;NUMALT=1;ODDS=19.2176;PAIRED=0.958333;PAIREDR=1;PAO=0;PQA=0;PQR=0;PRO=0;QA=861;QR=33;RO=2;RPL=4;RPP=26.1727;RPPR=7.35324;RPR=20;RUN=1;SAF=14;SAP=4.45795;SAR=10;SRF=0;SRP=7.35324;SRR=2;TYPE=snp	GT:DP:AD:RO:QR:AO:QA	1/1/1:26:2	24:2:33:24:861
chrI	25509	.	C	T	1264.58	PASS	AB=0;ABP=0;AC=3;AF=1;AN=3;AO=57;CIGAR=1X;DP=57;DPB=57;DPRA=0;EPP=19.8106;EPPR=0;GTI=0;LEN=1;MEANALT=1;MQM=34.3158;MQMR=0;NS=1;NUMALT=1;ODDS=50.4227;PAIRED=0.789474;PAIREDR=0;PAO=0;PQA=0;PQR=0;PRO=0;QA=2030;QR=0;RO=0;RPL=42;RPP=30.7823;RPPR=0;RPR=15;RUN=1;SAF=30;SAP=3.35316;SAR=27;SRF=0;SRP=0;SRR=0;TYPE=snp	GT:DP:AD:RO:QR:AO:QA	1/1/1:57:0	57:0:0:57:2030
chrI	25581	.	G	A	492.262	PASS	AB=0;ABP=0;AC=3;AF=1;AN=3;AO=22;CIGAR=1X;DP=22;DPB=22;DPRA=0;EPP=6.56362;EPPR=0;GTI=0;LEN=1;MEANALT=1;MQM=30.9091;MQMR=0;NS=1;NUMALT=1;ODDS=22.0402;PAIRED=0.909091;PAIREDR=0;PAO=0;PQA=0;PQR=0;PRO=0;QA=814;QR=0;RO=0;RPL=10;RPP=3.40511;RPPR=0;RPR=12;RUN=1;SAF=4;SAP=22.3561;SAR=18;SRF=0;SRP=0;SRR=0;TYPE=snp	GT:DP:AD:RO:QR:AO:QA	1/1/1:22:0	22:0:0:22:814
chrI	25629	.	A	C	343.618	PASS	AB=0.582278;ABP=7.6556;AC=2;AF=0.666667;AN=3;AO=46;CIGAR=1X;DP=79;DPB=79;DPRA=0;EPP=45.4956;EPPR=3.60252;GTI=0;LEN=1;MEANALT=1;MQM=21.6522;MQMR=30.8182;NS=1;NUMALT=1;ODDS=18.0218;PAIRED=0.978261;PAIREDR=0.848485;PAO=0;PQA=0;PQR=0;PRO=0;QA=1772;QR=1263;RO=33;RPL=0;RPP=102.898;RPPR=6.23461;RPR=46;RUN=1;SAF=38;SAP=45.4956;SAR=8;SRF=10;SRP=14.1309;SRR=23;TYPE=snp	GT:DP:AD:RO:QR:AO:QA	0/1/1:79:33	46:33:1263:46:1772
chrI	25646	.	G	A	197.685	PASS	AB=0.298701;ABP=30.1114;AC=1;AF=0.333333;AN=3;AO=23;CIGAR=1X;DP=77;DPB=77;DPRA=0;EPP=30.2953;EPPR=30.1939;GTI=0;LEN=1;MEANALT=1;MQM=29.0435;MQMR=26.6852;NS=1;NUMALT=1;ODDS=42.9751;PAIRED=1;PAIREDR=0.888889;PAO=0;PQA=0;PQR=0;PRO=0;QA=869;QR=2087;RO=54;RPL=2;RPP=37.093;RPPR=22.4731;RPR=21;RUN=1;SAF=22;SAP=44.6459;SAR=1;SRF=26;SRP=3.17115;SRR=28;TYPE=snp	GT:DP:AD:RO:QR:AO:QA	0/0/1:77:54	23:54:2087:23:869
chrI	25651	.	A	T	394.299	PASS	AB=0.380952;ABP=13.3506;AC=1;AF=0.333333;AN=3;AO=32;CIGAR=1X;DP=84;DPB=84;DPRA=0;EPP=12.7819;EPPR=23.2217;GTI=0;LEN=1;MEANALT=1;MQM=31;MQMR=23.0962;NS=1;NUMALT=1;ODDS=27.7259;PAIRED=0.84375;PAIREDR=0.980769;PAO=0;PQA=0;PQR=0;PRO=0;QA=1191;QR=2003;RO=52;RPL=32;RPP=72.4974;RPPR=5.68288;RPR=0;RUN=1;SAF=10;SAP=12.7819;SAR=22;SRF=43;SRP=51.2838;SRR=9;TYPE=snp	GT:DP:AD:RO:QR:AO:QA	0/0/1:84:52	32:52:2003:32:1191
chrI	25685	.	A	G	894.856	PASS	AB=0.64;ABP=15.7786;AC=2;AF=0.666667;AN=3;AO=48;CIGAR=1X;DP=75;DPB=75;DPRA=0;EPP=7.5342;EPPR=9.52472;GTI=0;LEN=1;MEANALT=1;MQM=32.2292;MQMR=27.4444;NS=1;NUMALT=1;ODDS=29.1122;PAIRED=0.979167;PAIREDR=1;PAO=0;PQA=0;PQR=0;PRO=0;QA=1715;QR=1026;RO=27;RPL=23;RPP=3.19126;RPPR=61.6401;RPR=25;RUN=1;SAF=38;SAP=38.4777;SAR=10;SRF=18;SRP=9.52472;SRR=9;TYPE=snp	GT:DP:AD:RO:QR:AO:QA	0/1/1:75:27	48:27:1026:48:1715
chrI	25790	.	A	G	1814	PASS	AB=0;ABP=0;AC=3;AF=1;AN=3;AO=83;CIGAR=1X;DP=83;DPB=83;DPRA=0;EPP=3.66436;EPPR=0;GTI=0;LEN=1;MEANALT=1;MQM=27.0602;MQMR=0;NS=1;NUMALT=1;ODDS=71.5069;PAIRED=1;PAIREDR=0;PAO=0;PQA=0;PQR=0;PRO=0;QA=3048;QR=0;RO=0;RPL=38;RPP=4.29225;RPPR=0;RPR=45;RUN=1;SAF=56;SAP=25.0128;SAR=27;SRF=0;SRP=0;SRR=0;TYPE=snp	GT:DP:AD:RO:QR:AO:QA	1/1/1:83:0	83:0:0:83:3048
chrI	25813	.	A	T	1341.44	PASS	AB=0;ABP=0;AC=3;AF=1;AN=3;AO=63;CIGAR=1X;DP=64;DPB=64;DPRA=0;EPP=3.04477;EPPR=5.18177;GTI=0;LEN=1;MEANALT=1;MQM=26.0635;MQMR=1;NS=1;NUMALT=1;ODDS=55.1759;PAIRED=1;PAIREDR=1;PAO=0;PQA=0;PQR=0;PRO=0;QA=2352;QR=36;RO=1;RPL=38;RPP=8.83536;RPPR=5.18177;RPR=25;RUN=1;SAF=40;SAP=12.9715;SAR=23;SRF=1;SRP=5.18177;SRR=0;TYPE=snp	GT:DP:AD:RO:QR:AO:QA	1/1/1:64:1	63:1:36:63:2352
chrI	25857	.	T	C	460.757	PASS	AB=0;ABP=0;AC=3;AF=1;AN=3;AO=31;CIGAR=1X;DP=31;DPB=31;DPRA=0;EPP=6.44263;EPPR=0;GTI=0;LEN=1;MEANALT=1;MQM=21.7742;MQMR=0;NS=1;NUMALT=1;ODDS=29.3385;PAIRED=1;PAIREDR=0;PAO=0;PQA=0;PQR=0;PRO=0;QA=1128;QR=0;RO=0;RPL=30;RPP=61.9202;RPPR=0;RPR=1;RUN=1;SAF=20;SAP=8.68415;SAR=11;SRF=0;SRP=0;SRR=0;TYPE=snp	GT:DP:AD:RO:QR:AO:QA	1/1/1:31:0	31:0:0:31:1128
chrI	25981	.	G	A	612.666	PASS	AB=0;ABP=0;AC=3;AF=1;AN=3;AO=56;CIGAR=1X;DP=56;DPB=56;DPRA=0;EPP=5.49198;EPPR=0;GTI=0;LEN=1;MEANALT=1;MQM=15.1964;MQMR=0;NS=1;NUMALT=1;ODDS=49.6118;PAIRED=0.839286;PAIREDR=0;PAO=0;PQA=0;PQR=0;PRO=0;QA=1955;QR=0;RO=0;RPL=7;RPP=71.4117;RPPR=0;RPR=49;RUN=1;SAF=31;SAP=4.40625;SAR=25;SRF=0;SRP=0;SRR=0;TYPE=snp	GT:DP:AD:RO:QR:AO:QA	1/1/1:56:0	56:0:0:56:1955
chrI	26044	.	C	T	111.103	PASS	AB=0.208835;ABP=186.365;AC=1;AF=0.333333;AN=3;AO=52;CIGAR=1X;DP=249;DPB=249;DPRA=0;EPP=3.17734;EPPR=4.60567;GTI=0;LEN=1;MEANALT=2;MQM=20.25;MQMR=27.0714;NS=1;NUMALT=1;ODDS=25.5825;PAIRED=0.730769;PAIREDR=0.576531;PAO=0;PQA=0;PQR=0;PRO=0;QA=1821;QR=7137;RO=196;RPL=20;RPP=9.02361;RPPR=96.7825;RPR=32;RUN=1;SAF=23;SAP=4.51363;SAR=29;SRF=96;SRP=3.18756;SRR=100;TYPE=snp	GT:DP:AD:RO:QR:AO:QA	0/0/1:249:196	52:196:7137:52:1821
chrI	26053	.	T	C	3312.01	PASS	AB=0.76569;ABP=149.553;AC=2;AF=0.666667;AN=3;AO=183;CIGAR=1X;DP=239;DPB=239;DPRA=0;EPP=3.97144;EPPR=9.26414;GTI=0;LEN=1;MEANALT=2;MQM=27.7705;MQMR=19.66;NS=1;NUMALT=1;ODDS=10.5439;PAIRED=0.579235;PAIREDR=0.68;PAO=0;PQA=0;PQR=0;PRO=0;QA=6769;QR=1756;RO=50;RPL=74;RPP=17.5461;RPPR=37.059;RPR=109;RUN=1;SAF=87;SAP=3.97144;SAR=96;SRF=22;SRP=4.57376;SRR=28;TYPE=snp	GT:DP:AD:RO:QR:AO:QA	0/1/1:239:50	183:50:1756:183:6769
chrI	26062	.	A	G	4184.24	PASS	AB=0;ABP=0;AC=3;AF=1;AN=3;AO=215;CIGAR=1X;DP=222;DPB=222;DPRA=0;EPP=7.46434;EPPR=10.7656;GTI=0;LEN=1;MEANALT=1;MQM=26.986;MQMR=16.2857;NS=1;NUMALT=1;ODDS=149.684;PAIRED=0.586047;PAIREDR=1;PAO=0;PQA=0;PQR=0;PRO=0;QA=7426;QR=207;RO=7;RPL=115;RPP=5.28277;RPPR=10.7656;RPR=100;RUN=1;SAF=102;SAP=4.23238;SAR=113;SRF=5;SRP=5.80219;SRR=2;TYPE=snp	GT:DP:AD:RO:QR:AO:QA	1/1/1:222:7	215:7:207:215:7426
chrI	26068	.	A	G	2973.33	PASS	AB=0.771689;ABP=143.422;AC=2;AF=0.666667;AN=3;AO=169;CIGAR=1X;DP=219;DPB=219;DPRA=0;EPP=5.18177;EPPR=20.3821;GTI=0;LEN=1;MEANALT=1;MQM=28.8225;MQMR=20.38;NS=1;NUMALT=1;ODDS=26.2402;PAIRED=0.491124;PAIREDR=0.96;PAO=0;PQA=0;PQR=0;PRO=0;QA=5980;QR=1593;RO=50;RPL=108;RPP=31.3936;RPPR=24.0302;RPR=61;RUN=1;SAF=78;SAP=5.18177;SAR=91;SRF=27;SRP=3.70517;SRR=23;TYPE=snp	GT:DP:AD:RO:QR:AO:QA	0/1/1:219:50	169:50:1593:169:5980
chrI	26110	.	A	G	1007.41	PASS	AB=0.702479;ABP=46.0988;AC=2;AF=0.666667;AN=3;AO=85;CIGAR=1X;DP=121;DPB=121;DPRA=0;EPP=8.75832;EPPR=3.25157;GTI=0;LEN=1;MEANALT=1;MQM=23.9647;MQMR=23.9167;NS=1;NUMALT=1;ODDS=56.484;PAIRED=0.435294;PAIREDR=0.583333;PAO=0;PQA=0;PQR=0;PRO=0;QA=3020;QR=1270;RO=36;RPL=81;RPP=154.477;RPPR=50.3001;RPR=4;RUN=1;SAF=37;SAP=6.10145;SAR=48;SRF=13;SRP=9.04217;SRR=23;TYPE=snp	GT:DP:AD:RO:QR:AO:QA	0/1/1:121:36	85:36:1270:85:3020
chrI	26116	.	G	A	1286.27	PASS	AB=0;ABP=0;AC=3;AF=1;AN=3;AO=85;CIGAR=1X;DP=85;DPB=85;DPRA=0;EPP=10.3933;EPPR=0;GTI=0;LEN=1;MEANALT=1;MQM=21.8706;MQMR=0;NS=1;NUMALT=1;ODDS=73.1288;PAIRED=0.529412;PAIREDR=0;PAO=0;PQA=0;PQR=0;PRO=0;QA=3024;QR=0;RO=0;RPL=79;RPP=139.149;RPPR=0;RPR=6;RUN=1;SAF=34;SAP=10.3933;SAR=51;SRF=0;SRP=0;SRR=0;TYPE=snp	GT:DP:AD:RO:QR:AO:QA	1/1/1:85:0	85:0:0:85:3024
chrI	26182	.	T	A	1085.96	PASS	AB=0;ABP=0;AC=3;AF=1;AN=3;AO=62;CIGAR=1X;DP=66;DPB=66;DPRA=0;EPP=3.15039;EPPR=3.0103;GTI=0;LEN=1;MEANALT=1;MQM=25.2742;MQMR=13;NS=1;NUMALT=1;ODDS=45.852;PAIRED=1;PAIREDR=1;PAO=0;PQA=0;PQR=0;PRO=0;QA=2203;QR=140;RO=4;RPL=4;RPP=105.14;RPPR=11.6962;RPR=58;RUN=1;SAF=26;SAP=6.51267;SAR=36;SRF=2;SRP=3.0103;SRR=2;TYPE=snp	GT:DP:AD:RO:QR:AO:QA	1/1/1:66:4	62:4:140:62:2203
chrI	26221	.	C	T	1786.93	PASS	AB=0;ABP=0;AC=3;AF=1;AN=3;AO=80;CIGAR=1X;DP=93;DPB=93;DPRA=0;EPP=3.11887;EPPR=3.0103;GTI=0;LEN=1;MEANALT=3;MQM=28.8125;MQMR=13;NS=1;NUMALT=1;ODDS=58.2443;PAIRED=1;PAIREDR=1;PAO=0;PQA=0;PQR=0;PRO=0;QA=2915;QR=142;RO=4;RPL=44;RPP=4.74748;RPPR=11.6962;RPR=36;RUN=1;SAF=27;SAP=21.3592;SAR=53;SRF=2;SRP=3.0103;SRR=2;TYPE=snp	GT:DP:AD:RO:QR:AO:QA	1/1/1:93:4	80:4:142:80:2915
chrI	26230	.	G	T	1724.28	PASS	AB=0.854167;ABP=107.603;AC=2;AF=0.666667;AN=3;AO=82;CIGAR=1X;DP=96;DPB=96;DPRA=0;EPP=3.11623;EPPR=12.937;GTI=0;LEN=1;MEANALT=1;MQM=29.7927;MQMR=22.5;NS=1;NUMALT=1;ODDS=18.4371;PAIRED=1;PAIREDR=1;PAO=0;PQA=0;PQR=0;PRO=0;QA=3000;QR=494;RO=14;RPL=46;RPP=5.65844;RPPR=12.937;RPR=36;RUN=1;SAF=28;SAP=20.9117;SAR=54;SRF=10;SRP=8.59409;SRR=4;TYPE=snp	GT:DP:AD:RO:QR:AO:QA	0/1/1:96:14	82:14:494:82:3000
chrI	26431	.	G	T	549.396	PASS	AB=0;ABP=0;AC=3;AF=1;AN=3;AO=29;CIGAR=1X;DP=32;DPB=32;DPRA=0;EPP=6.67934;EPPR=9.52472;GTI=0;LEN=1;MEANALT=1;MQM=25.6552;MQMR=13.3333;NS=1;NUMALT=1;ODDS=23.509;PAIRED=1;PAIREDR=1;PAO=0;PQA=0;PQR=0;PRO=0;QA=1013;QR=106;RO=3;RPL=22;RPP=19.8579;RPPR=9.52472;RPR=7;RUN=1;SAF=18;SAP=6.67934;SAR=11;SRF=0;SRP=9.52472;SRR=3;TYPE=snp	GT:DP:AD:RO:QR:AO:QA	1/1/1:32:3	29:3:106:29:1013
chrI	26439	.	T	C	386.685	PASS	AB=0;ABP=0;AC=3;AF=1;AN=3;AO=23;CIGAR=1X;DP=29;DPB=29;DPRA=0;EPP=3.86001;EPPR=4.45795;GTI=0;LEN=1;MEANALT=1;MQM=24.9565;MQMR=11.5;NS=1;NUMALT=1;ODDS=13.3938;PAIRED=1;PAIREDR=1;PAO=0;PQA=0;PQR=0;PRO=0;QA=821;QR=221;RO=6;RPL=18;RPP=18.9659;RPPR=4.45795;RPR=5;RUN=1;SAF=15;SAP=7.63648;SAR=8;SRF=4;SRP=4.45795;SRR=2;TYPE=snp	GT:DP:AD:RO:QR:AO:QA	1/1/1:29:6	23:6:221:23:821
chrI	26484	.	G	C	54.5673	PASS	AB=0.333333;ABP=13.1438;AC=1;AF=0.333333;AN=3;AO=14;CIGAR=1X;DP=42;DPB=42;DPRA=0;EPP=33.4109;EPPR=14.1779;GTI=0;LEN=1;MEANALT=1;MQM=19.4286;MQMR=5.42857;NS=1;NUMALT=1;ODDS=12.5646;PAIRED=1;PAIREDR=1;PAO=0;PQA=0;PQR=0;PRO=0;QA=386;QR=1057;RO=28;RPL=0;RPP=33.4109;RPPR=10.7656;RPR=14;RUN=1;SAF=0;SAP=33.4109;SAR=14;SRF=27;SRP=55.4358;SRR=1;TYPE=snp	GT:DP:AD:RO:QR:AO:QA	0/0/1:42:28	14:28:1057:14:386
chrI	26566	.	G	T	161.82	PASS	AB=0.533333;ABP=4.02365;AC=2;AF=0.666667;AN=3;AO=56;CIGAR=1X;DP=105;DPB=105;DPRA=0;EPP=18.5208;EPPR=3.40914;GTI=0;LEN=1;MEANALT=1;MQM=14.1786;MQMR=10.6939;NS=1;NUMALT=1;ODDS=9.70406;PAIRED=0.875;PAIREDR=0.77551;PAO=0;PQA=0;PQR=0;PRO=0;QA=1884;QR=1691;RO=49;RPL=11;RPP=47.8357;RPPR=5.18177;RPR=45;RUN=1;SAF=19;SAP=15.5738;SAR=37;SRF=25;SRP=3.05462;SRR=24;TYPE=snp	GT:DP:AD:RO:QR:AO:QA	0/1/1:105:49	56:49:1691:56:1884
chrI	26574	.	T	C	736.668	PASS	AB=0.686441;ABP=38.6372;AC=2;AF=0.666667;AN=3;AO=81;CIGAR=1X;DP=118;DPB=118;DPRA=0;EPP=14.8328;EPPR=3.06899;GTI=0;LEN=1;MEANALT=1;MQM=18.0864;MQMR=10.1892;NS=1;NUMALT=1;ODDS=8.55259;PAIRED=0.814815;PAIREDR=0.702703;PAO=0;PQA=0;PQR=0;PRO=0;QA=2699;QR=1350;RO=37;RPL=13;RPP=84.1054;RPPR=3.06899;RPR=68;RUN=1;SAF=29;SAP=17.1919;SAR=52;SRF=18;SRP=3.06899;SRR=19;TYPE=snp	GT:DP:AD:RO:QR:AO:QA	0/1/1:118:37	81:37:1350:81:2699
chrI	26644	.	A	G	1769.79	PASS	AB=0;ABP=0;AC=3;AF=1;AN=3;AO=124;CIGAR=1X;DP=124;DPB=124;DPRA=0;EPP=20.9425;EPPR=0;GTI=0;LEN=1;MEANALT=1;MQM=21.121;MQMR=0;NS=1;NUMALT=1;ODDS=104.755;PAIRED=0.629032;PAIREDR=0;PAO=0;PQA=0;PQR=0;PRO=0;QA=4590;QR=0;RO=0;RPL=124;RPP=272.273;RPPR=0;RPR=0;RUN=1;SAF=46;SAP=20.9425;SAR=78;SRF=0;SRP=0;SRR=0;TYPE=snp	GT:DP:AD:RO:QR:AO:QA	1/1/1:124:0	124:0:0:124:4590
chrI	26704	.	A	G	109.782	PASS	AB=0.310345;ABP=12.0706;AC=1;AF=0.333333;AN=3;AO=9;CIGAR=1X;DP=29;DPB=29;DPRA=0;EPP=22.5536;EPPR=18.6449;GTI=0;LEN=1;MEANALT=1;MQM=26.7778;MQMR=7.05;NS=1;NUMALT=1;ODDS=22.0906;PAIRED=1;PAIREDR=0.5;PAO=0;PQA=0;PQR=0;PRO=0;QA=314;QR=699;RO=20;RPL=0;RPP=22.5536;RPPR=46.4397;RPR=9;RUN=1;SAF=0;SAP=22.5536;SAR=9;SRF=4;SRP=18.6449;SRR=16;TYPE=snp	GT:DP:AD:RO:QR:AO:QA	0/0/1:29:20	9:20:699:9:314
chrI	26737	.	G	A	186.304	PASS	AB=0.44186;ABP=4.27278;AC=1;AF=0.333333;AN=3;AO=19;CIGAR=1X;DP=43;DPB=43;DPRA=0;EPP=8.61041;EPPR=4.45795;GTI=0;LEN=1;MEANALT=1;MQM=21.8421;MQMR=6.875;NS=1;NUMALT=1;ODDS=18.2356;PAIRED=1;PAIREDR=0.5;PAO=0;PQA=0;PQR=0;PRO=0;QA=734;QR=879;RO=24;RPL=13;RPP=8.61041;RPPR=32.3252;RPR=6;RUN=1;SAF=0;SAP=44.2683;SAR=19;SRF=11;SRP=3.37221;SRR=13;TYPE=snp	GT:DP:AD:RO:QR:AO:QA	0/0/1:43:24	19:24:879:19:734
chrI	26782	.	A	C	21.6171	PASS	AB=0.307692;ABP=11.3621;AC=1;AF=0.333333;AN=3;AO=8;CIGAR=1X;DP=26;DPB=26;DPRA=0;EPP=3.0103;EPPR=7.18621;GTI=0;LEN=1;MEANALT=2;MQM=11;MQMR=8.69231;NS=1;NUMALT=1;ODDS=4.97059;PAIRED=0.625;PAIREDR=0.384615;PAO=0;PQA=0;PQR=0;PRO=0;QA=304;QR=469;RO=13;RPL=4;RPP=3.0103;RPPR=31.2394;RPR=4;RUN=1;SAF=4;SAP=3.0103;SAR=4;SRF=4;SRP=7.18621;SRR=9;TYPE=snp	GT:DP:AD:RO:QR:AO:QA	0/0/1:26:13	8:13:469:8:304
chrI	27025	.	C	T	38.6323	PASS	AB=0.482759;ABP=3.08518;AC=1;AF=0.333333;AN=3;AO=14;CIGAR=1X;DP=29;DPB=29;DPRA=0;EPP=18.5208;EPPR=4.31318;GTI=0;LEN=1;MEANALT=1;MQM=22.2857;MQMR=17.2667;NS=1;NUMALT=1;ODDS=1.38629;PAIRED=0.642857;PAIREDR=1;PAO=0;PQA=0;PQR=0;PRO=0;QA=501;QR=546;RO=15;RPL=0;RPP=33.4109;RPPR=10.1038;RPR=14;RUN=1;SAF=12;SAP=18.5208;SAR=2;SRF=7;SRP=3.15506;SRR=8;TYPE=snp	GT:DP:AD:RO:QR:AO:QA	0/0/1:29:15	14:15:546:14:501
chrI	27031	.	T	G	92.1071	PASS	AB=0.53125;ABP=3.28173;AC=2;AF=0.666667;AN=3;AO=17;CIGAR=1X;DP=32;DPB=32;DPRA=0;EPP=18.4661;EPPR=4.31318;GTI=0;LEN=1;MEANALT=1;MQM=24.0588;MQMR=17.2667;NS=1;NUMALT=1;ODDS=2.77259;PAIRED=0.705882;PAIREDR=1;PAO=0;PQA=0;PQR=0;PRO=0;QA=587;QR=551;RO=15;RPL=0;RPP=39.9253;RPPR=10.1038;RPR=17;RUN=1;SAF=14;SAP=18.4661;SAR=3;SRF=7;SRP=3.15506;SRR=8;TYPE=snp	GT:DP:AD:RO:QR:AO:QA	0/1/1:32:15	17:15:551:17:587
chrI	27038	.	A	G	192.657	PASS	AB=0.628571;ABP=8.03571;AC=2;AF=0.666667;AN=3;AO=22;CIGAR=1X;DP=35;DPB=35;DPRA=0;EPP=28.2783;EPPR=4.51363;GTI=0;LEN=1;MEANALT=1;MQM=26.0909;MQMR=19.3077;NS=1;NUMALT=1;ODDS=12.4766;PAIRED=0.772727;PAIREDR=1;PAO=0;PQA=0;PQR=0;PRO=0;QA=801;QR=480;RO=13;RPL=0;RPP=50.7827;RPPR=16.5402;RPR=22;RUN=1;SAF=19;SAP=28.2783;SAR=3;SRF=6;SRP=3.17734;SRR=7;TYPE=snp	GT:DP:AD:RO:QR:AO:QA	0/1/1:35:13	22:13:480:22:801
chrI	27052	.	A	C	278.582	PASS	AB=0.675676;ABP=12.9286;AC=2;AF=0.666667;AN=3;AO=25;CIGAR=1X;DP=37;DPB=37;DPRA=0;EPP=34.3664;EPPR=3.0103;GTI=0;LEN=1;MEANALT=2;MQM=27.52;MQMR=23.9;NS=1;NUMALT=1;ODDS=12.5114;PAIRED=0.8;PAIREDR=1;PAO=0;PQA=0;PQR=0;PRO=0;QA=942;QR=350;RO=10;RPL=0;RPP=57.2971;RPPR=16.9077;RPR=25;RUN=1;SAF=22;SAP=34.3664;SAR=3;SRF=4;SRP=3.87889;SRR=6;TYPE=snp	GT:DP:AD:RO:QR:AO:QA	0/1/1:37:10	25:10:350:25:942
chrI	27058	.	T	A	623.179	PASS	AB=0;ABP=0;AC=3;AF=1;AN=3;AO=36;CIGAR=1X;DP=36;DPB=36;DPRA=0;EPP=14.8328;EPPR=0;GTI=0;LEN=1;MEANALT=1;MQM=25.8056;MQMR=0;NS=1;NUMALT=1;ODDS=33.3932;PAIRED=0.861111;PAIREDR=0;PAO=0;PQA=0;PQR=0;PRO=0;QA=1269;QR=0;RO=0;RPL=3;RPP=57.2971;RPPR=0;RPR=33;RUN=1;SAF=28;SAP=27.1378;SAR=8;SRF=0;SRP=0;SRR=0;TYPE=snp	GT:DP:AD:RO:QR:AO:QA	1/1/1:36:0	36:0:0:36:1269
chrI	27115	.	T	G	715.392	PASS	AB=0;ABP=0;AC=3;AF=1;AN=3;AO=45;CIGAR=1X;DP=45;DPB=45;DPRA=0;EPP=5.37479;EPPR=0;GTI=0;LEN=1;MEANALT=1;MQM=22.5111;MQMR=0;NS=1;NUMALT=1;ODDS=40.6916;PAIRED=0.888889;PAIREDR=0;PAO=0;PQA=0;PQR=0;PRO=0;QA=1592;QR=0;RO=0;RPL=32;RPP=20.4303;RPPR=0;RPR=13;RUN=1;SAF=35;SAP=33.1696;SAR=10;SRF=0;SRP=0;SRR=0;TYPE=snp	GT:DP:AD:RO:QR:AO:QA	1/1/1:45:0	45:0:0:45:1592
chrI	27133	.	A	T	278.675	PASS	AB=0;ABP=0;AC=3;AF=1;AN=3;AO=21;CIGAR=1X;DP=21;DPB=21;DPRA=0;EPP=11.386;EPPR=0;GTI=0;LEN=1;MEANALT=1;MQM=22.0476;MQMR=0;NS=1;NUMALT=1;ODDS=21.2292;PAIRED=1;PAIREDR=0;PAO=0;PQA=0;PQR=0;PRO=0;QA=731;QR=0;RO=0;RPL=15;RPP=11.386;RPPR=0;RPR=6;RUN=1;SAF=19;SAP=32.8939;SAR=2;SRF=0;SRP=0;SRR=0;TYPE=snp	GT:DP:AD:RO:QR:AO:QA	1/1/1:21:0	21:0:0:21:731
chrI	27166	.	T	G	98.7921	PASS	AB=0.47619;ABP=3.1137;AC=1;AF=0.333333;AN=3;AO=10;CIGAR=1X;DP=21;DPB=21;DPRA=0;EPP=10.8276;EPPR=12.6832;GTI=0;LEN=1;MEANALT=1;MQM=31.9;MQMR=18.2727;NS=1;NUMALT=1;ODDS=0.95371;PAIRED=1;PAIREDR=1;PAO=0;PQA=0;PQR=0;PRO=0;QA=369;QR=392;RO=11;RPL=0;RPP=24.725;RPPR=26.8965;RPR=10;RUN=1;SAF=8;SAP=10.8276;SAR=2;SRF=9;SRP=12.6832;SRR=2;TYPE=snp	GT:DP:AD:RO:QR:AO:QA	0/0/1:21:11	10:11:392:10:369
chrI	27173	.	A	G	171.374	PASS	AB=0.6;ABP=4.74748;AC=2;AF=0.666667;AN=3;AO=12;CIGAR=1X;DP=20;DPB=20;DPRA=0;EPP=14.5915;EPPR=12.7819;GTI=0;LEN=1;MEANALT=1;MQM=30.25;MQMR=16.875;NS=1;NUMALT=1;ODDS=7.79651;PAIRED=1;PAIREDR=1;PAO=0;PQA=0;PQR=0;PRO=0;QA=456;QR=264;RO=8;RPL=0;RPP=29.068;RPPR=20.3821;RPR=12;RUN=1;SAF=10;SAP=14.5915;SAR=2;SRF=7;SRP=12.7819;SRR=1;TYPE=snp	GT:DP:AD:RO:QR:AO:QA	0/1/1:20:8	12:8:264:12:456
chrI	27187	.	A	C	263.862	PASS	AB=0;ABP=0;AC=3;AF=1;AN=3;AO=13;CIGAR=1X;DP=20;DPB=20;DPRA=0;EPP=16.5402;EPPR=8.80089;GTI=0;LEN=1;MEANALT=2;MQM=33.3846;MQMR=9.16667;NS=1;NUMALT=1;ODDS=15.2276;PAIRED=1;PAIREDR=1;PAO=0;PQA=0;PQR=0;PRO=0;QA=513;QR=207;RO=6;RPL=0;RPP=31.2394;RPPR=16.0391;RPR=13;RUN=1;SAF=11;SAP=16.5402;SAR=2;SRF=5;SRP=8.80089;SRR=1;TYPE=snp	GT:DP:AD:RO:QR:AO:QA	1/1/1:20:6	13:6:207:13:513
chrI	27193	.	T	A	255.387	PASS	AB=0.722222;ABP=10.7311;AC=2;AF=0.666667;AN=3;AO=13;CIGAR=1X;DP=18;DPB=18;DPRA=0;EPP=16.5402;EPPR=6.91895;GTI=0;LEN=1;MEANALT=1;MQM=33.3846;MQMR=10.2;NS=1;NUMALT=1;ODDS=13.0616;PAIRED=1;PAIREDR=1;PAO=0;PQA=0;PQR=0;PRO=0;QA=498;QR=177;RO=5;RPL=0;RPP=31.2394;RPPR=6.91895;RPR=13;RUN=1;SAF=11;SAP=16.5402;SAR=2;SRF=5;SRP=13.8677;SRR=0;TYPE=snp	GT:DP:AD:RO:QR:AO:QA	0/1/1:18:5	13:5:177:13:498
chrI	27215	.	G	T	207.579	PASS	AB=0;ABP=0;AC=3;AF=1;AN=3;AO=12;CIGAR=1X;DP=16;DPB=16;DPRA=0;EPP=14.5915;EPPR=3.0103;GTI=0;LEN=1;MEANALT=1;MQM=35.4167;MQMR=12.75;NS=1;NUMALT=1;ODDS=10.9194;PAIRED=1;PAIREDR=1;PAO=0;PQA=0;PQR=0;PRO=0;QA=395;QR=126;RO=4;RPL=12;RPP=29.068;RPPR=3.0103;RPR=0;RUN=1;SAF=10;SAP=14.5915;SAR=2;SRF=4;SRP=11.6962;SRR=0;TYPE=snp	GT:DP:AD:RO:QR:AO:QA	1/1/1:16:4	12:4:126:12:395
chrI	27232	.	G	A	234.02	PASS	AB=0.8125;ABP=16.582;AC=2;AF=0.666667;AN=3;AO=13;CIGAR=1X;DP=16;DPB=16;DPRA=0;EPP=16.5402;EPPR=3.73412;GTI=0;LEN=1;MEANALT=1;MQM=33.3846;MQMR=14;NS=1;NUMALT=1;ODDS=10.1593;PAIRED=1;PAIREDR=1;PAO=0;PQA=0;PQR=0;PRO=0;QA=473;QR=104;RO=3;RPL=13;RPP=31.2394;RPPR=3.73412;RPR=0;RUN=1;SAF=11;SAP=16.5402;SAR=2;SRF=3;SRP=9.52472;SRR=0;TYPE=snp	GT:DP:AD:RO:QR:AO:QA	0/1/1:16:3	13:3:104:13:473
chrI	27304	.	A	G	708.269	PASS	AB=0;ABP=0;AC=3;AF=1;AN=3;AO=27;CIGAR=1X;DP=41;DPB=41;DPRA=0;EPP=3.73412;EPPR=16.5402;GTI=0;LEN=1;MEANALT=2;MQM=36.1481;MQMR=8.15385;NS=1;NUMALT=1;ODDS=25.6131;PAIRED=1;PAIREDR=1;PAO=0;PQA=0;PQR=0;PRO=0;QA=1005;QR=447;RO=13;RPL=5;RPP=26.2531;RPPR=11.1951;RPR=22;RUN=1;SAF=18;SAP=9.52472;SAR=9;SRF=12;SRP=23.2217;SRR=1;TYPE=snp	GT:DP:AD:RO:QR:AO:QA	1/1/1:41:13	27:13:447:27:1005
chrI	27349	.	G	A	487.157	PASS	AB=0.69697;ABP=14.1309;AC=2;AF=0.666667;AN=3;AO=23;CIGAR=1X;DP=33;DPB=33;DPRA=0;EPP=7.63648;EPPR=3.0103;GTI=0;LEN=1;MEANALT=1;MQM=37.1739;MQMR=22.5;NS=1;NUMALT=1;ODDS=10.1791;PAIRED=1;PAIREDR=1;PAO=0;PQA=0;PQR=0;PRO=0;QA=875;QR=348;RO=10;RPL=23;RPP=52.9542;RPPR=6.48466;RPR=0;RUN=1;SAF=15;SAP=7.63648;SAR=8;SRF=6;SRP=3.87889;SRR=4;TYPE=snp	GT:DP:AD:RO:QR:AO:QA	0/1/1:33:10	23:10:348:23:875
chrI	27364	.	T	C	40.7665	PASS	AB=0.206897;ABP=24.6501;AC=1;AF=0.333333;AN=3;AO=6;CIGAR=1X;DP=29;DPB=29;DPRA=0;EPP=8.80089;EPPR=6.56362;GTI=0;LEN=1;MEANALT=2;MQM=37.3333;MQMR=30.9545;NS=1;NUMALT=1;ODDS=9.38675;PAIRED=1;PAIREDR=1;PAO=0;PQA=0;PQR=0;PRO=0;QA=216;QR=719;RO=22;RPL=0;RPP=16.0391;RPPR=50.7827;RPR=6;RUN=1;SAF=5;SAP=8.80089;SAR=1;SRF=14;SRP=6.56362;SRR=8;TYPE=snp	GT:DP:AD:RO:QR:AO:QA	0/0/1:29:22	6:22:719:6:216
chrI	27366	.	C	A	56.892	PASS	AB=0.25;ABP=18.2106;AC=1;AF=0.333333;AN=3;AO=7;CIGAR=1X;DP=28;DPB=28;DPRA=0;EPP=10.7656;EPPR=5.59539;GTI=0;LEN=1;MEANALT=1;MQM=35.5714;MQMR=30.5238;NS=1;NUMALT=1;ODDS=13.0999;PAIRED=1;PAIREDR=1;PAO=0;PQA=0;PQR=0;PRO=0;QA=256;QR=735;RO=21;RPL=0;RPP=18.2106;RPPR=48.6112;RPR=7;RUN=1;SAF=6;SAP=10.7656;SAR=1;SRF=13;SRP=5.59539;SRR=8;TYPE=snp	GT:DP:AD:RO:QR:AO:QA	0/0/1:28:21	7:21:735:7:256
chrI	27376	.	G	T	168.586	PASS	AB=0.392857;ABP=5.80219;AC=1;AF=0.333333;AN=3;AO=11;CIGAR=1X;DP=28;DPB=28;DPRA=0;EPP=12.6832;EPPR=5.49198;GTI=0;LEN=1;MEANALT=2;MQM=39.6364;MQMR=28.4286;NS=1;NUMALT=1;ODDS=4.15888;PAIRED=1;PAIREDR=1;PAO=0;PQA=0;PQR=0;PRO=0;QA=390;QR=471;RO=14;RPL=1;RPP=19.0002;RPPR=33.4109;RPR=10;RUN=1;SAF=10;SAP=19.0002;SAR=1;SRF=9;SRP=5.49198;SRR=5;TYPE=snp	GT:DP:AD:RO:QR:AO:QA	0/0/1:28:14	11:14:471:11:390
chrI	27382	.	G	A	69.0162	PASS	AB=0.290323;ABP=14.8483;AC=1;AF=0.333333;AN=3;AO=9;CIGAR=1X;DP=31;DPB=31;DPRA=0;EPP=9.04217;EPPR=22.3561;GTI=0;LEN=1;MEANALT=1;MQM=34.1111;MQMR=33.0909;NS=1;NUMALT=1;ODDS=15.8916;PAIRED=1;PAIREDR=1;PAO=0;PQA=0;PQR=0;PRO=0;QA=293;QR=810;RO=22;RPL=9;RPP=22.5536;RPPR=17.2236;RPR=0;RUN=1;SAF=7;SAP=9.04217;SAR=2;SRF=19;SRP=28.2783;SRR=3;TYPE=snp	GT:DP:AD:RO:QR:AO:QA	0/0/1:31:22	9:22:810:9:293
chrI	27412	.	G	A	1368.19	PASS	AB=0.775281;ABP=61.5913;AC=2;AF=0.666667;AN=3;AO=69;CIGAR=1X;DP=89;DPB=89;DPRA=0;EPP=91.4113;EPPR=9.95901;GTI=0;LEN=1;MEANALT=1;MQM=36.3478;MQMR=34.75;NS=1;NUMALT=1;ODDS=53.9591;PAIRED=1;PAIREDR=1;PAO=0;PQA=0;PQR=0;PRO=0;QA=2617;QR=735;RO=20;RPL=7;RPP=98.2089;RPPR=13.8677;RPR=62;RUN=1;SAF=68;SAP=144.282;SAR=1;SRF=17;SRP=24.2907;SRR=3;TYPE=snp	GT:DP:AD:RO:QR:AO:QA	0/1/1:89:20	69:20:735:69:2617
chrI	27429	.	G	C	534.164	PASS	AB=0.326531;ABP=28.6248;AC=1;AF=0.333333;AN=3;AO=32;CIGAR=1X;DP=98;DPB=98;DPRA=0;EPP=16.3106;EPPR=5.11597;GTI=0;LEN=1;MEANALT=1;MQM=37.1562;MQMR=35.2576;NS=1;NUMALT=1;ODDS=47.134;PAIRED=1;PAIREDR=1;PAO=0;PQA=0;PQR=0;PRO=0;QA=1232;QR=2426;RO=66;RPL=9;RPP=16.3106;RPPR=3.53672;RPR=23;RUN=1;SAF=32;SAP=72.4974;SAR=0;SRF=62;SRP=113.69;SRR=4;TYPE=snp	GT:DP:AD:RO:QR:AO:QA	0/0/1:98:66	32:66:2426:32:1232
chrI	27484	.	G	A	619.477	PASS	AB=0.231638;ABP=113.731;AC=1;AF=0.333333;AN=3;AO=41;CIGAR=1X;DP=177;DPB=177;DPRA=0;EPP=11.961;EPPR=5.30951;GTI=0;LEN=1;MEANALT=1;MQM=46.6341;MQMR=39.9412;NS=1;NUMALT=1;ODDS=131.698;PAIRED=0.926829;PAIREDR=0.830882;PAO=0;PQA=0;PQR=0;PRO=0;QA=1504;QR=4838;RO=136;RPL=1;RPP=83.5666;RPPR=33.9218;RPR=40;RUN=1;SAF=28;SAP=14.9269;SAR=13;SRF=102;SRP=76.8404;SRR=34;TYPE=snp	GT:DP:AD:RO:QR:AO:QA	0/0/1:177:136	41:136:4838:41:1504
chrI	27517	.	G	A	1490.58	PASS	AB=0.290698;ABP=101.181;AC=1;AF=0.333333;AN=3;AO=75;CIGAR=1X;DP=258;DPB=258;DPRA=0;EPP=3.03925;EPPR=4.44608;GTI=0;LEN=1;MEANALT=1;MQM=51.3333;MQMR=49.3333;NS=1;NUMALT=1;ODDS=149.72;PAIRED=0.933333;PAIREDR=0.748634;PAO=0;PQA=0;PQR=0;PRO=0;QA=2657;QR=6457;RO=183;RPL=23;RPP=27.3597;RPPR=44.3157;RPR=52;RUN=1;SAF=49;SAP=18.3264;SAR=26;SRF=118;SRP=36.3418;SRR=65;TYPE=snp	GT:DP:AD:RO:QR:AO:QA	0/0/1:258:183	75:183:6457:75:2657
chrI	27580	.	G	T	2543.87	PASS	AB=0.324242;ABP=91.5537;AC=1;AF=0.333333;AN=3;AO=107;CIGAR=1X;DP=330;DPB=330;DPRA=0;EPP=10.3365;EPPR=3.02004;GTI=0;LEN=1;MEANALT=1;MQM=59.243;MQMR=59.3453;NS=1;NUMALT=1;ODDS=160.81;PAIRED=0.878505;PAIREDR=0.690583;PAO=0;PQA=0;PQR=0;PRO=0;QA=3914;QR=7964;RO=223;RPL=57;RPP=4.00471;RPPR=7.30456;RPR=50;RUN=1;SAF=57;SAP=4.00471;SAR=50;SRF=113;SRP=3.09794;SRR=110;TYPE=snp	GT:DP:AD:RO:QR:AO:QA	0/0/1:330:223	107:223:7964:107:3914
chrI	27590	.	A	G	2594.96	PASS	AB=0.33642;ABP=78.3148;AC=1;AF=0.333333;AN=3;AO=109;CIGAR=1X;DP=324;DPB=324;DPRA=0;EPP=11.7958;EPPR=3.17265;GTI=0;LEN=1;MEANALT=2;MQM=59.1009;MQMR=59.9439;NS=1;NUMALT=1;ODDS=145.561;PAIRED=0.862385;PAIREDR=0.682243;PAO=0;PQA=0;PQR=0;PRO=0;QA=3969;QR=7679;RO=214;RPL=59;RPP=4.62396;RPPR=3.17265;RPR=50;RUN=1;SAF=59;SAP=4.62396;SAR=50;SRF=108;SRP=3.05089;SRR=106;TYPE=snp	GT:DP:AD:RO:QR:AO:QA	0/0/1:324:214	109:214:7679:109:3969
chrI	27634	.	T	G	5318.8	PASS	AB=0.643599;ABP=54.7725;AC=2;AF=0.666667;AN=3;AO=186;CIGAR=1X;DP=289;DPB=289;DPRA=0;EPP=3.75747;EPPR=3.03138;GTI=0;LEN=1;MEANALT=1;MQM=59.8548;MQMR=60;NS=1;NUMALT=1;ODDS=115.062;PAIRED=0.784946;PAIREDR=0.61165;PAO=0;PQA=0;PQR=0;PRO=0;QA=6914;QR=3852;RO=103;RPL=107;RPP=12.1632;RPPR=3.53736;RPR=79;RUN=1;SAF=86;SAP=5.29852;SAR=100;SRF=49;SRP=3.53736;SRR=54;TYPE=snp	GT:DP:AD:RO:QR:AO:QA	0/1/1:289:103	186:103:3852:186:6914
chrI	27649	.	A	G	9557.22	PASS	AB=0;ABP=0;AC=3;AF=1;AN=3;AO=297;CIGAR=1X;DP=297;DPB=297;DPRA=0;EPP=3.19308;EPPR=0;GTI=0;LEN=1;MEANALT=1;MQM=59.9091;MQMR=0;NS=1;NUMALT=1;ODDS=245.046;PAIRED=0.740741;PAIREDR=0;PAO=0;PQA=0;PQR=0;PRO=0;QA=10675;QR=0;RO=0;RPL=156;RPP=4.65535;RPPR=0;RPR=141;RUN=1;SAF=136;SAP=7.5799;SAR=161;SRF=0;SRP=0;SRR=0;TYPE=snp	GT:DP:AD:RO:QR:AO:QA	1/1/1:297:0	297:0:0:297:10675
chrI	27729	.	C	A	10009.4	PASS	AB=0;ABP=0;AC=3;AF=1;AN=3;AO=338;CIGAR=1X;DP=338;DPB=338;DPRA=0;EPP=24.6222;EPPR=0;GTI=0;LEN=1;MEANALT=1;MQM=53.574;MQMR=0;NS=1;NUMALT=1;ODDS=278.294;PAIRED=0.715976;PAIREDR=0;PAO=0;PQA=0;PQR=0;PRO=0;QA=12278;QR=0;RO=0;RPL=158;RPP=6.11975;RPPR=0;RPR=180;RUN=1;SAF=130;SAP=42.0968;SAR=208;SRF=0;SRP=0;SRR=0;TYPE=snp	GT:DP:AD:RO:QR:AO:QA	1/1/1:338:0	338:0:0:338:12278
chrI	27757	.	T	C	1901.81	PASS	AB=0.276667;ABP=132.98;AC=1;AF=0.333333;AN=3;AO=83;CIGAR=1X;DP=300;DPB=300;DPRA=0;EPP=7.43173;EPPR=8.30389;GTI=0;LEN=1;MEANALT=1;MQM=58.5542;MQMR=47.6175;NS=1;NUMALT=1;ODDS=185.763;PAIRED=0.807229;PAIREDR=0.723502;PAO=0;PQA=0;PQR=0;PRO=0;QA=3092;QR=8166;RO=217;RPL=42;RPP=3.03646;RPPR=47.9308;RPR=41;RUN=1;SAF=35;SAP=7.43173;SAR=48;SRF=70;SRP=62.3405;SRR=147;TYPE=snp	GT:DP:AD:RO:QR:AO:QA	0/0/1:300:217	83:217:8166:83:3092
chrI	27769	.	A	T	1492.27	PASS	AB=0.4;ABP=27.7651;AC=1;AF=0.333333;AN=3;AO=114;CIGAR=1X;DP=285;DPB=285;DPRA=0;EPP=22.5155;EPPR=4.03889;GTI=0;LEN=1;MEANALT=1;MQM=36.7719;MQMR=57.269;NS=1;NUMALT=1;ODDS=79.0188;PAIRED=0.72807;PAIREDR=0.766082;PAO=0;PQA=0;PQR=0;PRO=0;QA=4106;QR=5986;RO=171;RPL=90;RPP=85.9834;RPPR=4.54684;RPR=24;RUN=1;SAF=25;SAP=81.0309;SAR=89;SRF=68;SRP=18.5662;SRR=103;TYPE=snp	GT:DP:AD:RO:QR:AO:QA	0/0/1:285:171	114:171:5986:114:4106
chrI	27802	.	A	G	437.559	PASS	AB=0.225131;ABP=128.353;AC=1;AF=0.333333;AN=3;AO=43;CIGAR=1X;DP=191;DPB=191;DPRA=0;EPP=11.5447;EPPR=3.06899;GTI=0;LEN=1;MEANALT=1;MQM=35.3488;MQMR=49.6216;NS=1;NUMALT=1;ODDS=100.752;PAIRED=0.930233;PAIREDR=0.844595;PAO=0;PQA=0;PQR=0;PRO=0;QA=1626;QR=5416;RO=148;RPL=30;RPP=17.6046;RPPR=5.88603;RPR=13;RUN=1;SAF=10;SAP=29.7245;SAR=33;SRF=54;SRP=26.4857;SRR=94;TYPE=snp	GT:DP:AD:RO:QR:AO:QA	0/0/1:191:148	43:148:5416:43:1626
chrI	27809	.	G	A	5212.92	PASS	AB=0;ABP=0;AC=3;AF=1;AN=3;AO=190;CIGAR=1X;DP=190;DPB=190;DPRA=0;EPP=3.74174;EPPR=0;GTI=0;LEN=1;MEANALT=1;MQM=44.9632;MQMR=0;NS=1;NUMALT=1;ODDS=158.276;PAIRED=0.878947;PAIREDR=0;PAO=0;PQA=0;PQR=0;PRO=0;QA=6758;QR=0;RO=0;RPL=113;RPP=17.822;RPPR=0;RPR=77;RUN=1;SAF=64;SAP=46.9426;SAR=126;SRF=0;SRP=0;SRR=0;TYPE=snp	GT:DP:AD:RO:QR:AO:QA	1/1/1:190:0	190:0:0:190:6758
chrI	27819	.	T	G	5221.52	PASS	AB=0;ABP=0;AC=3;AF=1;AN=3;AO=198;CIGAR=1X;DP=198;DPB=198;DPRA=0;EPP=3.05417;EPPR=0;GTI=0;LEN=1;MEANALT=1;MQM=41.9141;MQMR=0;NS=1;NUMALT=1;ODDS=164.764;PAIRED=0.863636;PAIREDR=0;PAO=0;PQA=0;PQR=0;PRO=0;QA=7101;QR=0;RO=0;RPL=109;RPP=7.39711;RPPR=0;RPR=89;RUN=1;SAF=65;SAP=53.7219;SAR=133;SRF=0;SRP=0;SRR=0;TYPE=snp	GT:DP:AD:RO:QR:AO:QA	1/1/1:198:0	198:0:0:198:7101
chrI	27915	.	G	A	829.057	PASS	AB=0.884615;ABP=69.8248;AC=2;AF=0.666667;AN=3;AO=46;CIGAR=1X;DP=52;DPB=52;DPRA=0;EPP=40.0197;EPPR=8.80089;GTI=0;LEN=1;MEANALT=1;MQM=32.7826;MQMR=31;NS=1;NUMALT=1;ODDS=11.5352;PAIRED=0.891304;PAIREDR=1;PAO=0;PQA=0;PQR=0;PRO=0;QA=1687;QR=217;RO=6;RPL=46;RPP=102.898;RPPR=16.0391;RPR=0;RUN=1;SAF=9;SAP=40.0197;SAR=37;SRF=5;SRP=8.80089;SRR=1;TYPE=snp	GT:DP:AD:RO:QR:AO:QA	0/1/1:52:6	46:6:217:46:1687
chrI	27961	.	C	T	431.458	PASS	AB=0.535714;ABP=3.63072;AC=2;AF=0.666667;AN=3;AO=30;CIGAR=1X;DP=56;DPB=56;DPRA=0;EPP=3.29983;EPPR=3.79203;GTI=0;LEN=1;MEANALT=2;MQM=31.8;MQMR=26.48;NS=1;NUMALT=1;ODDS=6.93147;PAIRED=1;PAIREDR=1;PAO=0;PQA=0;PQR=0;PRO=0;QA=1121;QR=917;RO=25;RPL=0;RPP=68.1545;RPPR=22.5536;RPR=30;RUN=1;SAF=16;SAP=3.29983;SAR=14;SRF=17;SRP=10.0459;SRR=8;TYPE=snp	GT:DP:AD:RO:QR:AO:QA	0/1/1:56:25	30:25:917:30:1121
chrI	27979	.	A	G	992.049	PASS	AB=0.692308;ABP=28.0658;AC=2;AF=0.666667;AN=3;AO=54;CIGAR=1X;DP=78;DPB=78;DPRA=0;EPP=5.5839;EPPR=3.37221;GTI=0;LEN=1;MEANALT=1;MQM=31.463;MQMR=26.5;NS=1;NUMALT=1;ODDS=41.5888;PAIRED=1;PAIREDR=1;PAO=0;PQA=0;PQR=0;PRO=0;QA=2096;QR=899;RO=24;RPL=2;RPP=103.541;RPPR=3.37221;RPR=52;RUN=1;SAF=29;SAP=3.6537;SAR=25;SRF=18;SRP=16.0391;SRR=6;TYPE=snp	GT:DP:AD:RO:QR:AO:QA	0/1/1:78:24	54:24:899:54:2096
chrI	28085	.	T	C	245.514	PASS	AB=0;ABP=0;AC=3;AF=1;AN=3;AO=11;CIGAR=1X;DP=14;DPB=14;DPRA=0;EPP=3.20771;EPPR=9.52472;GTI=0;LEN=1;MEANALT=1;MQM=44.0909;MQMR=10.3333;NS=1;NUMALT=1;ODDS=13.4058;PAIRED=0.727273;PAIREDR=1;PAO=0;PQA=0;PQR=0;PRO=0;QA=373;QR=102;RO=3;RPL=0;RPP=26.8965;RPPR=9.52472;RPR=11;RUN=1;SAF=6;SAP=3.20771;SAR=5;SRF=3;SRP=9.52472;SRR=0;TYPE=snp	GT:DP:AD:RO:QR:AO:QA	1/1/1:14:3	11:3:102:11:373
chrI	28177	.	A	C	782.943	PASS	AB=0;ABP=0;AC=3;AF=1;AN=3;AO=37;CIGAR=1X;DP=46;DPB=46;DPRA=0;EPP=52.3673;EPPR=3.25157;GTI=0;LEN=1;MEANALT=1;MQM=41.4865;MQMR=12.6667;NS=1;NUMALT=1;ODDS=16.6059;PAIRED=0.945946;PAIREDR=0.555556;PAO=0;PQA=0;PQR=0;PRO=0;QA=1432;QR=338;RO=9;RPL=37;RPP=83.3548;RPPR=14.8328;RPR=0;RUN=1;SAF=33;SAP=52.3673;SAR=4;SRF=3;SRP=5.18177;SRR=6;TYPE=snp	GT:DP:AD:RO:QR:AO:QA	1/1/1:46:9	37:9:338:37:1432
chrI	28237	.	T	G	722.156	PASS	AB=0.230337;ABP=115.439;AC=1;AF=0.333333;AN=3;AO=41;CIGAR=1X;DP=178;DPB=178;DPRA=0;EPP=9.41879;EPPR=3.40655;GTI=0;LEN=1;MEANALT=1;MQM=57.6585;MQMR=49.2701;NS=1;NUMALT=1;ODDS=133.084;PAIRED=0.731707;PAIREDR=0.868613;PAO=0;PQA=0;PQR=0;PRO=0;QA=1521;QR=5193;RO=137;RPL=0;RPP=92.0407;RPPR=219.983;RPR=41;RUN=1;SAF=26;SAP=9.41879;SAR=15;SRF=74;SRP=4.92817;SRR=63;TYPE=snp	GT:DP:AD:RO:QR:AO:QA	0/0/1:178:137	41:137:5193:41:1521
chrI	28243	.	C	A	G	5104.94	PASS	AB=0.758242	0.241758;ABP=108.434	108.434;AC=2	1;AF=0.666667	0.333333;AN=3;AO=138	44;CIGAR=1X	1X;DP=182;DPB=182;DPRA=0	0;EPP=10.6262	12.6832;EPPR=0;GTI=0;LEN=1	1;MEANALT=2	2;MQM=49.3478	57.8182;MQMR=0;NS=1;NUMALT=2;ODDS=130.312;PAIRED=0.869565	0.75;PAIREDR=0;PAO=0	0;PQA=0	0;PQR=0;PRO=0;QA=5238	1664;QR=0;RO=0;RPL=30	0;RPP=98.7439	98.5551;RPPR=0;RPR=108	44;RUN=1	1;SAF=74	29;SAP=4.58383	12.6832;SAR=64	15;SRF=0;SRP=0;SRR=0;TYPE=snp	snp	GT:DP:AD:RO:QR:AO:QA	1/1/2:182:0	138	44:0:0:138	44:5238	1664
chrI	28249	.	T	C	5674.07	PASS	AB=0;ABP=0;AC=3;AF=1;AN=3;AO=180;CIGAR=1X;DP=180;DPB=180;DPRA=0;EPP=3.20332;EPPR=0;GTI=0;LEN=1;MEANALT=1;MQM=52.0778;MQMR=0;NS=1;NUMALT=1;ODDS=150.167;PAIRED=0.838889;PAIREDR=0;PAO=0;PQA=0;PQR=0;PRO=0;QA=6858;QR=0;RO=0;RPL=32;RPP=165.34;RPPR=0;RPR=148;RUN=1;SAF=100;SAP=7.83579;SAR=80;SRF=0;SRP=0;SRR=0;TYPE=snp	GT:DP:AD:RO:QR:AO:QA	1/1/1:180:0	180:0:0:180:6858
chrI	28255	.	G	A	5203.24	PASS	AB=0;ABP=0;AC=3;AF=1;AN=3;AO=166;CIGAR=1X;DP=174;DPB=174;DPRA=0;EPP=3.06262;EPPR=4.09604;GTI=0;LEN=1;MEANALT=1;MQM=53.8434;MQMR=27;NS=1;NUMALT=1;ODDS=93.5881;PAIRED=0.825301;PAIREDR=1;PAO=0;PQA=0;PQR=0;PRO=0;QA=6272;QR=311;RO=8;RPL=40;RPP=99.7586;RPPR=4.09604;RPR=126;RUN=1;SAF=94;SAP=9.34158;SAR=72;SRF=0;SRP=20.3821;SRR=8;TYPE=snp	GT:DP:AD:RO:QR:AO:QA	1/1/1:174:8	166:8:311:166:6272
chrI	28353	.	T	C	3950.73	PASS	AB=0.618026;ABP=31.2022;AC=2;AF=0.666667;AN=3;AO=144;CIGAR=1X;DP=233;DPB=233;DPRA=0;EPP=14.8328;EPPR=4.58955;GTI=0;LEN=1;MEANALT=2;MQM=60;MQMR=60;NS=1;NUMALT=1;ODDS=77.6325;PAIRED=0.8125;PAIREDR=0.761364;PAO=0;PQA=0;PQR=0;PRO=0;QA=5250;QR=3226;RO=88;RPL=85;RPP=13.2042;RPPR=3.0103;RPR=59;RUN=1;SAF=83;SAP=10.3089;SAR=61;SRF=40;SRP=4.58955;SRR=48;TYPE=snp	GT:DP:AD:RO:QR:AO:QA	0/1/1:233:88	144:88:3226:144:5250
chrI	28387	.	A	G	1962.11	PASS	AB=0.34728;ABP=51.4278;AC=1;AF=0.333333;AN=3;AO=83;CIGAR=1X;DP=239;DPB=239;DPRA=0;EPP=12.4549;EPPR=3.36054;GTI=0;LEN=1;MEANALT=2;MQM=60;MQMR=60;NS=1;NUMALT=1;ODDS=99.8132;PAIRED=0.795181;PAIREDR=0.864516;PAO=0;PQA=0;PQR=0;PRO=0;QA=3016;QR=5653;RO=155;RPL=32;RPP=12.4549;RPPR=3.02431;RPR=51;RUN=1;SAF=38;SAP=4.29225;SAR=45;SRF=67;SRP=9.18849;SRR=88;TYPE=snp	GT:DP:AD:RO:QR:AO:QA	0/0/1:239:155	83:155:5653:83:3016
chrI	28409	.	T	G	4656.31	PASS	AB=0.658436;ABP=55.9924;AC=2;AF=0.666667;AN=3;AO=160;CIGAR=1X;DP=243;DPB=243;DPRA=0;EPP=7.40753;EPPR=3.03646;GTI=0;LEN=1;MEANALT=1;MQM=60;MQMR=60;NS=1;NUMALT=1;ODDS=106.745;PAIRED=0.83125;PAIREDR=0.86747;PAO=0;PQA=0;PQR=0;PRO=0;QA=6033;QR=3131;RO=83;RPL=64;RPP=16.9077;RPPR=7.43173;RPR=96;RUN=1;SAF=67;SAP=12.1848;SAR=93;SRF=37;SRP=5.12945;SRR=46;TYPE=snp	GT:DP:AD:RO:QR:AO:QA	0/1/1:243:83	160:83:3131:160:6033
chrI	28422	.	T	A	5271.75	PASS	AB=0.656934;ABP=61.6242;AC=2;AF=0.666667;AN=3;AO=180;CIGAR=1X;DP=274;DPB=274;DPRA=0;EPP=3.44459;EPPR=3.1027;GTI=0;LEN=1;MEANALT=1;MQM=59.9167;MQMR=60;NS=1;NUMALT=1;ODDS=119.221;PAIRED=0.838889;PAIREDR=0.87234;PAO=0;PQA=0;PQR=0;PRO=0;QA=6804;QR=3379;RO=94;RPL=76;RPP=12.4683;RPPR=3.1027;RPR=104;RUN=1;SAF=79;SAP=8.84915;SAR=101;SRF=42;SRP=5.32038;SRR=52;TYPE=snp	GT:DP:AD:RO:QR:AO:QA	0/1/1:274:94	180:94:3379:180:6804
chrI	28436	.	T	C	5531.61	PASS	AB=0.678832;ABP=79.1228;AC=2;AF=0.666667;AN=3;AO=186;CIGAR=1X;DP=274;DPB=274;DPRA=0;EPP=5.29852;EPPR=9.32731;GTI=0;LEN=1;MEANALT=1;MQM=59.9194;MQMR=60;NS=1;NUMALT=1;ODDS=135.857;PAIRED=0.865591;PAIREDR=0.920455;PAO=0;PQA=0;PQR=0;PRO=0;QA=7062;QR=3271;RO=88;RPL=94;RPP=3.057;RPPR=3.89863;RPR=92;RUN=1;SAF=84;SAP=6.79286;SAR=102;SRF=47;SRP=3.89863;SRR=41;TYPE=snp	GT:DP:AD:RO:QR:AO:QA	0/1/1:274:88	186:88:3271:186:7062
chrI	28466	.	G	C	2116.85	PASS	AB=0.312057;ABP=89.5304;AC=1;AF=0.333333;AN=3;AO=88;CIGAR=1X;DP=282;DPB=282;DPRA=0;EPP=12.8806;EPPR=8.96216;GTI=0;LEN=1;MEANALT=2;MQM=60;MQMR=60;NS=1;NUMALT=1;ODDS=145.561;PAIRED=0.920455;PAIREDR=0.901554;PAO=0;PQA=0;PQR=0;PRO=0;QA=3281;QR=7261;RO=193;RPL=40;RPP=4.58955;RPPR=3.02155;RPR=48;RUN=1;SAF=46;SAP=3.40511;SAR=42;SRF=89;SRP=5.54181;SRR=104;TYPE=snp	GT:DP:AD:RO:QR:AO:QA	0/0/1:282:193	88:193:7261:88:3281
chrI	28496	.	A	G	2209.01	PASS	AB=0.32646;ABP=79.1312;AC=1;AF=0.333333;AN=3;AO=95;CIGAR=1X;DP=291;DPB=291;DPRA=0;EPP=6.87324;EPPR=3.0103;GTI=0;LEN=1;MEANALT=1;MQM=60;MQMR=60;NS=1;NUMALT=1;ODDS=140.016;PAIRED=0.957895;PAIREDR=0.923469;PAO=0;PQA=0;PQR=0;PRO=0;QA=3426;QR=7385;RO=196;RPL=53;RPP=5.77607;RPPR=3.0103;RPR=42;RUN=1;SAF=56;SAP=9.61615;SAR=39;SRF=100;SRP=3.18756;SRR=96;TYPE=snp	GT:DP:AD:RO:QR:AO:QA	0/0/1:291:196	95:196:7385:95:3426
chrI	28507	.	A	G	2309.66	PASS	AB=0.325342;ABP=80.3802;AC=1;AF=0.333333;AN=3;AO=95;CIGAR=1X;DP=292;DPB=292;DPRA=0;EPP=6.87324;EPPR=4.34405;GTI=0;LEN=1;MEANALT=1;MQM=60;MQMR=60;NS=1;NUMALT=1;ODDS=141.402;PAIRED=0.968421;PAIREDR=0.944162;PAO=0;PQA=0;PQR=0;PRO=0;QA=3537;QR=7450;RO=197;RPL=54;RPP=6.87324;RPPR=3.28587;RPR=41;RUN=1;SAF=53;SAP=5.77607;SAR=42;SRF=101;SRP=3.28587;SRR=96;TYPE=snp	GT:DP:AD:RO:QR:AO:QA	0/0/1:292:197	95:197:7450:95:3537
chrI	28516	.	G	A	2399.36	PASS	AB=0.337931;ABP=69.1728;AC=1;AF=0.333333;AN=3;AO=98;CIGAR=1X;DP=290;DPB=290;DPRA=0;EPP=7.35324;EPPR=3.02167;GTI=0;LEN=1;MEANALT=2;MQM=60;MQMR=60;NS=1;NUMALT=1;ODDS=128.925;PAIRED=0.969388;PAIREDR=0.95288;PAO=0;PQA=0;PQR=0;PRO=0;QA=3641;QR=7232;RO=191;RPL=51;RPP=3.36483;RPPR=3.02167;RPR=47;RUN=1;SAF=55;SAP=6.20103;SAR=43;SRF=100;SRP=3.93119;SRR=91;TYPE=snp	GT:DP:AD:RO:QR:AO:QA	0/0/1:290:191	98:191:7232:98:3641
chrI	28522	.	T	C	2002.3	PASS	AB=0.298893;ABP=98.2105;AC=1;AF=0.333333;AN=3;AO=81;CIGAR=1X;DP=271;DPB=271;DPRA=0;EPP=3.25157;EPPR=8.54184;GTI=0;LEN=1;MEANALT=1;MQM=60;MQMR=60;NS=1;NUMALT=1;ODDS=151.106;PAIRED=0.938272;PAIREDR=0.968421;PAO=0;PQA=0;PQR=0;PRO=0;QA=3099;QR=7231;RO=190;RPL=38;RPP=3.68051;RPPR=3.0103;RPR=43;RUN=1;SAF=42;SAP=3.25157;SAR=39;SRF=103;SRP=5.93607;SRR=87;TYPE=snp	GT:DP:AD:RO:QR:AO:QA	0/0/1:271:190	81:190:7231:81:3099
chrI	28526	.	T	C	2217.39	PASS	AB=0.32852;ABP=73.7595;AC=1;AF=0.333333;AN=3;AO=91;CIGAR=1X;DP=277;DPB=277;DPRA=0;EPP=5.89764;EPPR=3.43058;GTI=0;LEN=1;MEANALT=1;MQM=60;MQMR=60;NS=1;NUMALT=1;ODDS=131.698;PAIRED=0.956044;PAIREDR=0.946237;PAO=0;PQA=0;PQR=0;PRO=0;QA=3388;QR=6945;RO=186;RPL=41;RPP=4.94315;RPPR=3.057;RPR=50;RUN=1;SAF=51;SAP=5.89764;SAR=40;SRF=98;SRP=4.17776;SRR=88;TYPE=snp	GT:DP:AD:RO:QR:AO:QA	0/0/1:277:186	91:186:6945:91:3388
chrI	28566	.	T	C	1904.06	PASS	AB=0.323887;ABP=69.5523;AC=1;AF=0.333333;AN=3;AO=80;CIGAR=1X;DP=247;DPB=247;DPRA=0;EPP=6.91895;EPPR=11.8532;GTI=0;LEN=1;MEANALT=2;MQM=60;MQMR=60;NS=1;NUMALT=1;ODDS=119.221;PAIRED=0.9375;PAIREDR=0.933735;PAO=0;PQA=0;PQR=0;PRO=0;QA=2942;QR=6223;RO=166;RPL=43;RPP=3.98746;RPPR=16.4054;RPR=37;RUN=1;SAF=39;SAP=3.11887;SAR=41;SRF=93;SRP=8.24276;SRR=73;TYPE=snp	GT:DP:AD:RO:QR:AO:QA	0/0/1:247:166	80:166:6223:80:2942
chrI	28589	.	C	T	1676.48	PASS	AB=0.31982;ABP=65.6113;AC=1;AF=0.333333;AN=3;AO=71;CIGAR=1X;DP=222;DPB=222;DPRA=0;EPP=3.04088;EPPR=7.1663;GTI=0;LEN=1;MEANALT=1;MQM=60;MQMR=60;NS=1;NUMALT=1;ODDS=110.904;PAIRED=0.943662;PAIREDR=0.92053;PAO=0;PQA=0;PQR=0;PRO=0;QA=2603;QR=5606;RO=151;RPL=39;RPP=4.50892;RPPR=5.44062;RPR=32;RUN=1;SAF=35;SAP=3.04088;SAR=36;SRF=77;SRP=3.13973;SRR=74;TYPE=snp	GT:DP:AD:RO:QR:AO:QA	0/0/1:222:151	71:151:5606:71:2603
chrI	28606	.	A	T	1446.29	PASS	AB=0.304147;ABP=75.3093;AC=1;AF=0.333333;AN=3;AO=66;CIGAR=1X;DP=217;DPB=217;DPRA=0;EPP=13.6703;EPPR=3.36982;GTI=0;LEN=1;MEANALT=1;MQM=60;MQMR=60;NS=1;NUMALT=1;ODDS=117.835;PAIRED=0.939394;PAIREDR=0.92053;PAO=0;PQA=0;PQR=0;PRO=0;QA=2336;QR=5546;RO=151;RPL=37;RPP=5.11597;RPPR=3.71495;RPR=29;RUN=1;SAF=37;SAP=5.11597;SAR=29;SRF=82;SRP=5.44062;SRR=69;TYPE=snp	GT:DP:AD:RO:QR:AO:QA	0/0/1:217:151	66:151:5546:66:2336
chrI	28607	.	T	A	1911.83	PASS	AB=0.372642;ABP=32.8783;AC=1;AF=0.333333;AN=3;AO=79;CIGAR=1X;DP=212;DPB=212;DPRA=0;EPP=5.23675;EPPR=3.81032;GTI=0;LEN=1;MEANALT=1;MQM=60;MQMR=60;NS=1;NUMALT=1;ODDS=74.8599;PAIRED=0.886076;PAIREDR=0.947368;PAO=0;PQA=0;PQR=0;PRO=0;QA=2880;QR=4889;RO=133;RPL=40;RPP=3.03779;RPPR=4.98585;RPR=39;RUN=1;SAF=45;SAP=6.33623;SAR=34;SRF=71;SRP=4.33278;SRR=62;TYPE=snp	GT:DP:AD:RO:QR:AO:QA	0/0/1:212:133	79:133:4889:79:2880
chrI	28635	.	T	C	1884.01	PASS	AB=0.333333;ABP=64.5354;AC=1;AF=0.333333;AN=3;AO=85;CIGAR=1X;DP=255;DPB=255;DPRA=0;EPP=3.24022;EPPR=3.06139;GTI=0;LEN=1;MEANALT=1;MQM=59.8471;MQMR=60;NS=1;NUMALT=1;ODDS=117.835;PAIRED=0.929412;PAIREDR=0.935294;PAO=0;PQA=0;PQR=0;PRO=0;QA=2955;QR=5891;RO=170;RPL=33;RPP=12.2327;RPPR=19.5646;RPR=52;RUN=1;SAF=43;SAP=3.03585;SAR=42;SRF=77;SRP=6.28028;SRR=93;TYPE=snp	GT:DP:AD:RO:QR:AO:QA	0/0/1:255:170	85:170:5891:85:2955
chrI	28642	.	C	A	2143.1	PASS	AB=0.335821;ABP=65.7561;AC=1;AF=0.333333;AN=3;AO=90;CIGAR=1X;DP=268;DPB=268;DPRA=0;EPP=3.39634;EPPR=6.96287;GTI=0;LEN=1;MEANALT=1;MQM=59.8556;MQMR=60;NS=1;NUMALT=1;ODDS=121.994;PAIRED=0.922222;PAIREDR=0.926966;PAO=0;PQA=0;PQR=0;PRO=0;QA=3289;QR=6549;RO=178;RPL=34;RPP=14.688;RPPR=18.8206;RPR=56;RUN=1;SAF=45;SAP=3.0103;SAR=45;SRF=79;SRP=7.89001;SRR=99;TYPE=snp	GT:DP:AD:RO:QR:AO:QA	0/0/1:268:178	90:178:6549:90:3289
chrI	28666	.	T	C	2503.25	PASS	AB=0.351724;ABP=58.3903;AC=1;AF=0.333333;AN=3;AO=102;CIGAR=1X;DP=290;DPB=290;DPRA=0;EPP=3.35092;EPPR=12.0658;GTI=0;LEN=1;MEANALT=1;MQM=59.8725;MQMR=60;NS=1;NUMALT=1;ODDS=119.221;PAIRED=0.931373;PAIREDR=0.941489;PAO=0;PQA=0;PQR=0;PRO=0;QA=3780;QR=7002;RO=188;RPL=38;RPP=17.4016;RPPR=14.8379;RPR=64;RUN=1;SAF=47;SAP=4.37279;SAR=55;SRF=88;SRP=4.67356;SRR=100;TYPE=snp	GT:DP:AD:RO:QR:AO:QA	0/0/1:290:188	102:188:7002:102:3780
chrI	28681	.	C	A	2601.98	PASS	AB=0.360269;ABP=53.3782;AC=1;AF=0.333333;AN=3;AO=107;CIGAR=1X;DP=297;DPB=297;DPRA=0;EPP=3.19295;EPPR=4.15318;GTI=0;LEN=1;MEANALT=1;MQM=60;MQMR=60;NS=1;NUMALT=1;ODDS=115.062;PAIRED=0.915888;PAIREDR=0.968421;PAO=0;PQA=0;PQR=0;PRO=0;QA=3905;QR=7011;RO=190;RPL=57;RPP=4.00471;RPPR=3.42174;RPR=50;RUN=1;SAF=52;SAP=3.19295;SAR=55;SRF=94;SRP=3.05602;SRR=96;TYPE=snp	GT:DP:AD:RO:QR:AO:QA	0/0/1:297:190	107:190:7011:107:3905
chrI	28741	.	A	G	2306.01	PASS	AB=0.347826;ABP=58.5245;AC=1;AF=0.333333;AN=3;AO=96;CIGAR=1X;DP=276;DPB=276;DPRA=0;EPP=12.0581;EPPR=4.74748;GTI=0;LEN=1;MEANALT=1;MQM=60;MQMR=60;NS=1;NUMALT=1;ODDS=116.449;PAIRED=1;PAIREDR=0.961111;PAO=0;PQA=0;PQR=0;PRO=0;QA=3511;QR=6607;RO=180;RPL=55;RPP=7.44372;RPPR=4.21667;RPR=41;RUN=1;SAF=43;SAP=5.27225;SAR=53;SRF=89;SRP=3.05855;SRR=91;TYPE=snp	GT:DP:AD:RO:QR:AO:QA	0/0/1:276:180	96:180:6607:96:3511
chrI	28769	.	C	A	2280.72	PASS	AB=0.334507;ABP=70.5706;AC=1;AF=0.333333;AN=3;AO=95;CIGAR=1X;DP=284;DPB=284;DPRA=0;EPP=3.58174;EPPR=3.57327;GTI=0;LEN=1;MEANALT=1;MQM=59.9789;MQMR=60;NS=1;NUMALT=1;ODDS=130.312;PAIRED=0.968421;PAIREDR=0.968254;PAO=0;PQA=0;PQR=0;PRO=0;QA=3480;QR=7050;RO=189;RPL=49;RPP=3.21602;RPPR=10.1911;RPR=46;RUN=1;SAF=43;SAP=4.86177;SAR=52;SRF=96;SRP=3.1137;SRR=93;TYPE=snp	GT:DP:AD:RO:QR:AO:QA	0/0/1:284:189	95:189:7050:95:3480
chrI	28791	.	C	T	9068.6	PASS	AB=0;ABP=0;AC=3;AF=1;AN=3;AO=281;CIGAR=1X;DP=282;DPB=282;DPRA=0;EPP=5.79999;EPPR=0;GTI=0;LEN=1;MEANALT=2;MQM=59.9929;MQMR=0;NS=1;NUMALT=1;ODDS=232.071;PAIRED=0.957295;PAIREDR=0;PAO=0;PQA=0;PQR=0;PRO=0;QA=10128;QR=0;RO=0;RPL=141;RPP=3.01803;RPPR=0;RPR=140;RUN=1;SAF=139;SAP=3.07985;SAR=142;SRF=0;SRP=0;SRR=0;TYPE=snp	GT:DP:AD:RO:QR:AO:QA	1/1/1:282:0	281:0:0:281:10128
chrI	28807	.	A	G	2060.98	PASS	AB=0.321168;ABP=79.1228;AC=1;AF=0.333333;AN=3;AO=88;CIGAR=1X;DP=274;DPB=274;DPRA=0;EPP=9.32731;EPPR=12.1632;GTI=0;LEN=1;MEANALT=1;MQM=59.9773;MQMR=60;NS=1;NUMALT=1;ODDS=135.857;PAIRED=0.943182;PAIREDR=0.94086;PAO=0;PQA=0;PQR=0;PRO=0;QA=3197;QR=6573;RO=186;RPL=44;RPP=3.0103;RPPR=14.9651;RPR=44;RUN=1;SAF=46;SAP=3.40511;SAR=42;SRF=88;SRP=4.17776;SRR=98;TYPE=snp	GT:DP:AD:RO:QR:AO:QA	0/0/1:274:186	88:186:6573:88:3197
chrI	28831	.	T	C	4557.13	PASS	AB=0.652174;ABP=58.5245;AC=2;AF=0.666667;AN=3;AO=180;CIGAR=1X;DP=276;DPB=276;DPRA=0;EPP=5.37479;EPPR=3.0103;GTI=0;LEN=1;MEANALT=1;MQM=59.9889;MQMR=60;NS=1;NUMALT=1;ODDS=116.449;PAIRED=0.938889;PAIREDR=0.9375;PAO=0;PQA=0;PQR=0;PRO=0;QA=6028;QR=3467;RO=96;RPL=111;RPP=24.2907;RPPR=3.8246;RPR=69;RUN=1;SAF=86;SAP=3.78238;SAR=94;SRF=43;SRP=5.27225;SRR=53;TYPE=snp	GT:DP:AD:RO:QR:AO:QA	0/1/1:276:96	180:96:3467:180:6028
chrI	28847	.	A	G	4592.49	PASS	AB=0.648649;ABP=52.7194;AC=2;AF=0.666667;AN=3;AO=168;CIGAR=1X;DP=259;DPB=259;DPRA=0;EPP=9.26621;EPPR=5.89764;GTI=0;LEN=1;MEANALT=1;MQM=59.9881;MQMR=60;NS=1;NUMALT=1;ODDS=106.745;PAIRED=0.940476;PAIREDR=0.934066;PAO=0;PQA=0;PQR=0;PRO=0;QA=5999;QR=3340;RO=91;RPL=90;RPP=4.87156;RPPR=8.37933;RPR=78;RUN=1;SAF=83;SAP=3.062;SAR=85;SRF=42;SRP=4.17955;SRR=49;TYPE=snp	GT:DP:AD:RO:QR:AO:QA	0/1/1:259:91	168:91:3340:168:5999
chrI	28886	.	A	T	4570.6	PASS	AB=0.650602;ABP=52.0646;AC=2;AF=0.666667;AN=3;AO=162;CIGAR=1X;DP=249;DPB=249;DPRA=0;EPP=13.5192;EPPR=3.03526;GTI=0;LEN=1;MEANALT=1;MQM=60;MQMR=60;NS=1;NUMALT=1;ODDS=103.972;PAIRED=0.95679;PAIREDR=0.954023;PAO=0;PQA=0;PQR=0;PRO=0;QA=5949;QR=3207;RO=87;RPL=72;RPP=7.35324;RPPR=14.0174;RPR=90;RUN=1;SAF=83;SAP=3.22477;SAR=79;SRF=37;SRP=7.22845;SRR=50;TYPE=snp	GT:DP:AD:RO:QR:AO:QA	0/1/1:249:87	162:87:3207:162:5949
chrI	28907	.	C	T	1936.38	PASS	AB=0.34127;ABP=58.1588;AC=1;AF=0.333333;AN=3;AO=86;CIGAR=1X;DP=252;DPB=252;DPRA=0;EPP=3.1113;EPPR=4.89399;GTI=0;LEN=1;MEANALT=1;MQM=60;MQMR=60;NS=1;NUMALT=1;ODDS=110.904;PAIRED=0.953488;PAIREDR=0.975904;PAO=0;PQA=0;PQR=0;PRO=0;QA=3006;QR=5623;RO=166;RPL=38;RPP=5.53527;RPPR=8.24276;RPR=48;RUN=1;SAF=38;SAP=5.53527;SAR=48;SRF=82;SRP=3.06262;SRR=84;TYPE=snp	GT:DP:AD:RO:QR:AO:QA	0/0/1:252:166	86:166:5623:86:3006
chrI	28972	.	T	C	4252.48	PASS	AB=0.705128;ABP=88.5329;AC=2;AF=0.666667;AN=3;AO=165;CIGAR=1X;DP=234;DPB=234;DPRA=0;EPP=5.9714;EPPR=4.55236;GTI=0;LEN=1;MEANALT=1;MQM=60;MQMR=60;NS=1;NUMALT=1;ODDS=133.084;PAIRED=0.939394;PAIREDR=0.927536;PAO=0;PQA=0;PQR=0;PRO=0;QA=5496;QR=2407;RO=69;RPL=79;RPP=3.65516;RPPR=8.32883;RPR=86;RUN=1;SAF=78;SAP=4.0763;SAR=87;SRF=34;SRP=3.04177;SRR=35;TYPE=snp	GT:DP:AD:RO:QR:AO:QA	0/1/1:234:69	165:69:2407:165:5496
chrI	29040	.	A	G	5208.45	PASS	AB=0.692015;ABP=87.2354;AC=2;AF=0.666667;AN=3;AO=182;CIGAR=1X;DP=263;DPB=263;DPRA=0;EPP=5.34881;EPPR=6.2541;GTI=0;LEN=1;MEANALT=1;MQM=60;MQMR=60;NS=1;NUMALT=1;ODDS=140.016;PAIRED=0.950549;PAIREDR=0.938272;PAO=0;PQA=0;PQR=0;PRO=0;QA=6656;QR=2971;RO=81;RPL=84;RPP=5.34881;RPPR=3.03711;RPR=98;RUN=1;SAF=92;SAP=3.05802;SAR=90;SRF=33;SRP=9.04217;SRR=48;TYPE=snp	GT:DP:AD:RO:QR:AO:QA	0/1/1:263:81	182:81:2971:182:6656
chrI	29058	.	C	T	4788.93	PASS	AB=0.70229;ABP=96.135;AC=2;AF=0.666667;AN=3;AO=184;CIGAR=1X;DP=262;DPB=262;DPRA=0;EPP=3.19912;EPPR=3.0103;GTI=0;LEN=1;MEANALT=1;MQM=60;MQMR=60;NS=1;NUMALT=1;ODDS=146.947;PAIRED=0.951087;PAIREDR=0.948718;PAO=0;PQA=0;PQR=0;PRO=0;QA=6177;QR=2748;RO=78;RPL=84;RPP=6.03148;RPPR=3.12166;RPR=100;RUN=1;SAF=94;SAP=3.19912;SAR=90;SRF=33;SRP=7.01917;SRR=45;TYPE=snp	GT:DP:AD:RO:QR:AO:QA	0/1/1:262:78	184:78:2748:184:6177
chrI	29074	.	G	T	2069.73	PASS	AB=0.334586;ABP=66.2279;AC=1;AF=0.333333;AN=3;AO=89;CIGAR=1X;DP=266;DPB=266;DPRA=0;EPP=3.62026;EPPR=3.61144;GTI=0;LEN=1;MEANALT=1;MQM=60;MQMR=60;NS=1;NUMALT=1;ODDS=121.994;PAIRED=0.932584;PAIREDR=0.960452;PAO=0;PQA=0;PQR=0;PRO=0;QA=3188;QR=6304;RO=177;RPL=46;RPP=3.22989;RPPR=5.08363;RPR=43;RUN=1;SAF=47;SAP=3.62026;SAR=42;SRF=93;SRP=4.00402;SRR=84;TYPE=snp	GT:DP:AD:RO:QR:AO:QA	0/0/1:266:177	89:177:6304:89:3188
chrI	29089	.	G	T	2001.64	PASS	AB=0.304348;ABP=94.7786;AC=1;AF=0.333333;AN=3;AO=84;CIGAR=1X;DP=276;DPB=276;DPRA=0;EPP=6.73282;EPPR=3.05554;GTI=0;LEN=1;MEANALT=1;MQM=60;MQMR=60;NS=1;NUMALT=1;ODDS=149.72;PAIRED=0.952381;PAIREDR=0.947917;PAO=0;PQA=0;PQR=0;PRO=0;QA=3122;QR=6998;RO=192;RPL=39;RPP=3.94093;RPPR=3.0103;RPR=45;RUN=1;SAF=45;SAP=3.94093;SAR=39;SRF=103;SRP=5.22701;SRR=89;TYPE=snp	GT:DP:AD:RO:QR:AO:QA	0/0/1:276:192	84:192:6998:84:3122
chrI	29105	.	A	G	8719.81	PASS	AB=0;ABP=0;AC=3;AF=1;AN=3;AO=274;CIGAR=1X;DP=274;DPB=274;DPRA=0;EPP=3.80281;EPPR=0;GTI=0;LEN=1;MEANALT=1;MQM=60;MQMR=0;NS=1;NUMALT=1;ODDS=226.395;PAIRED=0.952555;PAIREDR=0;PAO=0;PQA=0;PQR=0;PRO=0;QA=9739;QR=0;RO=0;RPL=144;RPP=4.56362;RPPR=0;RPR=130;RUN=1;SAF=142;SAP=3.80281;SAR=132;SRF=0;SRP=0;SRR=0;TYPE=snp	GT:DP:AD:RO:QR:AO:QA	1/1/1:274:0	274:0:0:274:9739
chrI	29112	.	A	T	2322.22	PASS	AB=0.358696;ABP=50.8771;AC=1;AF=0.333333;AN=3;AO=99;CIGAR=1X;DP=276;DPB=276;DPRA=0;EPP=3.03223;EPPR=3.12071;GTI=0;LEN=1;MEANALT=1;MQM=60;MQMR=60;NS=1;NUMALT=1;ODDS=108.131;PAIRED=0.949495;PAIREDR=0.954802;PAO=0;PQA=0;PQR=0;PRO=0;QA=3526;QR=6444;RO=177;RPL=55;RPP=5.66432;RPPR=4.49475;RPR=44;RUN=1;SAF=49;SAP=3.03223;SAR=50;SRF=98;SRP=7.43912;SRR=79;TYPE=snp	GT:DP:AD:RO:QR:AO:QA	0/0/1:276:177	99:177:6444:99:3526
chrI	29115	.	C	A	2158.45	PASS	AB=0.339483;ABP=63.6593;AC=1;AF=0.333333;AN=3;AO=92;CIGAR=1X;DP=271;DPB=271;DPRA=0;EPP=3.86001;EPPR=5.7398;GTI=0;LEN=1;MEANALT=1;MQM=60;MQMR=60;NS=1;NUMALT=1;ODDS=120.608;PAIRED=0.967391;PAIREDR=0.944134;PAO=0;PQA=0;PQR=0;PRO=0;QA=3311;QR=6373;RO=179;RPL=52;RPP=6.40913;RPPR=9.42767;RPR=40;RUN=1;SAF=49;SAP=3.86001;SAR=43;SRF=94;SRP=3.99292;SRR=85;TYPE=snp	GT:DP:AD:RO:QR:AO:QA	0/0/1:271:179	92:179:6373:92:3311
chrI	29135	.	G	T	1759.82	PASS	AB=0.309524;ABP=82.4241;AC=1;AF=0.333333;AN=3;AO=78;CIGAR=1X;DP=252;DPB=252;DPRA=0;EPP=3.12166;EPPR=6.20511;GTI=0;LEN=1;MEANALT=1;MQM=60;MQMR=60;NS=1;NUMALT=1;ODDS=133.084;PAIRED=0.935897;PAIREDR=0.948276;PAO=0;PQA=0;PQR=0;PRO=0;QA=2794;QR=6313;RO=174;RPL=46;RPP=8.46682;RPPR=19.184;RPR=32;RUN=1;SAF=48;SAP=12.0303;SAR=30;SRF=86;SRP=3.06022;SRR=88;TYPE=snp	GT:DP:AD:RO:QR:AO:QA	0/0/1:252:174	78:174:6313:78:2794
chrI	29184	.	A	G	2095.12	PASS	AB=0.377193;ABP=32.8776;AC=1;AF=0.333333;AN=3;AO=86;CIGAR=1X;DP=228;DPB=228;DPRA=0;EPP=5.53527;EPPR=3.98899;GTI=0;LEN=1;MEANALT=1;MQM=60;MQMR=60;NS=1;NUMALT=1;ODDS=77.6325;PAIRED=1;PAIREDR=0.93662;PAO=0;PQA=0;PQR=0;PRO=0;QA=3141;QR=5099;RO=142;RPL=38;RPP=5.53527;RPPR=3.0103;RPR=48;RUN=1;SAF=40;SAP=3.91929;SAR=46;SRF=76;SRP=4.53951;SRR=66;TYPE=snp	GT:DP:AD:RO:QR:AO:QA	0/0/1:228:142	86:142:5099:86:3141
chrI	29219	.	G	A	2078.67	PASS	AB=0.359833;ABP=43.7958;AC=1;AF=0.333333;AN=3;AO=86;CIGAR=1X;DP=239;DPB=239;DPRA=0;EPP=3.1113;EPPR=3.02449;GTI=0;LEN=1;MEANALT=1;MQM=60;MQMR=60;NS=1;NUMALT=1;ODDS=92.8817;PAIRED=0.988372;PAIREDR=0.954248;PAO=0;PQA=0;PQR=0;PRO=0;QA=3137;QR=5511;RO=153;RPL=40;RPP=3.91929;RPPR=6.20364;RPR=46;RUN=1;SAF=40;SAP=3.91929;SAR=46;SRF=84;SRP=6.20364;SRR=69;TYPE=snp	GT:DP:AD:RO:QR:AO:QA	0/0/1:239:153	86:153:5511:86:3137
chrI	29225	.	C	T	2080.54	PASS	AB=0.368201;ABP=39.0713;AC=1;AF=0.333333;AN=3;AO=88;CIGAR=1X;DP=239;DPB=239;DPRA=0;EPP=3.40511;EPPR=3.0103;GTI=0;LEN=1;MEANALT=2;MQM=59.875;MQMR=60;NS=1;NUMALT=1;ODDS=85.9503;PAIRED=0.988636;PAIREDR=0.953333;PAO=0;PQA=0;PQR=0;PRO=0;QA=3149;QR=5463;RO=150;RPL=46;RPP=3.40511;RPPR=10.0169;RPR=42;RUN=1;SAF=38;SAP=6.56362;SAR=50;SRF=89;SRP=14.3599;SRR=61;TYPE=snp	GT:DP:AD:RO:QR:AO:QA	0/0/1:239:150	88:150:5463:88:3149
chrI	29232	.	A	G	2057.34	PASS	AB=0.358025;ABP=45.5551;AC=1;AF=0.333333;AN=3;AO=87;CIGAR=1X;DP=243;DPB=243;DPRA=0;EPP=4.23331;EPPR=4.40227;GTI=0;LEN=1;MEANALT=1;MQM=59.8736;MQMR=60;NS=1;NUMALT=1;ODDS=95.6543;PAIRED=0.988506;PAIREDR=0.955128;PAO=0;PQA=0;PQR=0;PRO=0;QA=3136;QR=5718;RO=156;RPL=51;RPP=8.62618;RPPR=7.52028;RPR=36;RUN=1;SAF=36;SAP=8.62618;SAR=51;SRF=92;SRP=13.9233;SRR=64;TYPE=snp	GT:DP:AD:RO:QR:AO:QA	0/0/1:243:156	87:156:5718:87:3136
chrI	29237	.	G	C	2022.15	PASS	AB=0.360996;ABP=43.4574;AC=1;AF=0.333333;AN=3;AO=87;CIGAR=1X;DP=241;DPB=241;DPRA=0;EPP=3.03526;EPPR=3.0667;GTI=0;LEN=1;MEANALT=1;MQM=59.8736;MQMR=60;NS=1;NUMALT=1;ODDS=92.8817;PAIRED=0.988506;PAIREDR=0.948052;PAO=0;PQA=0;PQR=0;PRO=0;QA=3091;QR=5467;RO=154;RPL=52;RPP=10.2236;RPPR=3.51792;RPR=35;RUN=1;SAF=38;SAP=6.03039;SAR=49;SRF=88;SRP=9.83493;SRR=66;TYPE=snp	GT:DP:AD:RO:QR:AO:QA	0/0/1:241:154	87:154:5467:87:3091
chrI	29283	.	C	T	4038.01	PASS	AB=0.647303;ABP=48.431;AC=2;AF=0.666667;AN=3;AO=156;CIGAR=1X;DP=241;DPB=241;DPRA=0;EPP=5.01474;EPPR=13.3506;GTI=0;LEN=1;MEANALT=2;MQM=60;MQMR=60;NS=1;NUMALT=1;ODDS=99.8132;PAIRED=0.955128;PAIREDR=0.952381;PAO=0;PQA=0;PQR=0;PRO=0;QA=5315;QR=2927;RO=84;RPL=76;RPP=3.23302;RPPR=4.66476;RPR=80;RUN=1;SAF=80;SAP=3.23302;SAR=76;SRF=40;SRP=3.42391;SRR=44;TYPE=snp	GT:DP:AD:RO:QR:AO:QA	0/1/1:241:84	156:84:2927:156:5315
chrI	29352	.	G	A	1803.27	PASS	AB=0.30315;ABP=88.5013;AC=1;AF=0.333333;AN=3;AO=77;CIGAR=1X;DP=254;DPB=254;DPRA=0;EPP=6.42261;EPPR=3.61144;GTI=0;LEN=1;MEANALT=1;MQM=60;MQMR=60;NS=1;NUMALT=1;ODDS=138.629;PAIRED=0.961039;PAIREDR=0.983051;PAO=0;PQA=0;PQR=0;PRO=0;QA=2839;QR=6494;RO=177;RPL=31;RPP=9.35551;RPPR=3.02257;RPR=46;RUN=1;SAF=40;SAP=3.26411;SAR=37;SRF=80;SRP=6.55581;SRR=97;TYPE=snp	GT:DP:AD:RO:QR:AO:QA	0/0/1:254:177	77:177:6494:77:2839
chrI	29402	.	C	T	2267.56	PASS	AB=0.334495;ABP=71.2944;AC=1;AF=0.333333;AN=3;AO=96;CIGAR=1X;DP=287;DPB=287;DPRA=0;EPP=3.37221;EPPR=4.93166;GTI=0;LEN=1;MEANALT=1;MQM=60;MQMR=60;NS=1;NUMALT=1;ODDS=131.698;PAIRED=0.947917;PAIREDR=0.968586;PAO=0;PQA=0;PQR=0;PRO=0;QA=3487;QR=7105;RO=191;RPL=37;RPP=13.9581;RPPR=6.29593;RPR=59;RUN=1;SAF=43;SAP=5.27225;SAR=53;SRF=92;SRP=3.56738;SRR=99;TYPE=snp	GT:DP:AD:RO:QR:AO:QA	0/0/1:287:191	96:191:7105:96:3487
chrI	29414	.	G	A	2096.9	PASS	AB=0.312281;ABP=90.2425;AC=1;AF=0.333333;AN=3;AO=89;CIGAR=1X;DP=285;DPB=285;DPRA=0;EPP=5.96253;EPPR=3.71935;GTI=0;LEN=1;MEANALT=1;MQM=60;MQMR=60;NS=1;NUMALT=1;ODDS=148.333;PAIRED=0.977528;PAIREDR=0.943878;PAO=0;PQA=0;PQR=0;PRO=0;QA=3267;QR=7069;RO=196;RPL=49;RPP=4.98658;RPPR=3.0103;RPR=40;RUN=1;SAF=37;SAP=8.49998;SAR=52;SRF=96;SRP=3.18756;SRR=100;TYPE=snp	GT:DP:AD:RO:QR:AO:QA	0/0/1:285:196	89:196:7069:89:3267
chrI	29449	.	GT	GA	2183.91	PASS	AB=0.292063;ABP=121.311;AC=1;AF=0.333333;AN=3;AO=92;CIGAR=1M1X;DP=315;DPB=318;DPRA=0;EPP=3.38795;EPPR=9.09627;GTI=0;LEN=1;MEANALT=1;MQM=60;MQMR=60;NS=1;NUMALT=1;ODDS=182.298;PAIRED=0.923913;PAIREDR=0.93722;PAO=2.5;PQA=84.5;PQR=15.5;PRO=3.5;QA=3383;QR=8180;RO=223;RPL=42;RPP=4.52089;RPPR=11.1996;RPR=50;RUN=1;SAF=40;SAP=6.40913;SAR=52;SRF=131;SRP=17.8211;SRR=92;TYPE=snp	GT:DP:AD:RO:QR:AO:QA	0/0/1:315:223	92:223:8180:92:3383
chrI	29509	.	A	T	2391.77	PASS	AB=0.30721;ABP=105.995;AC=1;AF=0.333333;AN=3;AO=98;CIGAR=1X;DP=319;DPB=319;DPRA=0;EPP=5.22609;EPPR=5.84992;GTI=0;LEN=1;MEANALT=1;MQM=60;MQMR=60;NS=1;NUMALT=1;ODDS=170.514;PAIRED=0.918367;PAIREDR=0.954751;PAO=0;PQA=0;PQR=0;PRO=0;QA=3698;QR=8336;RO=221;RPL=59;RPP=11.8735;RPPR=21.178;RPR=39;RUN=1;SAF=55;SAP=6.20103;SAR=43;SRF=134;SRP=24.7152;SRR=87;TYPE=snp	GT:DP:AD:RO:QR:AO:QA	0/0/1:319:221	98:221:8336:98:3698
chrI	29517	.	G	C	2210.5	PASS	AB=0.296417;ABP=113.529;AC=1;AF=0.333333;AN=3;AO=91;CIGAR=1X;DP=307;DPB=307;DPRA=0;EPP=3.60686;EPPR=8.80089;GTI=0;LEN=1;MEANALT=1;MQM=59.967;MQMR=60;NS=1;NUMALT=1;ODDS=173.287;PAIRED=0.934066;PAIREDR=0.962963;PAO=0;PQA=0;PQR=0;PRO=0;QA=3448;QR=8082;RO=216;RPL=52;RPP=7.04303;RPPR=20.744;RPR=39;RUN=1;SAF=54;SAP=9.90651;SAR=37;SRF=137;SRP=36.829;SRR=79;TYPE=snp	GT:DP:AD:RO:QR:AO:QA	0/0/1:307:216	91:216:8082:91:3448
chrI	29522	.	A	G	2138.97	PASS	AB=0.30363;ABP=104.496;AC=1;AF=0.333333;AN=3;AO=92;CIGAR=1X;DP=303;DPB=303;DPRA=0;EPP=3.86001;EPPR=8.45442;GTI=0;LEN=1;MEANALT=1;MQM=59.9674;MQMR=60;NS=1;NUMALT=1;ODDS=164.969;PAIRED=0.934783;PAIREDR=0.962085;PAO=0;PQA=0;PQR=0;PRO=0;QA=3367;QR=7814;RO=211;RPL=57;RPP=14.4341;RPPR=20.31;RPR=35;RUN=1;SAF=52;SAP=6.40913;SAR=40;SRF=130;SRP=27.7198;SRR=81;TYPE=snp	GT:DP:AD:RO:QR:AO:QA	0/0/1:303:211	92:211:7814:92:3367
chrI	29548	.	G	C	T	4537.6	PASS	AB=0.318493	0.304795;ABP=86.5674	99.6557;AC=1	1;AF=0.333333	0.333333;AN=3;AO=93	89;CIGAR=1X	1X;DP=292;DPB=292;DPRA=0	0;EPP=6.95631	3.0347;EPPR=10.9066;GTI=0;LEN=1	1;MEANALT=2	2;MQM=60	59.9663;MQMR=60;NS=1;NUMALT=2;ODDS=503.898;PAIRED=0.924731	0.988764;PAIREDR=0.990909;PAO=0	0;PQA=0	0;PQR=0;PRO=0;QA=3429	3317;QR=4069;RO=110;RPL=45	46;RPP=3.22044	3.22989;RPPR=6.87947;RPR=48	43;RUN=1	1;SAF=48	52;SAP=3.22044	8.49998;SAR=45	37;SRF=67;SRP=14.3809;SRR=43;TYPE=snp	snp	GT:DP:AD:RO:QR:AO:QA	0/1/2:292:110	93	89:110:4069:93	89:3429	3317
chrI	29557	.	C	T	2273.26	PASS	AB=0.328571;ABP=74.4828;AC=1;AF=0.333333;AN=3;AO=92;CIGAR=1X;DP=280;DPB=280;DPRA=0;EPP=5.3706;EPPR=10.8184;GTI=0;LEN=1;MEANALT=1;MQM=59.9674;MQMR=59.984;NS=1;NUMALT=1;ODDS=133.084;PAIRED=0.923913;PAIREDR=0.989362;PAO=0;PQA=0;PQR=0;PRO=0;QA=3454;QR=6964;RO=188;RPL=44;RPP=3.38795;RPPR=4.67356;RPR=48;RUN=1;SAF=47;SAP=3.10471;SAR=45;SRF=109;SRP=13.4056;SRR=79;TYPE=snp	GT:DP:AD:RO:QR:AO:QA	0/0/1:280:188	92:188:6964:92:3454
chrI	29565	.	T	C	2161.68	PASS	AB=0.316547;ABP=84.2765;AC=1;AF=0.333333;AN=3;AO=88;CIGAR=1X;DP=278;DPB=278;DPRA=0;EPP=3.0103;EPPR=25.1365;GTI=0;LEN=1;MEANALT=1;MQM=60;MQMR=59.9684;NS=1;NUMALT=1;ODDS=141.402;PAIRED=0.909091;PAIREDR=0.989474;PAO=0;PQA=0;PQR=0;PRO=0;QA=3312;QR=7060;RO=190;RPL=41;RPP=3.89863;RPPR=4.15318;RPR=47;RUN=1;SAF=47;SAP=3.89863;SAR=41;SRF=109;SRP=11.9705;SRR=81;TYPE=snp	GT:DP:AD:RO:QR:AO:QA	0/0/1:278:190	88:190:7060:88:3312
chrI	29606	.	A	G	1612.1	PASS	AB=0.281746;ABP=107.275;AC=1;AF=0.333333;AN=3;AO=71;CIGAR=1X;DP=252;DPB=252;DPRA=0;EPP=3.04088;EPPR=5.03781;GTI=0;LEN=1;MEANALT=1;MQM=59.2817;MQMR=60;NS=1;NUMALT=1;ODDS=152.492;PAIRED=0.985915;PAIREDR=0.966851;PAO=0;PQA=0;PQR=0;PRO=0;QA=2608;QR=6668;RO=181;RPL=40;RPP=5.48761;RPPR=25.1929;RPR=31;RUN=1;SAF=37;SAP=3.28556;SAR=34;SRF=86;SRP=3.98206;SRR=95;TYPE=snp	GT:DP:AD:RO:QR:AO:QA	0/0/1:252:181	71:181:6668:71:2608
chrI	29619	.	T	C	5004	PASS	AB=0.665441;ABP=67.6755;AC=2;AF=0.666667;AN=3;AO=181;CIGAR=1X;DP=272;DPB=272;DPRA=0;EPP=3.98206;EPPR=3.22506;GTI=0;LEN=1;MEANALT=1;MQM=59.6906;MQMR=60;NS=1;NUMALT=1;ODDS=124.766;PAIRED=0.944751;PAIREDR=1;PAO=0;PQA=0;PQR=0;PRO=0;QA=6487;QR=3306;RO=91;RPL=98;RPP=5.70964;RPPR=11.6246;RPR=83;RUN=1;SAF=90;SAP=3.0223;SAR=91;SRF=37;SRP=9.90651;SRR=54;TYPE=snp	GT:DP:AD:RO:QR:AO:QA	0/1/1:272:91	181:91:3306:181:6487
chrI	29667	.	T	C	2001.38	PASS	AB=0.348315;ABP=56.37;AC=1;AF=0.333333;AN=3;AO=93;CIGAR=1X;DP=267;DPB=267;DPRA=0;EPP=3.22044;EPPR=3.809;GTI=0;LEN=1;MEANALT=1;MQM=60;MQMR=59.8736;NS=1;NUMALT=1;ODDS=112.29;PAIRED=0.978495;PAIREDR=0.965517;PAO=0;PQA=0;PQR=0;PRO=0;QA=3142;QR=5767;RO=174;RPL=39;RPP=8.26386;RPPR=11.4466;RPR=54;RUN=1;SAF=37;SAP=11.4393;SAR=56;SRF=87;SRP=3.0103;SRR=87;TYPE=snp	GT:DP:AD:RO:QR:AO:QA	0/0/1:267:174	93:174:5767:93:3142
chrI	29684	.	G	A	2058.16	PASS	AB=0.34471;ABP=64.3822;AC=1;AF=0.333333;AN=3;AO=101;CIGAR=1X;DP=293;DPB=293;DPRA=0;EPP=4.06379;EPPR=3.93119;GTI=0;LEN=1;MEANALT=2;MQM=60;MQMR=59.9738;NS=1;NUMALT=1;ODDS=124.766;PAIRED=0.960396;PAIREDR=0.968586;PAO=0;PQA=0;PQR=0;PRO=0;QA=3275;QR=6782;RO=191;RPL=58;RPP=7.84774;RPPR=26.0325;RPR=43;RUN=1;SAF=54;SAP=4.06379;SAR=47;SRF=86;SRP=7.1145;SRR=105;TYPE=snp	GT:DP:AD:RO:QR:AO:QA	0/0/1:293:191	101:191:6782:101:3275
chrI	29721	.	C	T	1409.13	PASS	AB=0.298561;ABP=100.992;AC=1;AF=0.333333;AN=3;AO=83;CIGAR=1X;DP=278;DPB=278;DPRA=0;EPP=4.29225;EPPR=3.9123;GTI=0;LEN=1;MEANALT=1;MQM=60;MQMR=59.9846;NS=1;NUMALT=1;ODDS=155.265;PAIRED=0.963855;PAIREDR=0.979487;PAO=0;PQA=0;PQR=0;PRO=0;QA=2513;QR=6932;RO=195;RPL=62;RPP=46.9892;RPPR=18.2551;RPR=21;RUN=1;SAF=46;SAP=5.12945;SAR=37;SRF=89;SRP=6.22853;SRR=106;TYPE=snp	GT:DP:AD:RO:QR:AO:QA	0/0/1:278:195	83:195:6932:83:2513
chrI	29745	.	G	C	1676.73	PASS	AB=0.28;ABP=118.619;AC=1;AF=0.333333;AN=3;AO=77;CIGAR=1X;DP=275;DPB=275;DPRA=0;EPP=5.29458;EPPR=3.05417;GTI=0;LEN=1;MEANALT=1;MQM=59.961;MQMR=60;NS=1;NUMALT=1;ODDS=167.742;PAIRED=0.987013;PAIREDR=0.969697;PAO=0;PQA=0;PQR=0;PRO=0;QA=2758;QR=6828;RO=198;RPL=49;RPP=15.4469;RPPR=3.40511;RPR=28;RUN=1;SAF=31;SAP=9.35551;SAR=46;SRF=84;SRP=12.8806;SRR=114;TYPE=snp	GT:DP:AD:RO:QR:AO:QA	0/0/1:275:198	77:198:6828:77:2758
chrI	29761	.	G	C	T	3476.92	PASS	AB=0.333333	0.27451;ABP=64.5354	115.629;AC=1	1;AF=0.333333	0.333333;AN=3;AO=85	70;CIGAR=1X	1X;DP=255;DPB=255;DPRA=0	0;EPP=6.10145	3.50664;EPPR=6.71716;GTI=0;LEN=1	1;MEANALT=3	3;MQM=60	59.9571;MQMR=60;NS=1;NUMALT=2;ODDS=374.231;PAIRED=0.988235	0.985714;PAIREDR=0.979798;PAO=0	0;PQA=0	0;PQR=0;PRO=0;QA=2824	2562;QR=3580;RO=99;RPL=32	36;RPP=14.2764	3.13438;RPPR=4.78696;RPR=53	34;RUN=1	1;SAF=37	27;SAP=6.10145	10.9517;SAR=48	43;SRF=47;SRP=3.55865;SRR=52;TYPE=snp	snp	GT:DP:AD:RO:QR:AO:QA	0/1/2:255:99	85	70:99:3580:85	70:2824	2562
chrI	29771	.	C	G	1853.92	PASS	AB=0.306818;ABP=88.5861;AC=1;AF=0.333333;AN=3;AO=81;CIGAR=1X;DP=264;DPB=264;DPRA=0;EPP=4.32391;EPPR=3.30695;GTI=0;LEN=1;MEANALT=1;MQM=59.8272;MQMR=60;NS=1;NUMALT=1;ODDS=141.402;PAIRED=0.975309;PAIREDR=0.983607;PAO=0;PQA=0;PQR=0;PRO=0;QA=2943;QR=6785;RO=183;RPL=32;RPP=10.7579;RPPR=9.2874;RPR=49;RUN=1;SAF=29;SAP=17.1919;SAR=52;SRF=85;SRP=5.01565;SRR=98;TYPE=snp	GT:DP:AD:RO:QR:AO:QA	0/0/1:264:183	81:183:6785:81:2943
chrI	29803	.	G	C	2000.16	PASS	AB=0.314961;ABP=78.5502;AC=1;AF=0.333333;AN=3;AO=80;CIGAR=1X;DP=254;DPB=254;DPRA=0;EPP=3.44459;EPPR=3.0103;GTI=0;LEN=1;MEANALT=2;MQM=59.625;MQMR=60;NS=1;NUMALT=1;ODDS=119.221;PAIRED=0.9625;PAIREDR=0.987952;PAO=0;PQA=0;PQR=0;PRO=0;QA=3058;QR=4662;RO=166;RPL=33;RPP=8.33041;RPPR=13.2659;RPR=47;RUN=1;SAF=31;SAP=11.8048;SAR=49;SRF=84;SRP=3.06262;SRR=82;TYPE=snp	GT:DP:AD:RO:QR:AO:QA	0/0/1:254:166	80:166:4662:80:3058
chrI	29819	.	G	A	1900.19	PASS	AB=0.316794;ABP=79.3931;AC=1;AF=0.333333;AN=3;AO=83;CIGAR=1X;DP=262;DPB=262;DPRA=0;EPP=7.43173;EPPR=7.38964;GTI=0;LEN=1;MEANALT=1;MQM=59.3614;MQMR=59.9665;NS=1;NUMALT=1;ODDS=133.084;PAIRED=0.963855;PAIREDR=0.972067;PAO=0;PQA=0;PQR=0;PRO=0;QA=2989;QR=6552;RO=179;RPL=46;RPP=5.12945;RPPR=10.5923;RPR=37;RUN=1;SAF=34;SAP=8.89682;SAR=49;SRF=85;SRP=3.99292;SRR=94;TYPE=snp	GT:DP:AD:RO:QR:AO:QA	0/0/1:262:179	83:179:6552:83:2989
chrI	29888	.	A	G	2743.23	PASS	AB=0.565714;ABP=9.57435;AC=2;AF=0.666667;AN=3;AO=99;CIGAR=1X;DP=175;DPB=175;DPRA=0;EPP=7.94546;EPPR=4.83891;GTI=0;LEN=1;MEANALT=1;MQM=59.2828;MQMR=60;NS=1;NUMALT=1;ODDS=31.8848;PAIRED=0.959596;PAIREDR=0.947368;PAO=0;PQA=0;PQR=0;PRO=0;QA=3750;QR=2733;RO=76;RPL=45;RPP=4.78696;RPPR=5.8675;RPR=54;RUN=1;SAF=52;SAP=3.55865;SAR=47;SRF=45;SRP=8.61041;SRR=31;TYPE=snp	GT:DP:AD:RO:QR:AO:QA	0/1/1:175:76	99:76:2733:99:3750
chrI	29915	.	A	G	1670.85	PASS	AB=0.325581;ABP=59.8221;AC=1;AF=0.333333;AN=3;AO=70;CIGAR=1X;DP=215;DPB=215;DPRA=0;EPP=4.12706;EPPR=4.82236;GTI=0;LEN=1;MEANALT=1;MQM=59.8143;MQMR=59.7103;NS=1;NUMALT=1;ODDS=103.972;PAIRED=0.985714;PAIREDR=0.965517;PAO=0;PQA=0;PQR=0;PRO=0;QA=2586;QR=5460;RO=145;RPL=29;RPP=7.47733;RPPR=8.41652;RPR=41;RUN=1;SAF=31;SAP=4.99565;SAR=39;SRF=74;SRP=3.14508;SRR=71;TYPE=snp	GT:DP:AD:RO:QR:AO:QA	0/0/1:215:145	70:145:5460:70:2586
chrI	29918	.	C	A	1464.7	PASS	AB=0.285068;ABP=91.6869;AC=1;AF=0.333333;AN=3;AO=63;CIGAR=1X;DP=221;DPB=221;DPRA=0;EPP=7.18091;EPPR=4.38465;GTI=0;LEN=1;MEANALT=1;MQM=59.746;MQMR=59.9177;NS=1;NUMALT=1;ODDS=131.698;PAIRED=0.952381;PAIREDR=0.987342;PAO=0;PQA=0;PQR=0;PRO=0;QA=2355;QR=5823;RO=158;RPL=39;RPP=10.7656;RPPR=17.0836;RPR=24;RUN=1;SAF=33;SAP=3.32051;SAR=30;SRF=77;SRP=3.2302;SRR=81;TYPE=snp	GT:DP:AD:RO:QR:AO:QA	0/0/1:221:158	63:158:5823:63:2355
chrI	29947	.	T	C	4040.24	PASS	AB=0.618026;ABP=31.2022;AC=2;AF=0.666667;AN=3;AO=144;CIGAR=1X;DP=233;DPB=233;DPRA=0;EPP=3.9754;EPPR=3.62026;GTI=0;LEN=1;MEANALT=1;MQM=59.9375;MQMR=60;NS=1;NUMALT=1;ODDS=76.2462;PAIRED=0.958333;PAIREDR=1;PAO=0;PQA=0;PQR=0;PRO=0;QA=5324;QR=3291;RO=89;RPL=73;RPP=3.07062;RPPR=4.20583;RPR=71;RUN=1;SAF=69;SAP=3.55317;SAR=75;SRF=43;SRP=3.22989;SRR=46;TYPE=snp	GT:DP:AD:RO:QR:AO:QA	0/1/1:233:89	144:89:3291:144:5324
chrI	29961	.	T	A	1813.24	PASS	AB=0.317992;ABP=71.7797;AC=1;AF=0.333333;AN=3;AO=76;CIGAR=1X;DP=239;DPB=239;DPRA=0;EPP=5.8675;EPPR=3.34335;GTI=0;LEN=1;MEANALT=1;MQM=60;MQMR=60;NS=1;NUMALT=1;ODDS=120.608;PAIRED=0.973684;PAIREDR=0.981595;PAO=0;PQA=0;PQR=0;PRO=0;QA=2808;QR=5975;RO=163;RPL=39;RPP=3.12459;RPPR=3.34335;RPR=37;RUN=1;SAF=36;SAP=3.46745;SAR=40;SRF=75;SRP=5.2617;SRR=88;TYPE=snp	GT:DP:AD:RO:QR:AO:QA	0/0/1:239:163	76:163:5975:76:2808
chrI	30049	.	G	A	1649.58	PASS	AB=0.288973;ABP=104.739;AC=1;AF=0.333333;AN=3;AO=76;CIGAR=1X;DP=263;DPB=263;DPRA=0;EPP=3.12459;EPPR=18.9073;GTI=0;LEN=1;MEANALT=1;MQM=60;MQMR=60;NS=1;NUMALT=1;ODDS=153.879;PAIRED=0.973684;PAIREDR=0.962567;PAO=0;PQA=0;PQR=0;PRO=0;QA=2678;QR=6796;RO=187;RPL=40;RPP=3.46745;RPPR=9.15313;RPR=36;RUN=1;SAF=43;SAP=5.8675;SAR=33;SRF=85;SRP=6.36621;SRR=102;TYPE=snp	GT:DP:AD:RO:QR:AO:QA	0/0/1:263:187	76:187:6796:76:2678
chrI	30085	.	G	A	1651.82	PASS	AB=0.271318;ABP=120.202;AC=1;AF=0.333333;AN=3;AO=70;CIGAR=1X;DP=258;DPB=258;DPRA=0;EPP=7.47733;EPPR=3.0565;GTI=0;LEN=1;MEANALT=1;MQM=60;MQMR=60;NS=1;NUMALT=1;ODDS=163.583;PAIRED=0.957143;PAIREDR=0.973404;PAO=0;PQA=0;PQR=0;PRO=0;QA=2669;QR=6950;RO=188;RPL=27;RPP=10.9517;RPPR=4.67356;RPR=43;RUN=1;SAF=40;SAP=6.1124;SAR=30;SRF=103;SRP=6.75262;SRR=85;TYPE=snp	GT:DP:AD:RO:QR:AO:QA	0/0/1:258:188	70:188:6950:70:2669
chrI	30105	.	C	A	1900.83	PASS	AB=0.311475;ABP=78.3355;AC=1;AF=0.333333;AN=3;AO=76;CIGAR=1X;DP=244;DPB=244;DPRA=0;EPP=4.03889;EPPR=3.062;GTI=0;LEN=1;MEANALT=1;MQM=60;MQMR=60;NS=1;NUMALT=1;ODDS=127.539;PAIRED=1;PAIREDR=0.946429;PAO=0;PQA=0;PQR=0;PRO=0;QA=2914;QR=6374;RO=168;RPL=39;RPP=3.12459;RPPR=3.21711;RPR=37;RUN=1;SAF=40;SAP=3.46745;SAR=36;SRF=91;SRP=5.54368;SRR=77;TYPE=snp	GT:DP:AD:RO:QR:AO:QA	0/0/1:244:168	76:168:6374:76:2914
chrI	30120	.	G	A	1806.95	PASS	AB=0.304;ABP=86.4296;AC=1;AF=0.333333;AN=3;AO=76;CIGAR=1X;DP=250;DPB=250;DPRA=0;EPP=3.12459;EPPR=7.05373;GTI=0;LEN=1;MEANALT=1;MQM=60;MQMR=60;NS=1;NUMALT=1;ODDS=135.857;PAIRED=0.947368;PAIREDR=0.95977;PAO=0;PQA=0;PQR=0;PRO=0;QA=2826;QR=6545;RO=174;RPL=43;RPP=5.8675;RPPR=4.80738;RPR=33;RUN=1;SAF=42;SAP=4.83891;SAR=34;SRF=93;SRP=4.80738;SRR=81;TYPE=snp	GT:DP:AD:RO:QR:AO:QA	0/0/1:250:174	76:174:6545:76:2826
chrI	30132	.	G	A	1620.9	PASS	AB=0.281124;ABP=106.622;AC=1;AF=0.333333;AN=3;AO=70;CIGAR=1X;DP=249;DPB=249;DPRA=0;EPP=6.1124;EPPR=3.60473;GTI=0;LEN=1;MEANALT=1;MQM=60;MQMR=60;NS=1;NUMALT=1;ODDS=151.106;PAIRED=0.985714;PAIREDR=0.938547;PAO=0;PQA=0;PQR=0;PRO=0;QA=2609;QR=6696;RO=179;RPL=43;RPP=10.9517;RPPR=3.02243;RPR=27;RUN=1;SAF=37;SAP=3.50664;SAR=33;SRF=95;SRP=4.47817;SRR=84;TYPE=snp	GT:DP:AD:RO:QR:AO:QA	0/0/1:249:179	70:179:6696:70:2609
chrI	30152	.	T	A	1599.22	PASS	AB=0.289157;ABP=99.1568;AC=1;AF=0.333333;AN=3;AO=72;CIGAR=1X;DP=249;DPB=249;DPRA=0;EPP=4.09604;EPPR=7.43912;GTI=0;LEN=1;MEANALT=1;MQM=60;MQMR=60;NS=1;NUMALT=1;ODDS=145.561;PAIRED=0.986111;PAIREDR=0.949153;PAO=0;PQA=0;PQR=0;PRO=0;QA=2581;QR=6573;RO=177;RPL=41;RPP=6.02623;RPPR=3.31701;RPR=31;RUN=1;SAF=36;SAP=3.0103;SAR=36;SRF=88;SRP=3.02257;SRR=89;TYPE=snp	GT:DP:AD:RO:QR:AO:QA	0/0/1:249:177	72:177:6573:72:2581
chrI	30185	.	T	C	4272.34	PASS	AB=0.615686;ABP=32.653;AC=2;AF=0.666667;AN=3;AO=157;CIGAR=1X;DP=255;DPB=255;DPRA=0;EPP=14.6422;EPPR=3.09893;GTI=0;LEN=1;MEANALT=1;MQM=59.8917;MQMR=60;NS=1;NUMALT=1;ODDS=81.7914;PAIRED=0.955414;PAIREDR=0.959184;PAO=0;PQA=0;PQR=0;PRO=0;QA=5680;QR=3625;RO=98;RPL=71;RPP=6.12228;RPPR=3.0103;RPR=86;RUN=1;SAF=67;SAP=10.3269;SAR=90;SRF=43;SRP=6.20103;SRR=55;TYPE=snp	GT:DP:AD:RO:QR:AO:QA	0/1/1:255:98	157:98:3625:157:5680
chrI	30226	.	G	A	1694.05	PASS	AB=0.282869;ABP=105.796;AC=1;AF=0.333333;AN=3;AO=71;CIGAR=1X;DP=251;DPB=251;DPRA=0;EPP=19.1893;EPPR=13.8677;GTI=0;LEN=1;MEANALT=1;MQM=59.7606;MQMR=60;NS=1;NUMALT=1;ODDS=151.106;PAIRED=0.985915;PAIREDR=0.961111;PAO=0;PQA=0;PQR=0;PRO=0;QA=2706;QR=6774;RO=180;RPL=39;RPP=4.50892;RPPR=4.74748;RPR=32;RUN=1;SAF=32;SAP=4.50892;SAR=39;SRF=89;SRP=3.05855;SRR=91;TYPE=snp	GT:DP:AD:RO:QR:AO:QA	0/0/1:251:180	71:180:6774:71:2706
chrI	30256	.	G	A	4572.72	PASS	AB=0.614504;ABP=32.8473;AC=2;AF=0.666667;AN=3;AO=161;CIGAR=1X;DP=262;DPB=262;DPRA=0;EPP=6.90816;EPPR=4.06379;GTI=0;LEN=1;MEANALT=1;MQM=60;MQMR=60;NS=1;NUMALT=1;ODDS=83.1777;PAIRED=0.962733;PAIREDR=0.980198;PAO=0;PQA=0;PQR=0;PRO=0;QA=6043;QR=3702;RO=101;RPL=99;RPP=21.4746;RPPR=4.75178;RPR=62;RUN=1;SAF=88;SAP=6.04497;SAR=73;SRF=49;SRP=3.2038;SRR=52;TYPE=snp	GT:DP:AD:RO:QR:AO:QA	0/1/1:262:101	161:101:3702:161:6043
chrI	30314	.	T	G	1353.9	PASS	AB=0.268595;ABP=115.568;AC=1;AF=0.333333;AN=3;AO=65;CIGAR=1X;DP=242;DPB=242;DPRA=0;EPP=3.04371;EPPR=3.31701;GTI=0;LEN=1;MEANALT=1;MQM=59.8;MQMR=60;NS=1;NUMALT=1;ODDS=155.265;PAIRED=0.969231;PAIREDR=0.966102;PAO=0;PQA=0;PQR=0;PRO=0;QA=2276;QR=5944;RO=177;RPL=30;RPP=3.84548;RPPR=3.02257;RPR=35;RUN=1;SAF=37;SAP=5.71629;SAR=28;SRF=96;SRP=5.77065;SRR=81;TYPE=snp	GT:DP:AD:RO:QR:AO:QA	0/0/1:242:177	65:177:5944:65:2276
chrI	30358	.	G	C	1970.5	PASS	AB=0.366812;ABP=38.2944;AC=1;AF=0.333333;AN=3;AO=84;CIGAR=1X;DP=229;DPB=229;DPRA=0;EPP=3.42391;EPPR=3.14508;GTI=0;LEN=1;MEANALT=1;MQM=60;MQMR=59.6828;NS=1;NUMALT=1;ODDS=84.564;PAIRED=0.97619;PAIREDR=0.951724;PAO=0;PQA=0;PQR=0;PRO=0;QA=2995;QR=5115;RO=145;RPL=49;RPP=8.07707;RPPR=55.1406;RPR=35;RUN=1;SAF=43;SAP=3.1137;SAR=41;SRF=77;SRP=4.22333;SRR=68;TYPE=snp	GT:DP:AD:RO:QR:AO:QA	0/0/1:229:145	84:145:5115:84:2995
chrI	30409	.	C	T	4320.61	PASS	AB=0;ABP=0;AC=3;AF=1;AN=3;AO=131;CIGAR=1X;DP=131;DPB=131;DPRA=0;EPP=3.15949;EPPR=0;GTI=0;LEN=1;MEANALT=1;MQM=59.9313;MQMR=0;NS=1;NUMALT=1;ODDS=110.432;PAIRED=0.969466;PAIREDR=0;PAO=0;PQA=0;PQR=0;PRO=0;QA=4848;QR=0;RO=0;RPL=76;RPP=10.3204;RPPR=0;RPR=55;RUN=1;SAF=68;SAP=3.4247;SAR=63;SRF=0;SRP=0;SRR=0;TYPE=snp	GT:DP:AD:RO:QR:AO:QA	1/1/1:131:0	131:0:0:131:4848
chrI	30435	.	T	C	1286.46	PASS	AB=0.293023;ABP=83.0114;AC=1;AF=0.333333;AN=3;AO=63;CIGAR=1X;DP=215;DPB=215;DPRA=0;EPP=3.32051;EPPR=7.63896;GTI=0;LEN=1;MEANALT=1;MQM=59.7937;MQMR=59.3487;NS=1;NUMALT=1;ODDS=123.38;PAIRED=0.936508;PAIREDR=0.980263;PAO=0;PQA=0;PQR=0;PRO=0;QA=2330;QR=5643;RO=152;RPL=0;RPP=139.813;RPPR=3.5246;RPR=63;RUN=1;SAF=30;SAP=3.32051;SAR=33;SRF=74;SRP=3.23888;SRR=78;TYPE=snp	GT:DP:AD:RO:QR:AO:QA	0/0/1:215:152	63:152:5643:63:2330
chrI	30457	.	G	A	4564.99	PASS	AB=0.675;ABP=66.8516;AC=2;AF=0.666667;AN=3;AO=162;CIGAR=1X;DP=240;DPB=240;DPRA=0;EPP=3.86817;EPPR=5.79424;GTI=0;LEN=1;MEANALT=1;MQM=59.321;MQMR=59.8333;NS=1;NUMALT=1;ODDS=116.449;PAIRED=0.981481;PAIREDR=0.948718;PAO=0;PQA=0;PQR=0;PRO=0;QA=5965;QR=2870;RO=78;RPL=58;RPP=31.3735;RPPR=28.0658;RPR=104;RUN=1;SAF=75;SAP=4.9405;SAR=87;SRF=38;SRP=3.12166;SRR=40;TYPE=snp	GT:DP:AD:RO:QR:AO:QA	0/1/1:240:78	162:78:2870:162:5965
chrI	30475	.	G	A	4531.56	PASS	AB=0.672269;ABP=64.359;AC=2;AF=0.666667;AN=3;AO=160;CIGAR=1X;DP=238;DPB=238;DPRA=0;EPP=3.22745;EPPR=3.45573;GTI=0;LEN=1;MEANALT=1;MQM=59.3125;MQMR=59.8333;NS=1;NUMALT=1;ODDS=113.676;PAIRED=0.98125;PAIREDR=0.948718;PAO=0;PQA=0;PQR=0;PRO=0;QA=5893;QR=2903;RO=78;RPL=68;RPP=10.8276;RPPR=4.79202;RPR=92;RUN=1;SAF=80;SAP=3.0103;SAR=80;SRF=38;SRP=3.12166;SRR=40;TYPE=snp	GT:DP:AD:RO:QR:AO:QA	0/1/1:238:78	160:78:2903:160:5893
chrI	30483	.	A	T	4459.52	PASS	AB=0.702586;ABP=85.7134;AC=2;AF=0.666667;AN=3;AO=163;CIGAR=1X;DP=232;DPB=232;DPRA=0;EPP=10.0576;EPPR=12.1053;GTI=0;LEN=1;MEANALT=1;MQM=59.2086;MQMR=60;NS=1;NUMALT=1;ODDS=130.312;PAIRED=0.981595;PAIREDR=0.956522;PAO=0;PQA=0;PQR=0;PRO=0;QA=5766;QR=2534;RO=69;RPL=80;RPP=3.1302;RPPR=14.3712;RPR=83;RUN=1;SAF=81;SAP=3.02362;SAR=82;SRF=31;SRP=4.55236;SRR=38;TYPE=snp	GT:DP:AD:RO:QR:AO:QA	0/1/1:232:69	163:69:2534:163:5766
chrI	30505	.	T	A	1427.46	PASS	AB=0.293103;ABP=89.2702;AC=1;AF=0.333333;AN=3;AO=68;CIGAR=1X;DP=232;DPB=232;DPRA=0;EPP=4.1599;EPPR=4.33437;GTI=0;LEN=1;MEANALT=1;MQM=60;MQMR=58.9207;NS=1;NUMALT=1;ODDS=133.084;PAIRED=0.985294;PAIREDR=0.963415;PAO=0;PQA=0;PQR=0;PRO=0;QA=2342;QR=6149;RO=164;RPL=38;RPP=5.05404;RPPR=13.391;RPR=30;RUN=1;SAF=37;SAP=4.1599;SAR=31;SRF=83;SRP=3.06326;SRR=81;TYPE=snp	GT:DP:AD:RO:QR:AO:QA	0/0/1:232:164	68:164:6149:68:2342
chrI	30510	.	G	A	1504.58	PASS	AB=0.299145;ABP=85.0066;AC=1;AF=0.333333;AN=3;AO=70;CIGAR=1X;DP=234;DPB=234;DPRA=0;EPP=4.99565;EPPR=4.91696;GTI=0;LEN=1;MEANALT=1;MQM=59.8429;MQMR=58.9756;NS=1;NUMALT=1;ODDS=130.312;PAIRED=0.971429;PAIREDR=0.969512;PAO=0;PQA=0;PQR=0;PRO=0;QA=2441;QR=5921;RO=164;RPL=39;RPP=4.99565;RPPR=11.961;RPR=31;RUN=1;SAF=40;SAP=6.1124;SAR=30;SRF=83;SRP=3.06326;SRR=81;TYPE=snp	GT:DP:AD:RO:QR:AO:QA	0/0/1:234:164	70:164:5921:70:2441
chrI	30530	.	A	G	1207.1	PASS	AB=0.286364;ABP=90.2245;AC=1;AF=0.333333;AN=3;AO=63;CIGAR=1X;DP=220;DPB=220;DPRA=0;EPP=3.04477;EPPR=14.6422;GTI=0;LEN=1;MEANALT=1;MQM=60;MQMR=57.7898;NS=1;NUMALT=1;ODDS=130.312;PAIRED=0.984127;PAIREDR=0.961783;PAO=0;PQA=0;PQR=0;PRO=0;QA=2066;QR=5602;RO=157;RPL=37;RPP=7.18091;RPPR=44.8492;RPR=26;RUN=1;SAF=39;SAP=10.7656;SAR=24;SRF=84;SRP=4.68386;SRR=73;TYPE=snp	GT:DP:AD:RO:QR:AO:QA	0/0/1:220:157	63:157:5602:63:2066
chrI	30564	.	G	T	4089.95	PASS	AB=0.671111;ABP=60.231;AC=2;AF=0.666667;AN=3;AO=151;CIGAR=1X;DP=225;DPB=225;DPRA=0;EPP=6.24594;EPPR=3.49285;GTI=0;LEN=1;MEANALT=2;MQM=59.4172;MQMR=60;NS=1;NUMALT=1;ODDS=109.517;PAIRED=0.953642;PAIREDR=0.944444;PAO=0;PQA=0;PQR=0;PRO=0;QA=5373;QR=2532;RO=72;RPL=53;RPP=32.131;RPPR=8.92153;RPR=98;RUN=1;SAF=56;SAP=24.8832;SAR=95;SRF=37;SRP=3.13094;SRR=35;TYPE=snp	GT:DP:AD:RO:QR:AO:QA	0/1/1:225:72	151:72:2532:151:5373
chrI	30592	.	G	A	7856.68	PASS	AB=0;ABP=0;AC=3;AF=1;AN=3;AO=237;CIGAR=1X;DP=237;DPB=237;DPRA=0;EPP=25.0091;EPPR=0;GTI=0;LEN=1;MEANALT=1;MQM=59.9662;MQMR=0;NS=1;NUMALT=1;ODDS=196.39;PAIRED=0.957806;PAIREDR=0;PAO=0;PQA=0;PQR=0;PRO=0;QA=8812;QR=0;RO=0;RPL=102;RPP=12.9881;RPPR=0;RPR=135;RUN=1;SAF=115;SAP=3.45925;SAR=122;SRF=0;SRP=0;SRR=0;TYPE=snp	GT:DP:AD:RO:QR:AO:QA	1/1/1:237:0	237:0:0:237:8812
chrI	30603	.	G	A	4513.1	PASS	AB=0.676724;ABP=65.9456;AC=2;AF=0.666667;AN=3;AO=157;CIGAR=1X;DP=232;DPB=232;DPRA=0;EPP=3.02413;EPPR=3.27088;GTI=0;LEN=1;MEANALT=1;MQM=60;MQMR=60;NS=1;NUMALT=1;ODDS=113.676;PAIRED=0.974522;PAIREDR=0.933333;PAO=0;PQA=0;PQR=0;PRO=0;QA=5800;QR=2729;RO=75;RPL=69;RPP=8.0033;RPPR=3.03925;RPR=88;RUN=1;SAF=78;SAP=3.02413;SAR=79;SRF=41;SRP=4.429;SRR=34;TYPE=snp	GT:DP:AD:RO:QR:AO:QA	0/1/1:232:75	157:75:2729:157:5800
chrI	30629	.	A	G	5132.35	PASS	AB=0.660448;ABP=62.9365;AC=2;AF=0.666667;AN=3;AO=177;CIGAR=1X;DP=268;DPB=268;DPRA=0;EPP=3.61144;EPPR=3.39634;GTI=0;LEN=1;MEANALT=2;MQM=60;MQMR=60;NS=1;NUMALT=1;ODDS=120.608;PAIRED=0.966102;PAIREDR=0.944444;PAO=0;PQA=0;PQR=0;PRO=0;QA=6608;QR=3218;RO=90;RPL=92;RPP=3.61144;RPPR=3.39634;RPR=85;RUN=1;SAF=87;SAP=3.12071;SAR=90;SRF=48;SRP=3.87889;SRR=42;TYPE=snp	GT:DP:AD:RO:QR:AO:QA	0/1/1:268:90	177:90:3218:177:6608
chrI	30643	.	A	G	2171.51	PASS	AB=0.333333;ABP=69.6021;AC=1;AF=0.333333;AN=3;AO=92;CIGAR=1X;DP=276;DPB=276;DPRA=0;EPP=7.63648;EPPR=4.44608;GTI=0;LEN=1;MEANALT=2;MQM=60;MQMR=60;NS=1;NUMALT=1;ODDS=126.153;PAIRED=0.967391;PAIREDR=0.961749;PAO=0;PQA=0;PQR=0;PRO=0;QA=3340;QR=6687;RO=183;RPL=49;RPP=3.86001;RPPR=3.97144;RPR=43;RUN=1;SAF=52;SAP=6.40913;SAR=40;SRF=93;SRP=3.11709;SRR=90;TYPE=snp	GT:DP:AD:RO:QR:AO:QA	0/0/1:276:183	92:183:6687:92:3340
chrI	30648	.	T	A	2183.71	PASS	AB=0.332103;ABP=69.3644;AC=1;AF=0.333333;AN=3;AO=90;CIGAR=1X;DP=271;DPB=271;DPRA=0;EPP=5.42305;EPPR=3.31023;GTI=0;LEN=1;MEANALT=1;MQM=60;MQMR=60;NS=1;NUMALT=1;ODDS=126.153;PAIRED=0.966667;PAIREDR=0.966851;PAO=0;PQA=0;PQR=0;PRO=0;QA=3332;QR=6722;RO=181;RPL=40;RPP=5.42305;RPPR=3.98206;RPR=50;RUN=1;SAF=46;SAP=3.10681;SAR=44;SRF=91;SRP=3.0223;SRR=90;TYPE=snp	GT:DP:AD:RO:QR:AO:QA	0/0/1:271:181	90:181:6722:90:3332
chrI	30659	.	G	A	2127.83	PASS	AB=0.337037;ABP=65.2913;AC=1;AF=0.333333;AN=3;AO=91;CIGAR=1X;DP=270;DPB=270;DPRA=0;EPP=5.89764;EPPR=3.99292;GTI=0;LEN=1;MEANALT=1;MQM=60;MQMR=60;NS=1;NUMALT=1;ODDS=121.994;PAIRED=0.967033;PAIREDR=0.960894;PAO=0;PQA=0;PQR=0;PRO=0;QA=3271;QR=6619;RO=179;RPL=49;RPP=4.17955;RPPR=4.47817;RPR=42;RUN=1;SAF=43;SAP=3.60686;SAR=48;SRF=94;SRP=3.99292;SRR=85;TYPE=snp	GT:DP:AD:RO:QR:AO:QA	0/0/1:270:179	91:179:6619:91:3271
chrI	30665	.	G	A	4736.25	PASS	AB=0.658915;ABP=59.6032;AC=2;AF=0.666667;AN=3;AO=170;CIGAR=1X;DP=258;DPB=258;DPRA=0;EPP=9.19261;EPPR=5.47788;GTI=0;LEN=1;MEANALT=1;MQM=60;MQMR=60;NS=1;NUMALT=1;ODDS=113.676;PAIRED=0.941176;PAIREDR=0.954545;PAO=0;PQA=0;PQR=0;PRO=0;QA=6145;QR=3245;RO=88;RPL=85;RPP=3.0103;RPPR=11.0053;RPR=85;RUN=1;SAF=89;SAP=3.8278;SAR=81;SRF=42;SRP=3.40511;SRR=46;TYPE=snp	GT:DP:AD:RO:QR:AO:QA	0/1/1:258:88	170:88:3245:170:6145
chrI	30678	.	A	G	2121.98	PASS	AB=0.362264;ABP=46.6774;AC=1;AF=0.333333;AN=3;AO=96;CIGAR=1X;DP=265;DPB=265;DPRA=0;EPP=3.0103;EPPR=9.80739;GTI=0;LEN=1;MEANALT=1;MQM=59.125;MQMR=60;NS=1;NUMALT=1;ODDS=101.199;PAIRED=0.958333;PAIREDR=0.934911;PAO=0;PQA=0;PQR=0;PRO=0;QA=3341;QR=6110;RO=169;RPL=74;RPP=64.1734;RPPR=4.05106;RPR=22;RUN=1;SAF=46;SAP=3.37221;SAR=50;SRF=89;SRP=4.05106;SRR=80;TYPE=snp	GT:DP:AD:RO:QR:AO:QA	0/0/1:265:169	96:169:6110:96:3341
chrI	30774	.	C	T	8782.61	PASS	AB=0;ABP=0;AC=3;AF=1;AN=3;AO=281;CIGAR=1X;DP=281;DPB=281;DPRA=0;EPP=7.09823;EPPR=0;GTI=0;LEN=1;MEANALT=1;MQM=59.6441;MQMR=0;NS=1;NUMALT=1;ODDS=232.071;PAIRED=0.939502;PAIREDR=0;PAO=0;PQA=0;PQR=0;PRO=0;QA=9824;QR=0;RO=0;RPL=121;RPP=14.7641;RPPR=0;RPR=160;RUN=1;SAF=142;SAP=3.07985;SAR=139;SRF=0;SRP=0;SRR=0;TYPE=snp	GT:DP:AD:RO:QR:AO:QA	1/1/1:281:0	281:0:0:281:9824
chrI	30800	.	A	T	9000.31	PASS	AB=0;ABP=0;AC=3;AF=1;AN=3;AO=272;CIGAR=1X;DP=272;DPB=272;DPRA=0;EPP=4.57504;EPPR=0;GTI=0;LEN=1;MEANALT=1;MQM=59.989;MQMR=0;NS=1;NUMALT=1;ODDS=224.773;PAIRED=0.9375;PAIREDR=0;PAO=0;PQA=0;PQR=0;PRO=0;QA=10052;QR=0;RO=0;RPL=142;RPP=4.1599;RPPR=0;RPR=130;RUN=1;SAF=141;SAP=3.80864;SAR=131;SRF=0;SRP=0;SRR=0;TYPE=snp	GT:DP:AD:RO:QR:AO:QA	1/1/1:272:0	272:0:0:272:10052
chrI	30810	.	C	A	9515.23	PASS	AB=0;ABP=0;AC=3;AF=1;AN=3;AO=291;CIGAR=1X;DP=292;DPB=292;DPRA=0;EPP=3.61473;EPPR=0;GTI=0;LEN=1;MEANALT=2;MQM=59.9588;MQMR=0;NS=1;NUMALT=1;ODDS=240.18;PAIRED=0.941581;PAIREDR=0;PAO=0;PQA=0;PQR=0;PRO=0;QA=10629;QR=0;RO=0;RPL=157;RPP=6.95775;RPPR=0;RPR=134;RUN=1;SAF=153;SAP=4.68927;SAR=138;SRF=0;SRP=0;SRR=0;TYPE=snp	GT:DP:AD:RO:QR:AO:QA	1/1/1:292:0	291:0:0:291:10629
chrI	30820	.	T	C	1991.45	PASS	AB=0.308824;ABP=89.3583;AC=1;AF=0.333333;AN=3;AO=84;CIGAR=1X;DP=272;DPB=272;DPRA=0;EPP=11.386;EPPR=6.75262;GTI=0;LEN=1;MEANALT=1;MQM=59.9643;MQMR=59.9521;NS=1;NUMALT=1;ODDS=144.175;PAIRED=0.940476;PAIREDR=0.952128;PAO=0;PQA=0;PQR=0;PRO=0;QA=3110;QR=6814;RO=188;RPL=47;RPP=5.59539;RPPR=21.4909;RPR=37;RUN=1;SAF=46;SAP=4.66476;SAR=38;SRF=99;SRP=4.16534;SRR=89;TYPE=snp	GT:DP:AD:RO:QR:AO:QA	0/0/1:272:188	84:188:6814:84:3110
chrI	30821	.	C	A	5266.97	PASS	AB=0.687732;ABP=85.3567;AC=2;AF=0.666667;AN=3;AO=185;CIGAR=1X;DP=269;DPB=269;DPRA=0;EPP=6.40249;EPPR=15.5221;GTI=0;LEN=1;MEANALT=1;MQM=59.9514;MQMR=59.9643;NS=1;NUMALT=1;ODDS=140.016;PAIRED=0.956757;PAIREDR=0.940476;PAO=0;PQA=0;PQR=0;PRO=0;QA=6762;QR=3118;RO=84;RPL=112;RPP=20.8633;RPPR=9.62812;RPR=73;RUN=1;SAF=97;SAP=3.96105;SAR=88;SRF=47;SRP=5.59539;SRR=37;TYPE=snp	GT:DP:AD:RO:QR:AO:QA	0/1/1:269:84	185:84:3118:185:6762
chrI	30827	.	G	A	5250.08	PASS	AB=0.706107;ABP=99.6823;AC=2;AF=0.666667;AN=3;AO=185;CIGAR=1X;DP=262;DPB=262;DPRA=0;EPP=3.02204;EPPR=20.6359;GTI=0;LEN=1;MEANALT=1;MQM=59.9514;MQMR=59.961;NS=1;NUMALT=1;ODDS=149.72;PAIRED=0.962162;PAIREDR=0.935065;PAO=0;PQA=0;PQR=0;PRO=0;QA=6708;QR=2900;RO=77;RPL=112;RPP=20.8633;RPPR=6.42261;RPR=73;RUN=1;SAF=101;SAP=6.40249;SAR=84;SRF=43;SRP=5.29458;SRR=34;TYPE=snp	GT:DP:AD:RO:QR:AO:QA	0/1/1:262:77	185:77:2900:185:6708
chrI	30866	.	G	C	8231.04	PASS	AB=0;ABP=0;AC=3;AF=1;AN=3;AO=249;CIGAR=1X;DP=250;DPB=250;DPRA=0;EPP=10.3445;EPPR=0;GTI=0;LEN=1;MEANALT=2;MQM=59.9598;MQMR=0;NS=1;NUMALT=1;ODDS=206.121;PAIRED=0.97992;PAIREDR=0;PAO=0;PQA=0;PQR=0;PRO=0;QA=9228;QR=0;RO=0;RPL=101;RPP=22.2745;RPPR=0;RPR=148;RUN=1;SAF=131;SAP=4.48411;SAR=118;SRF=0;SRP=0;SRR=0;TYPE=snp	GT:DP:AD:RO:QR:AO:QA	1/1/1:250:0	249:0:0:249:9228
chrI	30874	.	G	A	5244.95	PASS	AB=0.698885;ABP=95.4311;AC=2;AF=0.666667;AN=3;AO=188;CIGAR=1X;DP=269;DPB=269;DPRA=0;EPP=8.60069;EPPR=5.72464;GTI=0;LEN=1;MEANALT=2;MQM=59.9468;MQMR=60;NS=1;NUMALT=1;ODDS=149.72;PAIRED=0.973404;PAIREDR=0.9875;PAO=0;PQA=0;PQR=0;PRO=0;QA=6719;QR=2976;RO=80;RPL=79;RPP=13.4056;RPPR=8.33041;RPR=109;RUN=1;SAF=90;SAP=3.74952;SAR=98;SRF=52;SRP=18.6449;SRR=28;TYPE=snp	GT:DP:AD:RO:QR:AO:QA	0/1/1:269:80	188:80:2976:188:6719
chrI	30907	.	G	A	C	8126.51	PASS	AB=0.321555	0.678445;ABP=81.2831	81.2831;AC=1	2;AF=0.333333	0.666667;AN=3;AO=91	192;CIGAR=1X	1X;DP=283;DPB=283;DPRA=0	0;EPP=3.22506	4.14128;EPPR=0;GTI=0;LEN=1	1;MEANALT=2	2;MQM=60	60;MQMR=0;NS=1;NUMALT=2;ODDS=140.016;PAIRED=0.989011	0.973958;PAIREDR=0;PAO=0	0;PQA=0	0;PQR=0;PRO=0;QA=3217	6799;QR=0;RO=0;RPL=41	106;RPP=4.94315	7.5342;RPPR=0;RPR=50	86;RUN=1	1;SAF=51	91;SAP=5.89764	4.14128;SAR=40	101;SRF=0;SRP=0;SRR=0;TYPE=snp	snp	GT:DP:AD:RO:QR:AO:QA	1/2/2:283:0	91	192:0:0:91	192:3217	6799
chrI	30929	.	A	G	5195.11	PASS	AB=0.664286;ABP=68.6508;AC=2;AF=0.666667;AN=3;AO=186;CIGAR=1X;DP=280;DPB=280;DPRA=0;EPP=3.75747;EPPR=3.0103;GTI=0;LEN=1;MEANALT=1;MQM=60;MQMR=60;NS=1;NUMALT=1;ODDS=127.539;PAIRED=0.973118;PAIREDR=0.978723;PAO=0;PQA=0;PQR=0;PRO=0;QA=6722;QR=3540;RO=94;RPL=104;RPP=8.6608;RPPR=3.84193;RPR=82;RUN=1;SAF=85;SAP=5.99899;SAR=101;SRF=49;SRP=3.37991;SRR=45;TYPE=snp	GT:DP:AD:RO:QR:AO:QA	0/1/1:280:94	186:94:3540:186:6722
chrI	30932	.	G	A	2479.72	PASS	AB=0.352113;ABP=56.9607;AC=1;AF=0.333333;AN=3;AO=100;CIGAR=1X;DP=284;DPB=284;DPRA=0;EPP=3.09716;EPPR=3.43515;GTI=0;LEN=1;MEANALT=1;MQM=60;MQMR=60;NS=1;NUMALT=1;ODDS=116.449;PAIRED=0.98;PAIREDR=0.978261;PAO=0;PQA=0;PQR=0;PRO=0;QA=3717;QR=6758;RO=184;RPL=50;RPP=3.0103;RPPR=5.32339;RPR=50;RUN=1;SAF=51;SAP=3.09716;SAR=49;SRF=86;SRP=4.70971;SRR=98;TYPE=snp	GT:DP:AD:RO:QR:AO:QA	0/0/1:284:184	100:184:6758:100:3717
chrI	30955	.	G	A	2445.52	PASS	AB=0.385185;ABP=33.9256;AC=1;AF=0.333333;AN=3;AO=104;CIGAR=1X;DP=270;DPB=270;DPRA=0;EPP=5.09825;EPPR=3.06262;GTI=0;LEN=1;MEANALT=1;MQM=60;MQMR=60;NS=1;NUMALT=1;ODDS=85.9503;PAIRED=0.980769;PAIREDR=0.975904;PAO=0;PQA=0;PQR=0;PRO=0;QA=3674;QR=5972;RO=166;RPL=50;RPP=3.34437;RPPR=3.48122;RPR=54;RUN=1;SAF=51;SAP=3.09382;SAR=53;SRF=78;SRP=4.31842;SRR=88;TYPE=snp	GT:DP:AD:RO:QR:AO:QA	0/0/1:270:166	104:166:5972:104:3674
chrI	30961	.	A	G	8695.67	PASS	AB=0;ABP=0;AC=3;AF=1;AN=3;AO=270;CIGAR=1X;DP=271;DPB=271;DPRA=0;EPP=5.06918;EPPR=5.18177;GTI=0;LEN=1;MEANALT=1;MQM=59.9074;MQMR=60;NS=1;NUMALT=1;ODDS=212.853;PAIRED=0.974074;PAIREDR=1;PAO=0;PQA=0;PQR=0;PRO=0;QA=9747;QR=39;RO=1;RPL=132;RPP=3.29983;RPPR=5.18177;RPR=138;RUN=1;SAF=127;SAP=5.06918;SAR=143;SRF=1;SRP=5.18177;SRR=0;TYPE=snp	GT:DP:AD:RO:QR:AO:QA	1/1/1:271:1	270:1:39:270:9747
chrI	30981	.	C	T	1793.31	PASS	AB=0.295203;ABP=101.736;AC=1;AF=0.333333;AN=3;AO=80;CIGAR=1X;DP=271;DPB=271;DPRA=0;EPP=5.72464;EPPR=3.56738;GTI=0;LEN=1;MEANALT=1;MQM=59.8625;MQMR=59.7592;NS=1;NUMALT=1;ODDS=153.879;PAIRED=0.9625;PAIREDR=0.973822;PAO=0;PQA=0;PQR=0;PRO=0;QA=2871;QR=6822;RO=191;RPL=40;RPP=3.0103;RPPR=3.29452;RPR=40;RUN=1;SAF=33;SAP=8.33041;SAR=47;SRF=91;SRP=3.93119;SRR=100;TYPE=snp	GT:DP:AD:RO:QR:AO:QA	0/0/1:271:191	80:191:6822:80:2871
chrI	30997	.	G	A	2350.36	PASS	AB=0.362319;ABP=48.4539;AC=1;AF=0.333333;AN=3;AO=100;CIGAR=1X;DP=276;DPB=276;DPRA=0;EPP=3.09716;EPPR=3.05965;GTI=0;LEN=1;MEANALT=1;MQM=59.4;MQMR=60;NS=1;NUMALT=1;ODDS=105.358;PAIRED=0.95;PAIREDR=0.977273;PAO=0;PQA=0;PQR=0;PRO=0;QA=3561;QR=6388;RO=176;RPL=49;RPP=3.09716;RPPR=5.42853;RPR=51;RUN=1;SAF=48;SAP=3.35774;SAR=52;SRF=82;SRP=4.78696;SRR=94;TYPE=snp	GT:DP:AD:RO:QR:AO:QA	0/0/1:276:176	100:176:6388:100:3561
chrI	31022	.	A	G	2196.03	PASS	AB=0.35;ABP=53.8228;AC=1;AF=0.333333;AN=3;AO=91;CIGAR=1X;DP=260;DPB=260;DPRA=0;EPP=8.37933;EPPR=5.18177;GTI=0;LEN=1;MEANALT=1;MQM=58.8242;MQMR=60;NS=1;NUMALT=1;ODDS=108.131;PAIRED=0.934066;PAIREDR=0.976331;PAO=0;PQA=0;PQR=0;PRO=0;QA=3341;QR=6310;RO=169;RPL=52;RPP=7.04303;RPPR=12.3772;RPR=39;RUN=1;SAF=41;SAP=4.94315;SAR=50;SRF=86;SRP=3.12594;SRR=83;TYPE=snp	GT:DP:AD:RO:QR:AO:QA	0/0/1:260:169	91:169:6310:91:3341
chrI	31024	.	T	A	4878.51	PASS	AB=0.656371;ABP=58.0181;AC=2;AF=0.666667;AN=3;AO=170;CIGAR=1X;DP=259;DPB=259;DPRA=0;EPP=4.28764;EPPR=7.13366;GTI=0;LEN=1;MEANALT=1;MQM=60;MQMR=59.2697;NS=1;NUMALT=1;ODDS=112.29;PAIRED=0.976471;PAIREDR=0.94382;PAO=0;PQA=0;PQR=0;PRO=0;QA=6311;QR=3270;RO=89;RPL=73;RPP=10.3678;RPPR=15.9171;RPR=97;RUN=1;SAF=85;SAP=3.0103;SAR=85;SRF=41;SRP=4.20583;SRR=48;TYPE=snp	GT:DP:AD:RO:QR:AO:QA	0/1/1:259:89	170:89:3270:170:6311
chrI	31063	.	T	A	2235.68	PASS	AB=0.319728;ABP=85.999;AC=1;AF=0.333333;AN=3;AO=94;CIGAR=1X;DP=294;DPB=294;DPRA=0;EPP=6.33681;EPPR=3.70517;GTI=0;LEN=1;MEANALT=1;MQM=59.0106;MQMR=60;NS=1;NUMALT=1;ODDS=146.947;PAIRED=0.93617;PAIREDR=0.985;PAO=0;PQA=0;PQR=0;PRO=0;QA=3469;QR=7358;RO=200;RPL=43;RPP=4.48875;RPPR=3.18402;RPR=51;RUN=1;SAF=44;SAP=3.84193;SAR=50;SRF=100;SRP=3.0103;SRR=100;TYPE=snp	GT:DP:AD:RO:QR:AO:QA	0/0/1:294:200	94:200:7358:94:3469
chrI	31074	.	T	C	2386.65	PASS	AB=0.325733;ABP=83.9914;AC=1;AF=0.333333;AN=3;AO=100;CIGAR=1X;DP=307;DPB=307;DPRA=0;EPP=3.0103;EPPR=6.04197;GTI=0;LEN=1;MEANALT=1;MQM=60;MQMR=59.5507;NS=1;NUMALT=1;ODDS=148.333;PAIRED=0.98;PAIREDR=0.971014;PAO=0;PQA=0;PQR=0;PRO=0;QA=3660;QR=7584;RO=207;RPL=49;RPP=3.09716;RPPR=17.3714;RPR=51;RUN=1;SAF=55;SAP=5.18177;SAR=45;SRF=100;SRP=3.52432;SRR=107;TYPE=snp	GT:DP:AD:RO:QR:AO:QA	0/0/1:307:207	100:207:7584:100:3660
chrI	31152	.	T	G	9789.18	PASS	AB=0;ABP=0;AC=3;AF=1;AN=3;AO=296;CIGAR=1X;DP=296;DPB=296;DPRA=0;EPP=5.94472;EPPR=0;GTI=0;LEN=1;MEANALT=1;MQM=60;MQMR=0;NS=1;NUMALT=1;ODDS=244.235;PAIRED=0.956081;PAIREDR=0;PAO=0;PQA=0;PQR=0;PRO=0;QA=10931;QR=0;RO=0;RPL=144;RPP=3.47981;RPPR=0;RPR=152;RUN=1;SAF=154;SAP=4.06669;SAR=142;SRF=0;SRP=0;SRR=0;TYPE=snp	GT:DP:AD:RO:QR:AO:QA	1/1/1:296:0	296:0:0:296:10931
chrI	31194	.	C	G	2400.35	PASS	AB=0.335664;ABP=70.0982;AC=1;AF=0.333333;AN=3;AO=96;CIGAR=1X;DP=286;DPB=286;DPRA=0;EPP=6.26751;EPPR=3.74174;GTI=0;LEN=1;MEANALT=1;MQM=60;MQMR=60;NS=1;NUMALT=1;ODDS=130.312;PAIRED=0.96875;PAIREDR=0.931579;PAO=0;PQA=0;PQR=0;PRO=0;QA=3629;QR=7206;RO=190;RPL=43;RPP=5.27225;RPPR=3.19316;RPR=53;RUN=1;SAF=41;SAP=7.44372;SAR=55;SRF=92;SRP=3.42174;SRR=98;TYPE=snp	GT:DP:AD:RO:QR:AO:QA	0/0/1:286:190	96:190:7206:96:3629
chrI	31221	.	T	C	2589.9	PASS	AB=0.344482;ABP=65.8232;AC=1;AF=0.333333;AN=3;AO=103;CIGAR=1X;DP=299;DPB=299;DPRA=0;EPP=3.03138;EPPR=15.8176;GTI=0;LEN=1;MEANALT=1;MQM=60;MQMR=60;NS=1;NUMALT=1;ODDS=128.925;PAIRED=0.980583;PAIREDR=0.94898;PAO=0;PQA=0;PQR=0;PRO=0;QA=3883;QR=7457;RO=196;RPL=54;RPP=3.53736;RPPR=5.84651;RPR=49;RUN=1;SAF=45;SAP=6.5732;SAR=58;SRF=95;SRP=3.40914;SRR=101;TYPE=snp	GT:DP:AD:RO:QR:AO:QA	0/0/1:299:196	103:196:7457:103:3883
chrI	31226	.	T	C	2510.68	PASS	AB=0.337838;ABP=70.6194;AC=1;AF=0.333333;AN=3;AO=100;CIGAR=1X;DP=296;DPB=296;DPRA=0;EPP=3.0103;EPPR=21.7295;GTI=0;LEN=1;MEANALT=2;MQM=60;MQMR=60;NS=1;NUMALT=1;ODDS=131.698;PAIRED=0.98;PAIREDR=0.953846;PAO=0;PQA=0;PQR=0;PRO=0;QA=3778;QR=7485;RO=195;RPL=49;RPP=3.09716;RPPR=7.03031;RPR=51;RUN=1;SAF=43;SAP=7.26639;SAR=57;SRF=95;SRP=3.28869;SRR=100;TYPE=snp	GT:DP:AD:RO:QR:AO:QA	0/0/1:296:195	100:195:7485:100:3778
chrI	31256	.	T	C	9475.61	PASS	AB=0;ABP=0;AC=3;AF=1;AN=3;AO=281;CIGAR=1X;DP=281;DPB=281;DPRA=0;EPP=6.4182;EPPR=0;GTI=0;LEN=1;MEANALT=1;MQM=60;MQMR=0;NS=1;NUMALT=1;ODDS=232.071;PAIRED=0.964413;PAIREDR=0;PAO=0;PQA=0;PQR=0;PRO=0;QA=10591;QR=0;RO=0;RPL=150;RPP=5.79999;RPPR=0;RPR=131;RUN=1;SAF=127;SAP=8.64376;SAR=154;SRF=0;SRP=0;SRR=0;TYPE=snp	GT:DP:AD:RO:QR:AO:QA	1/1/1:281:0	281:0:0:281:10591
chrI	31271	.	C	G	5302.75	PASS	AB=0.67033;ABP=71.8054;AC=2;AF=0.666667;AN=3;AO=183;CIGAR=1X;DP=273;DPB=273;DPRA=0;EPP=7.29391;EPPR=4.55446;GTI=0;LEN=1;MEANALT=1;MQM=60;MQMR=59.8333;NS=1;NUMALT=1;ODDS=128.925;PAIRED=0.967213;PAIREDR=0.966667;PAO=0;PQA=0;PQR=0;PRO=0;QA=6829;QR=3425;RO=90;RPL=107;RPP=14.4135;RPPR=3.87889;RPR=76;RUN=1;SAF=80;SAP=9.2874;SAR=103;SRF=43;SRP=3.39634;SRR=47;TYPE=snp	GT:DP:AD:RO:QR:AO:QA	0/1/1:273:90	183:90:3425:183:6829
chrI	31279	.	G	A	2291.27	PASS	AB=0.348659;ABP=54.9343;AC=1;AF=0.333333;AN=3;AO=91;CIGAR=1X;DP=261;DPB=261;DPRA=0;EPP=8.37933;EPPR=9.80739;GTI=0;LEN=1;MEANALT=2;MQM=59.8352;MQMR=60;NS=1;NUMALT=1;ODDS=108.131;PAIRED=0.967033;PAIREDR=0.964497;PAO=0;PQA=0;PQR=0;PRO=0;QA=3440;QR=6499;RO=169;RPL=48;RPP=3.60686;RPPR=11.0409;RPR=43;RUN=1;SAF=43;SAP=3.60686;SAR=48;SRF=77;SRP=5.90131;SRR=92;TYPE=snp	GT:DP:AD:RO:QR:AO:QA	0/0/1:261:169	91:169:6499:91:3440
chrI	31291	.	T	C	2199.11	PASS	AB=0.342308;ABP=59.1679;AC=1;AF=0.333333;AN=3;AO=89;CIGAR=1X;DP=260;DPB=260;DPRA=0;EPP=5.96253;EPPR=12.2676;GTI=0;LEN=1;MEANALT=1;MQM=59.8315;MQMR=60;NS=1;NUMALT=1;ODDS=113.676;PAIRED=0.977528;PAIREDR=0.964912;PAO=0;PQA=0;PQR=0;PRO=0;QA=3325;QR=6512;RO=171;RPL=48;RPP=4.20583;RPPR=5.15638;RPR=41;RUN=1;SAF=43;SAP=3.22989;SAR=46;SRF=85;SRP=3.023;SRR=86;TYPE=snp	GT:DP:AD:RO:QR:AO:QA	0/0/1:260:171	89:171:6512:89:3325
chrI	31306	.	A	G	2009.52	PASS	AB=0.326613;ABP=67.7692;AC=1;AF=0.333333;AN=3;AO=81;CIGAR=1X;DP=248;DPB=248;DPRA=0;EPP=3.68051;EPPR=3.0233;GTI=0;LEN=1;MEANALT=1;MQM=60;MQMR=60;NS=1;NUMALT=1;ODDS=119.221;PAIRED=0.938272;PAIREDR=0.97006;PAO=0;PQA=0;PQR=0;PRO=0;QA=3063;QR=6301;RO=167;RPL=47;RPP=7.5409;RPPR=3.33537;RPR=34;RUN=1;SAF=40;SAP=3.03711;SAR=41;SRF=81;SRP=3.33537;SRR=86;TYPE=snp	GT:DP:AD:RO:QR:AO:QA	0/0/1:248:167	81:167:6301:81:3063
chrI	31369	.	T	A	4423.95	PASS	AB=0.640496;ABP=44.5016;AC=2;AF=0.666667;AN=3;AO=155;CIGAR=1X;DP=242;DPB=242;DPRA=0;EPP=3.36054;EPPR=8.62618;GTI=0;LEN=1;MEANALT=1;MQM=60;MQMR=60;NS=1;NUMALT=1;ODDS=94.268;PAIRED=0.948387;PAIREDR=0.91954;PAO=0;PQA=0;PQR=0;PRO=0;QA=5758;QR=3261;RO=87;RPL=74;RPP=3.69677;RPPR=3.03526;RPR=81;RUN=1;SAF=75;SAP=3.36054;SAR=80;SRF=39;SRP=5.03202;SRR=48;TYPE=snp	GT:DP:AD:RO:QR:AO:QA	0/1/1:242:87	155:87:3261:155:5758
chrI	31418	.	T	C	1959.13	PASS	AB=0.310606;ABP=85.263;AC=1;AF=0.333333;AN=3;AO=82;CIGAR=1X;DP=264;DPB=264;DPRA=0;EPP=3.96363;EPPR=3.77389;GTI=0;LEN=1;MEANALT=1;MQM=60;MQMR=60;NS=1;NUMALT=1;ODDS=138.629;PAIRED=0.926829;PAIREDR=0.956044;PAO=0;PQA=0;PQR=0;PRO=0;QA=3039;QR=6633;RO=182;RPL=39;RPP=3.434;RPPR=4.20342;RPR=43;RUN=1;SAF=39;SAP=3.434;SAR=43;SRF=87;SRP=3.77389;SRR=95;TYPE=snp	GT:DP:AD:RO:QR:AO:QA	0/0/1:264:182	82:182:6633:82:3039
chrI	31419	.	G	A	2149.79	PASS	AB=0.334601;ABP=65.5041;AC=1;AF=0.333333;AN=3;AO=88;CIGAR=1X;DP=263;DPB=263;DPRA=0;EPP=3.40511;EPPR=5.10732;GTI=0;LEN=1;MEANALT=1;MQM=60;MQMR=60;NS=1;NUMALT=1;ODDS=120.608;PAIRED=0.954545;PAIREDR=0.942857;PAO=0;PQA=0;PQR=0;PRO=0;QA=3267;QR=6455;RO=175;RPL=45;RPP=3.109;RPPR=3.02271;RPR=43;RUN=1;SAF=45;SAP=3.109;SAR=43;SRF=82;SRP=4.51172;SRR=93;TYPE=snp	GT:DP:AD:RO:QR:AO:QA	0/0/1:263:175	88:175:6455:88:3267
chrI	31426	.	T	G	8213.21	PASS	AB=0;ABP=0;AC=3;AF=1;AN=3;AO=256;CIGAR=1X;DP=256;DPB=256;DPRA=0;EPP=7.89611;EPPR=0;GTI=0;LEN=1;MEANALT=1;MQM=60;MQMR=0;NS=1;NUMALT=1;ODDS=211.798;PAIRED=0.945312;PAIREDR=0;PAO=0;PQA=0;PQR=0;PRO=0;QA=9178;QR=0;RO=0;RPL=124;RPP=3.55317;RPPR=0;RPR=132;RUN=1;SAF=126;SAP=3.14602;SAR=130;SRF=0;SRP=0;SRR=0;TYPE=snp	GT:DP:AD:RO:QR:AO:QA	1/1/1:256:0	256:0:0:256:9178
chrI	31465	.	G	C	1729.74	PASS	AB=0.289575;ABP=102.621;AC=1;AF=0.333333;AN=3;AO=75;CIGAR=1X;DP=259;DPB=259;DPRA=0;EPP=3.27088;EPPR=9.80795;GTI=0;LEN=1;MEANALT=1;MQM=60;MQMR=60;NS=1;NUMALT=1;ODDS=151.106;PAIRED=0.946667;PAIREDR=0.934783;PAO=0;PQA=0;PQR=0;PRO=0;QA=2761;QR=6684;RO=184;RPL=45;RPP=9.52472;RPPR=3.43515;RPR=30;RUN=1;SAF=41;SAP=4.429;SAR=34;SRF=89;SRP=3.43515;SRR=95;TYPE=snp	GT:DP:AD:RO:QR:AO:QA	0/0/1:259:184	75:184:6684:75:2761
chrI	31486	.	A	G	1558.02	PASS	AB=0.274194;ABP=112.845;AC=1;AF=0.333333;AN=3;AO=68;CIGAR=1X;DP=248;DPB=248;DPRA=0;EPP=3.0103;EPPR=4.21667;GTI=0;LEN=1;MEANALT=1;MQM=60;MQMR=60;NS=1;NUMALT=1;ODDS=155.265;PAIRED=0.985294;PAIREDR=0.938889;PAO=0;PQA=0;PQR=0;PRO=0;QA=2520;QR=6650;RO=180;RPL=36;RPP=3.52123;RPPR=3.05855;RPR=32;RUN=1;SAF=34;SAP=3.0103;SAR=34;SRF=90;SRP=3.0103;SRR=90;TYPE=snp	GT:DP:AD:RO:QR:AO:QA	0/0/1:248:180	68:180:6650:68:2520
chrI	31497	.	G	A	1776.12	PASS	AB=0.304527;ABP=83.6586;AC=1;AF=0.333333;AN=3;AO=74;CIGAR=1X;DP=243;DPB=243;DPRA=0;EPP=3.47981;EPPR=3.33152;GTI=0;LEN=1;MEANALT=1;MQM=60;MQMR=60;NS=1;NUMALT=1;ODDS=131.698;PAIRED=0.972973;PAIREDR=0.940828;PAO=0;PQA=0;PQR=0;PRO=0;QA=2766;QR=6260;RO=169;RPL=36;RPP=3.12768;RPPR=3.12594;RPR=38;RUN=1;SAF=37;SAP=3.0103;SAR=37;SRF=91;SRP=5.18177;SRR=78;TYPE=snp	GT:DP:AD:RO:QR:AO:QA	0/0/1:243:169	74:169:6260:74:2766
chrI	31546	.	C	A	4656.5	PASS	AB=0.698745;ABP=85.0084;AC=2;AF=0.666667;AN=3;AO=167;CIGAR=1X;DP=239;DPB=239;DPRA=0;EPP=7.70432;EPPR=6.71098;GTI=0;LEN=1;MEANALT=2;MQM=59.7006;MQMR=60;NS=1;NUMALT=1;ODDS=133.084;PAIRED=0.952096;PAIREDR=0.957746;PAO=0;PQA=0;PQR=0;PRO=0;QA=5964;QR=2681;RO=71;RPL=90;RPP=5.20778;RPPR=4.50892;RPR=77;RUN=1;SAF=84;SAP=3.0233;SAR=83;SRF=33;SRP=3.7749;SRR=38;TYPE=snp	GT:DP:AD:RO:QR:AO:QA	0/1/1:239:71	167:71:2681:167:5964
chrI	31607	.	A	G	1579.22	PASS	AB=0.306977;ABP=72.5883;AC=1;AF=0.333333;AN=3;AO=66;CIGAR=1X;DP=215;DPB=215;DPRA=0;EPP=6.30041;EPPR=8.27138;GTI=0;LEN=1;MEANALT=1;MQM=60;MQMR=59.9664;NS=1;NUMALT=1;ODDS=115.062;PAIRED=0.969697;PAIREDR=0.926174;PAO=0;PQA=0;PQR=0;PRO=0;QA=2468;QR=5196;RO=149;RPL=31;RPP=3.53672;RPPR=3.37464;RPR=35;RUN=1;SAF=31;SAP=3.53672;SAR=35;SRF=73;SRP=3.14146;SRR=76;TYPE=snp	GT:DP:AD:RO:QR:AO:QA	0/0/1:215:149	66:149:5196:66:2468
chrI	31615	.	A	G	1696.45	PASS	AB=0.321429;ABP=65.0524;AC=1;AF=0.333333;AN=3;AO=72;CIGAR=1X;DP=224;DPB=224;DPRA=0;EPP=3.13094;EPPR=5.44062;GTI=0;LEN=1;MEANALT=2;MQM=60;MQMR=59.9669;NS=1;NUMALT=1;ODDS=109.517;PAIRED=0.972222;PAIREDR=0.927152;PAO=0;PQA=0;PQR=0;PRO=0;QA=2633;QR=5406;RO=151;RPL=32;RPP=4.9405;RPPR=3.02468;RPR=40;RUN=1;SAF=33;SAP=4.09604;SAR=39;SRF=73;SRP=3.36982;SRR=78;TYPE=snp	GT:DP:AD:RO:QR:AO:QA	0/0/1:224:151	72:151:5406:72:2633
chrI	31651	.	G	A	1655.31	PASS	AB=0.318777;ABP=68.3346;AC=1;AF=0.333333;AN=3;AO=73;CIGAR=1X;DP=229;DPB=229;DPRA=0;EPP=5.41974;EPPR=6.57374;GTI=0;LEN=1;MEANALT=1;MQM=60;MQMR=60;NS=1;NUMALT=1;ODDS=115.062;PAIRED=1;PAIREDR=0.961538;PAO=0;PQA=0;PQR=0;PRO=0;QA=2604;QR=5690;RO=156;RPL=32;RPP=5.41974;RPPR=3.90116;RPR=41;RUN=1;SAF=38;SAP=3.27802;SAR=35;SRF=88;SRP=8.57818;SRR=68;TYPE=snp	GT:DP:AD:RO:QR:AO:QA	0/0/1:229:156	73:156:5690:73:2604
chrI	31830	.	A	G	8264.61	PASS	AB=0;ABP=0;AC=3;AF=1;AN=3;AO=252;CIGAR=1X;DP=252;DPB=252;DPRA=0;EPP=3.56179;EPPR=0;GTI=0;LEN=1;MEANALT=1;MQM=60;MQMR=0;NS=1;NUMALT=1;ODDS=208.554;PAIRED=0.936508;PAIREDR=0;PAO=0;PQA=0;PQR=0;PRO=0;QA=9232;QR=0;RO=0;RPL=121;RPP=3.872;RPPR=0;RPR=131;RUN=1;SAF=121;SAP=3.872;SAR=131;SRF=0;SRP=0;SRR=0;TYPE=snp	GT:DP:AD:RO:QR:AO:QA	1/1/1:252:0	252:0:0:252:9232
chrI	31842	.	T	A	2032.44	PASS	AB=0.321429;ABP=72.8076;AC=1;AF=0.333333;AN=3;AO=81;CIGAR=1X;DP=252;DPB=252;DPRA=0;EPP=3.68051;EPPR=9.7279;GTI=0;LEN=1;MEANALT=1;MQM=60;MQMR=60;NS=1;NUMALT=1;ODDS=124.766;PAIRED=0.950617;PAIREDR=0.935673;PAO=0;PQA=0;PQR=0;PRO=0;QA=3095;QR=6378;RO=171;RPL=41;RPP=3.03711;RPPR=3.32777;RPR=40;RUN=1;SAF=35;SAP=6.2541;SAR=46;SRF=88;SRP=3.32777;SRR=83;TYPE=snp	GT:DP:AD:RO:QR:AO:QA	0/0/1:252:171	81:171:6378:81:3095
chrI	31968	.	A	G	3285.42	PASS	AB=0.696133;ABP=63.4876;AC=2;AF=0.666667;AN=3;AO=126;CIGAR=1X;DP=181;DPB=181;DPRA=0;EPP=8.59409;EPPR=7.03155;GTI=0;LEN=1;MEANALT=2;MQM=58.8968;MQMR=58.1852;NS=1;NUMALT=1;ODDS=99.8132;PAIRED=0.952381;PAIREDR=0.944444;PAO=0;PQA=0;PQR=0;PRO=0;QA=4300;QR=1842;RO=54;RPL=56;RPP=6.38815;RPPR=13.3047;RPR=70;RUN=1;SAF=50;SAP=14.6604;SAR=76;SRF=27;SRP=3.0103;SRR=27;TYPE=snp	GT:DP:AD:RO:QR:AO:QA	0/1/1:181:54	126:54:1842:126:4300
chrI	32047	.	C	T	4950.41	PASS	AB=0.699605;ABP=90.5644;AC=2;AF=0.666667;AN=3;AO=177;CIGAR=1X;DP=253;DPB=253;DPRA=0;EPP=4.49475;EPPR=10.3247;GTI=0;LEN=1;MEANALT=1;MQM=60;MQMR=60;NS=1;NUMALT=1;ODDS=140.016;PAIRED=0.960452;PAIREDR=1;PAO=0;PQA=0;PQR=0;PRO=0;QA=6330;QR=2703;RO=76;RPL=90;RPP=3.12071;RPPR=3.46745;RPR=87;RUN=1;SAF=89;SAP=3.02257;SAR=88;SRF=38;SRP=3.0103;SRR=38;TYPE=snp	GT:DP:AD:RO:QR:AO:QA	0/1/1:253:76	177:76:2703:177:6330
chrI	32074	.	T	C	1610.92	PASS	AB=0.274131;ABP=117.78;AC=1;AF=0.333333;AN=3;AO=71;CIGAR=1X;DP=259;DPB=259;DPRA=0;EPP=4.50892;EPPR=3.42611;GTI=0;LEN=1;MEANALT=1;MQM=60;MQMR=60;NS=1;NUMALT=1;ODDS=162.196;PAIRED=0.985915;PAIREDR=0.957447;PAO=0;PQA=0;PQR=0;PRO=0;QA=2619;QR=6789;RO=188;RPL=40;RPP=5.48761;RPPR=7.63045;RPR=31;RUN=1;SAF=30;SAP=6.71098;SAR=41;SRF=103;SRP=6.75262;SRR=85;TYPE=snp	GT:DP:AD:RO:QR:AO:QA	0/0/1:259:188	71:188:6789:71:2619
chrI	32194	.	C	T	7643.27	PASS	AB=0;ABP=0;AC=3;AF=1;AN=3;AO=245;CIGAR=1X;DP=245;DPB=245;DPRA=0;EPP=3.44459;EPPR=0;GTI=0;LEN=1;MEANALT=1;MQM=60;MQMR=0;NS=1;NUMALT=1;ODDS=202.878;PAIRED=0.938776;PAIREDR=0;PAO=0;PQA=0;PQR=0;PRO=0;QA=8541;QR=0;RO=0;RPL=131;RPP=5.57175;RPPR=0;RPR=114;RUN=1;SAF=118;SAP=3.72822;SAR=127;SRF=0;SRP=0;SRR=0;TYPE=snp	GT:DP:AD:RO:QR:AO:QA	1/1/1:245:0	245:0:0:245:8541
chrI	32260	.	C	T	6774.01	PASS	AB=0;ABP=0;AC=3;AF=1;AN=3;AO=215;CIGAR=1X;DP=216;DPB=216;DPRA=0;EPP=4.23238;EPPR=0;GTI=0;LEN=1;MEANALT=2;MQM=60;MQMR=0;NS=1;NUMALT=1;ODDS=178.55;PAIRED=0.948837;PAIREDR=0;PAO=0;PQA=0;PQR=0;PRO=0;QA=7575;QR=0;RO=0;RPL=115;RPP=5.28277;RPPR=0;RPR=100;RUN=1;SAF=106;SAP=3.1012;SAR=109;SRF=0;SRP=0;SRR=0;TYPE=snp	GT:DP:AD:RO:QR:AO:QA	1/1/1:216:0	215:0:0:215:7575
chrI	32287	.	T	C	1483.81	PASS	AB=0.297414;ABP=85.7134;AC=1;AF=0.333333;AN=3;AO=69;CIGAR=1X;DP=232;DPB=232;DPRA=0;EPP=3.04177;EPPR=5.2617;GTI=0;LEN=1;MEANALT=1;MQM=60;MQMR=60;NS=1;NUMALT=1;ODDS=130.312;PAIRED=0.971014;PAIREDR=0.932515;PAO=0;PQA=0;PQR=0;PRO=0;QA=2405;QR=5975;RO=163;RPL=31;RPP=4.55236;RPPR=4.08938;RPR=38;RUN=1;SAF=37;SAP=3.79707;SAR=32;SRF=85;SRP=3.66307;SRR=78;TYPE=snp	GT:DP:AD:RO:QR:AO:QA	0/0/1:232:163	69:163:5975:69:2405
chrI	32356	.	C	T	4784.94	PASS	AB=0.688976;ABP=81.7988;AC=2;AF=0.666667;AN=3;AO=175;CIGAR=1X;DP=254;DPB=254;DPRA=0;EPP=7.48974;EPPR=4.01252;GTI=0;LEN=1;MEANALT=2;MQM=60;MQMR=60;NS=1;NUMALT=1;ODDS=134.471;PAIRED=0.971429;PAIREDR=0.935897;PAO=0;PQA=0;PQR=0;PRO=0;QA=6167;QR=2768;RO=78;RPL=102;RPP=13.4458;RPPR=3.12166;RPR=73;RUN=1;SAF=86;SAP=3.12198;SAR=89;SRF=38;SRP=3.12166;SRR=40;TYPE=snp	GT:DP:AD:RO:QR:AO:QA	0/1/1:254:78	175:78:2768:175:6167
chrI	32414	.	C	T	1415.08	PASS	AB=0.283843;ABP=95.9474;AC=1;AF=0.333333;AN=3;AO=65;CIGAR=1X;DP=229;DPB=229;DPRA=0;EPP=3.04371;EPPR=3.06326;GTI=0;LEN=1;MEANALT=1;MQM=60;MQMR=60;NS=1;NUMALT=1;ODDS=137.243;PAIRED=0.953846;PAIREDR=0.957317;PAO=0;PQA=0;PQR=0;PRO=0;QA=2313;QR=5899;RO=164;RPL=37;RPP=5.71629;RPPR=3.8577;RPR=28;RUN=1;SAF=30;SAP=3.84548;SAR=35;SRF=77;SRP=4.33437;SRR=87;TYPE=snp	GT:DP:AD:RO:QR:AO:QA	0/0/1:229:164	65:164:5899:65:2313
chrI	32428	.	T	C	1460.28	PASS	AB=0.309735;ABP=74.0732;AC=1;AF=0.333333;AN=3;AO=70;CIGAR=1X;DP=226;DPB=226;DPRA=0;EPP=7.47733;EPPR=3.51141;GTI=0;LEN=1;MEANALT=1;MQM=60;MQMR=60;NS=1;NUMALT=1;ODDS=119.221;PAIRED=0.957143;PAIREDR=0.948718;PAO=0;PQA=0;PQR=0;PRO=0;QA=2375;QR=5598;RO=156;RPL=37;RPP=3.50664;RPPR=3.06598;RPR=33;RUN=1;SAF=30;SAP=6.1124;SAR=40;SRF=74;SRP=3.90116;SRR=82;TYPE=snp	GT:DP:AD:RO:QR:AO:QA	0/0/1:226:156	70:156:5598:70:2375
chrI	32584	.	C	T	1678.32	PASS	AB=0.338983;ABP=56.1562;AC=1;AF=0.333333;AN=3;AO=80;CIGAR=1X;DP=236;DPB=236;DPRA=0;EPP=3.98746;EPPR=3.23302;GTI=0;LEN=1;MEANALT=1;MQM=60;MQMR=60;NS=1;NUMALT=1;ODDS=105.358;PAIRED=0.95;PAIREDR=0.974359;PAO=0;PQA=0;PQR=0;PRO=0;QA=2663;QR=5364;RO=156;RPL=38;RPP=3.44459;RPPR=3.06598;RPR=42;RUN=1;SAF=39;SAP=3.11887;SAR=41;SRF=83;SRP=4.40227;SRR=73;TYPE=snp	GT:DP:AD:RO:QR:AO:QA	0/0/1:236:156	80:156:5364:80:2663
chrI	32597	.	T	C	1673.06	PASS	AB=0.329114;ABP=63.1244;AC=1;AF=0.333333;AN=3;AO=78;CIGAR=1X;DP=237;DPB=237;DPRA=0;EPP=7.01917;EPPR=3.02396;GTI=0;LEN=1;MEANALT=1;MQM=60;MQMR=60;NS=1;NUMALT=1;ODDS=112.29;PAIRED=0.948718;PAIREDR=0.974843;PAO=0;PQA=0;PQR=0;PRO=0;QA=2663;QR=5559;RO=159;RPL=47;RPP=10.1372;RPPR=3.6795;RPR=31;RUN=1;SAF=38;SAP=3.12166;SAR=40;SRF=84;SRP=4.11652;SRR=75;TYPE=snp	GT:DP:AD:RO:QR:AO:QA	0/0/1:237:159	78:159:5559:78:2663
chrI	32710	.	G	A	7896.31	PASS	AB=0;ABP=0;AC=3;AF=1;AN=3;AO=242;CIGAR=1X;DP=242;DPB=242;DPRA=0;EPP=5.91756;EPPR=0;GTI=0;LEN=1;MEANALT=1;MQM=60;MQMR=0;NS=1;NUMALT=1;ODDS=200.445;PAIRED=0.971074;PAIREDR=0;PAO=0;PQA=0;PQR=0;PRO=0;QA=8825;QR=0;RO=0;RPL=127;RPP=4.30242;RPPR=0;RPR=115;RUN=1;SAF=127;SAP=4.30242;SAR=115;SRF=0;SRP=0;SRR=0;TYPE=snp	GT:DP:AD:RO:QR:AO:QA	1/1/1:242:0	242:0:0:242:8825
chrI	32719	.	C	T	4823.81	PASS	AB=0.711864;ABP=95.0218;AC=2;AF=0.666667;AN=3;AO=168;CIGAR=1X;DP=236;DPB=236;DPRA=0;EPP=3.21711;EPPR=8.4876;GTI=0;LEN=1;MEANALT=2;MQM=60;MQMR=60;NS=1;NUMALT=1;ODDS=140.016;PAIRED=0.964286;PAIREDR=0.985075;PAO=0;PQA=0;PQR=0;PRO=0;QA=6126;QR=2439;RO=67;RPL=84;RPP=3.0103;RPPR=3.04271;RPR=84;RUN=1;SAF=82;SAP=3.21711;SAR=86;SRF=34;SRP=3.04271;SRR=33;TYPE=snp	GT:DP:AD:RO:QR:AO:QA	0/1/1:236:67	168:67:2439:168:6126
chrI	32950	.	C	T	7922.48	PASS	AB=0;ABP=0;AC=3;AF=1;AN=3;AO=258;CIGAR=1X;DP=260;DPB=260;DPRA=0;EPP=7.08391;EPPR=0;GTI=0;LEN=1;MEANALT=2;MQM=60;MQMR=0;NS=1;NUMALT=1;ODDS=213.42;PAIRED=0.968992;PAIREDR=0;PAO=0;PQA=0;PQR=0;PRO=0;QA=8872;QR=0;RO=0;RPL=150;RPP=17.8571;RPPR=0;RPR=108;RUN=1;SAF=138;SAP=5.73727;SAR=120;SRF=0;SRP=0;SRR=0;TYPE=snp	GT:DP:AD:RO:QR:AO:QA	1/1/1:260:0	258:0:0:258:8872
chrI	33013	.	T	G	3982.92	PASS	AB=0.701422;ABP=77.3652;AC=2;AF=0.666667;AN=3;AO=148;CIGAR=1X;DP=211;DPB=211;DPRA=0;EPP=5.88603;EPPR=5.80219;GTI=0;LEN=1;MEANALT=1;MQM=60;MQMR=60;NS=1;NUMALT=1;ODDS=117.835;PAIRED=0.966216;PAIREDR=0.968254;PAO=0;PQA=0;PQR=0;PRO=0;QA=5135;QR=2199;RO=63;RPL=81;RPP=5.88603;RPPR=3.872;RPR=67;RUN=1;SAF=66;SAP=6.76636;SAR=82;SRF=31;SRP=3.04477;SRR=32;TYPE=snp	GT:DP:AD:RO:QR:AO:QA	0/1/1:211:63	148:63:2199:148:5135
chrI	33034	.	T	C	4086.26	PASS	AB=0.692661;ABP=73.2943;AC=2;AF=0.666667;AN=3;AO=151;CIGAR=1X;DP=218;DPB=218;DPRA=0;EPP=3.13973;EPPR=20.1552;GTI=0;LEN=1;MEANALT=1;MQM=60;MQMR=60;NS=1;NUMALT=1;ODDS=116.449;PAIRED=0.953642;PAIREDR=0.940299;PAO=0;PQA=0;PQR=0;PRO=0;QA=5268;QR=2265;RO=67;RPL=75;RPP=3.02468;RPPR=3.04271;RPR=76;RUN=1;SAF=69;SAP=5.44062;SAR=82;SRF=40;SRP=8.4876;SRR=27;TYPE=snp	GT:DP:AD:RO:QR:AO:QA	0/1/1:218:67	151:67:2265:151:5268
chrI	33091	.	A	C	7537.48	PASS	AB=0;ABP=0;AC=3;AF=1;AN=3;AO=240;CIGAR=1X;DP=240;DPB=240;DPRA=0;EPP=6.62942;EPPR=0;GTI=0;LEN=1;MEANALT=1;MQM=60;MQMR=0;NS=1;NUMALT=1;ODDS=198.823;PAIRED=0.9375;PAIREDR=0;PAO=0;PQA=0;PQR=0;PRO=0;QA=8436;QR=0;RO=0;RPL=103;RPP=13.4696;RPPR=0;RPR=137;RUN=1;SAF=125;SAP=3.91508;SAR=115;SRF=0;SRP=0;SRR=0;TYPE=snp	GT:DP:AD:RO:QR:AO:QA	1/1/1:240:0	240:0:0:240:8436
chrI	33215	.	C	T	4103.1	PASS	AB=0.717073;ABP=86.9139;AC=2;AF=0.666667;AN=3;AO=147;CIGAR=1X;DP=205;DPB=205;DPRA=0;EPP=3.3796;EPPR=4.35811;GTI=0;LEN=1;MEANALT=1;MQM=60;MQMR=60;NS=1;NUMALT=1;ODDS=123.38;PAIRED=0.952381;PAIREDR=0.948276;PAO=0;PQA=0;PQR=0;PRO=0;QA=5243;QR=2033;RO=58;RPL=62;RPP=10.8246;RPPR=3.60933;RPR=85;RUN=1;SAF=69;SAP=4.20683;SAR=78;SRF=21;SRP=12.5947;SRR=37;TYPE=snp	GT:DP:AD:RO:QR:AO:QA	0/1/1:205:58	147:58:2033:147:5243
chrI	33322	.	C	T	1852.56	PASS	AB=0.354545;ABP=43.4392;AC=1;AF=0.333333;AN=3;AO=78;CIGAR=1X;DP=220;DPB=220;DPRA=0;EPP=3.12166;EPPR=3.07147;GTI=0;LEN=1;MEANALT=1;MQM=60;MQMR=60;NS=1;NUMALT=1;ODDS=88.7228;PAIRED=0.987179;PAIREDR=0.950704;PAO=0;PQA=0;PQR=0;PRO=0;QA=2819;QR=5062;RO=142;RPL=40;RPP=3.12166;RPPR=5.21236;RPR=38;RUN=1;SAF=42;SAP=4.01252;SAR=36;SRF=71;SRP=3.0103;SRR=71;TYPE=snp	GT:DP:AD:RO:QR:AO:QA	0/0/1:220:142	78:142:5062:78:2819
chrI	33479	.	A	G	2473.42	PASS	AB=0.364964;ABP=46.408;AC=1;AF=0.333333;AN=3;AO=100;CIGAR=1X;DP=274;DPB=274;DPRA=0;EPP=5.18177;EPPR=9.05049;GTI=0;LEN=1;MEANALT=1;MQM=60;MQMR=60;NS=1;NUMALT=1;ODDS=102.586;PAIRED=0.96;PAIREDR=0.948276;PAO=0;PQA=0;PQR=0;PRO=0;QA=3723;QR=6430;RO=174;RPL=52;RPP=3.35774;RPPR=9.05049;RPR=48;RUN=1;SAF=67;SAP=28.1125;SAR=33;SRF=98;SRP=9.05049;SRR=76;TYPE=snp	GT:DP:AD:RO:QR:AO:QA	0/0/1:274:174	100:174:6430:100:3723
chrI	33487	.	A	C	2411.36	PASS	AB=0.358974;ABP=50.1702;AC=1;AF=0.333333;AN=3;AO=98;CIGAR=1X;DP=273;DPB=273;DPRA=0;EPP=3.36483;EPPR=4.51172;GTI=0;LEN=1;MEANALT=1;MQM=60;MQMR=60;NS=1;NUMALT=1;ODDS=106.745;PAIRED=0.959184;PAIREDR=0.954286;PAO=0;PQA=0;PQR=0;PRO=0;QA=3646;QR=6428;RO=175;RPL=50;RPP=3.09893;RPPR=10.7656;RPR=48;RUN=1;SAF=67;SAP=31.7269;SAR=31;SRF=97;SRP=7.48974;SRR=78;TYPE=snp	GT:DP:AD:RO:QR:AO:QA	0/0/1:273:175	98:175:6428:98:3646
chrI	33509	.	A	T	2232.28	PASS	AB=0.344203;ABP=61.1995;AC=1;AF=0.333333;AN=3;AO=95;CIGAR=1X;DP=276;DPB=276;DPRA=0;EPP=9.61615;EPPR=4.74748;GTI=0;LEN=1;MEANALT=2;MQM=60;MQMR=60;NS=1;NUMALT=1;ODDS=117.835;PAIRED=0.968421;PAIREDR=0.955556;PAO=0;PQA=0;PQR=0;PRO=0;QA=3439;QR=6465;RO=180;RPL=54;RPP=6.87324;RPPR=4.74748;RPR=41;RUN=1;SAF=61;SAP=19.6735;SAR=34;SRF=92;SRP=3.20332;SRR=88;TYPE=snp	GT:DP:AD:RO:QR:AO:QA	0/0/1:276:180	95:180:6465:95:3439
chrI	33516	.	G	A	2001.55	PASS	AB=0.350943;ABP=54.1505;AC=1;AF=0.333333;AN=3;AO=93;CIGAR=1X;DP=265;DPB=265;DPRA=0;EPP=11.4393;EPPR=4.82828;GTI=0;LEN=1;MEANALT=1;MQM=60;MQMR=60;NS=1;NUMALT=1;ODDS=109.517;PAIRED=0.967742;PAIREDR=0.947674;PAO=0;PQA=0;PQR=0;PRO=0;QA=3174;QR=6167;RO=172;RPL=54;RPP=8.26386;RPPR=5.48477;RPR=39;RUN=1;SAF=65;SAP=34.9753;SAR=28;SRF=87;SRP=3.0608;SRR=85;TYPE=snp	GT:DP:AD:RO:QR:AO:QA	0/0/1:265:172	93:172:6167:93:3174
chrI	33552	.	G	A	4591.69	PASS	AB=0.650602;ABP=52.0646;AC=2;AF=0.666667;AN=3;AO=162;CIGAR=1X;DP=249;DPB=249;DPRA=0;EPP=3.49285;EPPR=3.63429;GTI=0;LEN=1;MEANALT=1;MQM=60;MQMR=60;NS=1;NUMALT=1;ODDS=103.972;PAIRED=0.962963;PAIREDR=0.942529;PAO=0;PQA=0;PQR=0;PRO=0;QA=5971;QR=3204;RO=87;RPL=94;RPP=12.0715;RPPR=7.22845;RPR=68;RUN=1;SAF=90;SAP=7.35324;SAR=72;SRF=53;SRP=12.0207;SRR=34;TYPE=snp	GT:DP:AD:RO:QR:AO:QA	0/1/1:249:87	162:87:3204:162:5971
chrI	33579	.	G	A	4203.34	PASS	AB=0.614504;ABP=32.8473;AC=2;AF=0.666667;AN=3;AO=161;CIGAR=1X;DP=262;DPB=262;DPRA=0;EPP=7.87925;EPPR=3.0103;GTI=0;LEN=1;MEANALT=2;MQM=60;MQMR=60;NS=1;NUMALT=1;ODDS=84.564;PAIRED=0.968944;PAIREDR=0.96;PAO=0;PQA=0;PQR=0;PRO=0;QA=5613;QR=3625;RO=100;RPL=72;RPP=6.90816;RPPR=7.26639;RPR=89;RUN=1;SAF=90;SAP=7.87925;SAR=71;SRF=59;SRP=10.0459;SRR=41;TYPE=snp	GT:DP:AD:RO:QR:AO:QA	0/1/1:262:100	161:100:3625:161:5613
chrI	33586	.	G	T	8396.91	PASS	AB=0;ABP=0;AC=3;AF=1;AN=3;AO=262;CIGAR=1X;DP=263;DPB=263;DPRA=0;EPP=4.20378;EPPR=0;GTI=0;LEN=1;MEANALT=2;MQM=60;MQMR=0;NS=1;NUMALT=1;ODDS=216.663;PAIRED=0.961832;PAIREDR=0;PAO=0;PQA=0;PQR=0;PRO=0;QA=9401;QR=0;RO=0;RPL=114;RPP=12.5913;RPPR=0;RPR=148;RUN=1;SAF=149;SAP=13.7516;SAR=113;SRF=0;SRP=0;SRR=0;TYPE=snp	GT:DP:AD:RO:QR:AO:QA	1/1/1:263:0	262:0:0:262:9401
chrI	33591	.	T	C	2576.23	PASS	AB=0.40293;ABP=25.3534;AC=1;AF=0.333333;AN=3;AO=110;CIGAR=1X;DP=273;DPB=273;DPRA=0;EPP=3.08926;EPPR=6.00773;GTI=0;LEN=1;MEANALT=1;MQM=60;MQMR=60;NS=1;NUMALT=1;ODDS=73.4736;PAIRED=0.954545;PAIREDR=0.969325;PAO=0;PQA=0;PQR=0;PRO=0;QA=3864;QR=6062;RO=163;RPL=47;RPP=8.06391;RPPR=7.81951;RPR=63;RUN=1;SAF=65;SAP=10.9066;SAR=45;SRF=93;SRP=10.0576;SRR=70;TYPE=snp	GT:DP:AD:RO:QR:AO:QA	0/0/1:273:163	110:163:6062:110:3864
chrI	33639	.	C	T	2828.06	PASS	AB=0.398649;ABP=29.4201;AC=1;AF=0.333333;AN=3;AO=118;CIGAR=1X;DP=296;DPB=296;DPRA=0;EPP=11.917;EPPR=7.89001;GTI=0;LEN=1;MEANALT=1;MQM=60;MQMR=60;NS=1;NUMALT=1;ODDS=83.1777;PAIRED=0.940678;PAIREDR=0.97191;PAO=0;PQA=0;PQR=0;PRO=0;QA=4211;QR=6286;RO=178;RPL=60;RPP=3.08391;RPPR=3.44947;RPR=58;RUN=1;SAF=58;SAP=3.08391;SAR=60;SRF=97;SRP=6.13332;SRR=81;TYPE=snp	GT:DP:AD:RO:QR:AO:QA	0/0/1:296:178	118:178:6286:118:4211
chrI	33676	.	G	A	5125.69	PASS	AB=0.61039;ABP=35.6106;AC=2;AF=0.666667;AN=3;AO=188;CIGAR=1X;DP=308;DPB=308;DPRA=0;EPP=3.0565;EPPR=11.7686;GTI=0;LEN=1;MEANALT=1;MQM=60;MQMR=60;NS=1;NUMALT=1;ODDS=94.268;PAIRED=0.968085;PAIREDR=0.95;PAO=0;PQA=0;PQR=0;PRO=0;QA=6790;QR=4389;RO=120;RPL=93;RPP=3.0565;RPPR=3.66174;RPR=95;RUN=1;SAF=102;SAP=5.9672;SAR=86;SRF=60;SRP=3.0103;SRR=60;TYPE=snp	GT:DP:AD:RO:QR:AO:QA	0/1/1:308:120	188:120:4389:188:6790
chrI	33707	.	G	A	5313.18	PASS	AB=0.613115;ABP=36.9066;AC=2;AF=0.666667;AN=3;AO=187;CIGAR=1X;DP=305;DPB=305;DPRA=0;EPP=4.97275;EPPR=10.3712;GTI=0;LEN=1;MEANALT=1;MQM=60;MQMR=60;NS=1;NUMALT=1;ODDS=95.6543;PAIRED=0.962567;PAIREDR=0.966102;PAO=0;PQA=0;PQR=0;PRO=0;QA=7002;QR=4279;RO=118;RPL=94;RPP=3.02191;RPPR=5.66023;RPR=93;RUN=1;SAF=112;SAP=18.9073;SAR=75;SRF=62;SRP=3.67278;SRR=56;TYPE=snp	GT:DP:AD:RO:QR:AO:QA	0/1/1:305:118	187:118:4279:187:7002
chrI	33732	.	A	T	3010.03	PASS	AB=0.394822;ABP=32.7011;AC=1;AF=0.333333;AN=3;AO=122;CIGAR=1X;DP=309;DPB=309;DPRA=0;EPP=10.1299;EPPR=3.5793;GTI=0;LEN=1;MEANALT=1;MQM=60;MQMR=60;NS=1;NUMALT=1;ODDS=90.1091;PAIRED=0.967213;PAIREDR=0.97861;PAO=0;PQA=0;PQR=0;PRO=0;QA=4452;QR=6959;RO=187;RPL=57;RPP=4.14943;RPPR=3.5793;RPR=65;RUN=1;SAF=64;SAP=3.65106;SAR=58;SRF=112;SRP=18.9073;SRR=75;TYPE=snp	GT:DP:AD:RO:QR:AO:QA	0/0/1:309:187	122:187:6959:122:4452
chrI	33767	.	C	A	10291.3	PASS	AB=0;ABP=0;AC=3;AF=1;AN=3;AO=301;CIGAR=1X;DP=301;DPB=301;DPRA=0;EPP=10.8666;EPPR=0;GTI=0;LEN=1;MEANALT=1;MQM=60;MQMR=0;NS=1;NUMALT=1;ODDS=248.29;PAIRED=0.983389;PAIREDR=0;PAO=0;PQA=0;PQR=0;PRO=0;QA=11500;QR=0;RO=0;RPL=160;RPP=5.61462;RPPR=0;RPR=141;RUN=1;SAF=160;SAP=5.61462;SAR=141;SRF=0;SRP=0;SRR=0;TYPE=snp	GT:DP:AD:RO:QR:AO:QA	1/1/1:301:0	301:0:0:301:11500
chrI	33941	.	A	G	1762.37	PASS	AB=0.306452;ABP=83.705;AC=1;AF=0.333333;AN=3;AO=76;CIGAR=1X;DP=248;DPB=248;DPRA=0;EPP=10.3247;EPPR=11.5447;GTI=0;LEN=1;MEANALT=1;MQM=60;MQMR=60;NS=1;NUMALT=1;ODDS=133.084;PAIRED=0.934211;PAIREDR=0.959302;PAO=0;PQA=0;PQR=0;PRO=0;QA=2779;QR=6308;RO=172;RPL=38;RPP=3.0103;RPPR=3.2123;RPR=38;RUN=1;SAF=32;SAP=7.12467;SAR=44;SRF=87;SRP=3.0608;SRR=85;TYPE=snp	GT:DP:AD:RO:QR:AO:QA	0/0/1:248:172	76:172:6308:76:2779
chrI	33987	.	A	C	8422.4	PASS	AB=0;ABP=0;AC=3;AF=1;AN=3;AO=260;CIGAR=1X;DP=260;DPB=260;DPRA=0;EPP=4.21296;EPPR=0;GTI=0;LEN=1;MEANALT=1;MQM=60;MQMR=0;NS=1;NUMALT=1;ODDS=215.042;PAIRED=0.946154;PAIREDR=0;PAO=0;PQA=0;PQR=0;PRO=0;QA=9452;QR=0;RO=0;RPL=131;RPP=3.04371;RPPR=0;RPR=129;RUN=1;SAF=95;SAP=43.9342;SAR=165;SRF=0;SRP=0;SRR=0;TYPE=snp	GT:DP:AD:RO:QR:AO:QA	1/1/1:260:0	260:0:0:260:9452
chrI	34051	.	A	G	8840.41	PASS	AB=0;ABP=0;AC=3;AF=1;AN=3;AO=264;CIGAR=1X;DP=264;DPB=264;DPRA=0;EPP=6.30041;EPPR=0;GTI=0;LEN=1;MEANALT=1;MQM=60;MQMR=0;NS=1;NUMALT=1;ODDS=218.285;PAIRED=0.954545;PAIREDR=0;PAO=0;PQA=0;PQR=0;PRO=0;QA=9891;QR=0;RO=0;RPL=137;RPP=3.83283;RPPR=0;RPR=127;RUN=1;SAF=111;SAP=17.5197;SAR=153;SRF=0;SRP=0;SRR=0;TYPE=snp	GT:DP:AD:RO:QR:AO:QA	1/1/1:264:0	264:0:0:264:9891
chrI	34223	.	C	T	1631.2	PASS	AB=0.339713;ABP=49.6502;AC=1;AF=0.333333;AN=3;AO=71;CIGAR=1X;DP=209;DPB=209;DPRA=0;EPP=8.17902;EPPR=3.26206;GTI=0;LEN=1;MEANALT=1;MQM=60;MQMR=60;NS=1;NUMALT=1;ODDS=92.8817;PAIRED=0.957746;PAIREDR=0.956522;PAO=0;PQA=0;PQR=0;PRO=0;QA=2549;QR=4792;RO=138;RPL=34;RPP=3.28556;RPPR=9.30442;RPR=37;RUN=1;SAF=24;SAP=19.1893;SAR=47;SRF=70;SRP=3.07324;SRR=68;TYPE=snp	GT:DP:AD:RO:QR:AO:QA	0/0/1:209:138	71:138:4792:71:2549
chrI	34331	.	C	G	1740.01	PASS	AB=0.323529;ABP=67.3881;AC=1;AF=0.333333;AN=3;AO=77;CIGAR=1X;DP=238;DPB=238;DPRA=0;EPP=3.0385;EPPR=3.02379;GTI=0;LEN=1;MEANALT=1;MQM=60;MQMR=60;NS=1;NUMALT=1;ODDS=116.449;PAIRED=0.948052;PAIREDR=0.968944;PAO=0;PQA=0;PQR=0;PRO=0;QA=2726;QR=5689;RO=161;RPL=41;RPP=3.71532;RPPR=3.02379;RPR=36;RUN=1;SAF=42;SAP=4.39215;SAR=35;SRF=88;SRP=6.04497;SRR=73;TYPE=snp	GT:DP:AD:RO:QR:AO:QA	0/0/1:238:161	77:161:5689:77:2726
chrI	34435	.	A	G	1553.16	PASS	AB=0.317972;ABP=65.4626;AC=1;AF=0.333333;AN=3;AO=69;CIGAR=1X;DP=217;DPB=217;DPRA=0;EPP=3.04177;EPPR=4.47751;GTI=0;LEN=1;MEANALT=1;MQM=60;MQMR=60;NS=1;NUMALT=1;ODDS=109.517;PAIRED=0.956522;PAIREDR=0.966216;PAO=0;PQA=0;PQR=0;PRO=0;QA=2451;QR=5343;RO=148;RPL=30;RPP=5.55942;RPPR=3.5385;RPR=39;RUN=1;SAF=37;SAP=3.79707;SAR=32;SRF=86;SRP=11.4614;SRR=62;TYPE=snp	GT:DP:AD:RO:QR:AO:QA	0/0/1:217:148	69:148:5343:69:2451
chrI	34609	.	T	A	1578.36	PASS	AB=0.330233;ABP=56.8325;AC=1;AF=0.333333;AN=3;AO=71;CIGAR=1X;DP=215;DPB=215;DPRA=0;EPP=3.28556;EPPR=3.0103;GTI=0;LEN=1;MEANALT=1;MQM=60;MQMR=60;NS=1;NUMALT=1;ODDS=101.199;PAIRED=0.943662;PAIREDR=0.958333;PAO=0;PQA=0;PQR=0;PRO=0;QA=2483;QR=5059;RO=144;RPL=33;RPP=3.7749;RPPR=7.89611;RPR=38;RUN=1;SAF=41;SAP=6.71098;SAR=30;SRF=69;SRP=3.55317;SRR=75;TYPE=snp	GT:DP:AD:RO:QR:AO:QA	0/0/1:215:144	71:144:5059:71:2483
chrI	34621	.	C	A	4284.91	PASS	AB=0.666667;ABP=58.7448;AC=2;AF=0.666667;AN=3;AO=154;CIGAR=1X;DP=231;DPB=231;DPRA=0;EPP=3.51792;EPPR=3.26411;GTI=0;LEN=1;MEANALT=1;MQM=60;MQMR=60;NS=1;NUMALT=1;ODDS=106.745;PAIRED=0.948052;PAIREDR=0.948052;PAO=0;PQA=0;PQR=0;PRO=0;QA=5548;QR=2767;RO=77;RPL=70;RPP=5.77399;RPPR=5.29458;RPR=84;RUN=1;SAF=76;SAP=3.0667;SAR=78;SRF=45;SRP=7.77626;SRR=32;TYPE=snp	GT:DP:AD:RO:QR:AO:QA	0/1/1:231:77	154:77:2767:154:5548
chrI	34747	.	C	T	2390.08	PASS	AB=0.356618;ABP=51.581;AC=1;AF=0.333333;AN=3;AO=97;CIGAR=1X;DP=272;DPB=272;DPRA=0;EPP=12.8827;EPPR=5.80219;GTI=0;LEN=1;MEANALT=1;MQM=60;MQMR=60;NS=1;NUMALT=1;ODDS=108.131;PAIRED=0.958763;PAIREDR=0.954286;PAO=0;PQA=0;PQR=0;PRO=0;QA=3595;QR=6404;RO=175;RPL=47;RPP=3.21178;RPPR=5.80219;RPR=50;RUN=1;SAF=49;SAP=3.03269;SAR=48;SRF=91;SRP=3.61831;SRR=84;TYPE=snp	GT:DP:AD:RO:QR:AO:QA	0/0/1:272:175	97:175:6404:97:3595
chrI	34954	.	T	C	2338.22	PASS	AB=0.348592;ABP=59.5603;AC=1;AF=0.333333;AN=3;AO=99;CIGAR=1X;DP=284;DPB=284;DPRA=0;EPP=12.6832;EPPR=3.96105;GTI=0;LEN=1;MEANALT=1;MQM=60;MQMR=60;NS=1;NUMALT=1;ODDS=119.221;PAIRED=0.959596;PAIREDR=0.951351;PAO=0;PQA=0;PQR=0;PRO=0;QA=3569;QR=6550;RO=185;RPL=55;RPP=5.66432;RPPR=3.11594;RPR=44;RUN=1;SAF=50;SAP=3.03223;SAR=49;SRF=84;SRP=6.40249;SRR=101;TYPE=snp	GT:DP:AD:RO:QR:AO:QA	0/0/1:284:185	99:185:6550:99:3569
chrI	34987	.	G	A	5717.28	PASS	AB=0.689189;ABP=95.0338;AC=2;AF=0.666667;AN=3;AO=204;CIGAR=1X;DP=296;DPB=296;DPRA=0;EPP=3.3935;EPPR=6.40913;GTI=0;LEN=1;MEANALT=1;MQM=60;MQMR=60;NS=1;NUMALT=1;ODDS=155.265;PAIRED=0.960784;PAIREDR=0.956522;PAO=0;PQA=0;PQR=0;PRO=0;QA=7323;QR=3295;RO=92;RPL=107;RPP=4.07475;RPPR=4.52089;RPR=97;RUN=1;SAF=94;SAP=5.73528;SAR=110;SRF=40;SRP=6.40913;SRR=52;TYPE=snp	GT:DP:AD:RO:QR:AO:QA	0/1/1:296:92	204:92:3295:204:7323
chrI	34993	.	A	G	2064.81	PASS	AB=0.308475;ABP=97.0019;AC=1;AF=0.333333;AN=3;AO=91;CIGAR=1X;DP=295;DPB=295;DPRA=0;EPP=3.60686;EPPR=4.07475;GTI=0;LEN=1;MEANALT=1;MQM=60;MQMR=60;NS=1;NUMALT=1;ODDS=156.651;PAIRED=0.956044;PAIREDR=0.960784;PAO=0;PQA=0;PQR=0;PRO=0;QA=3252;QR=7497;RO=204;RPL=46;RPP=3.03416;RPPR=4.07475;RPR=45;RUN=1;SAF=39;SAP=7.04303;SAR=52;SRF=100;SRP=3.18061;SRR=104;TYPE=snp	GT:DP:AD:RO:QR:AO:QA	0/0/1:295:204	91:204:7497:91:3252
chrI	35212	.	T	C	2361.61	PASS	AB=0.350554;ABP=55.5824;AC=1;AF=0.333333;AN=3;AO=95;CIGAR=1X;DP=271;DPB=271;DPRA=0;EPP=15.102;EPPR=6.16881;GTI=0;LEN=1;MEANALT=1;MQM=60;MQMR=60;NS=1;NUMALT=1;ODDS=112.29;PAIRED=0.957895;PAIREDR=0.965909;PAO=0;PQA=0;PQR=0;PRO=0;QA=3563;QR=6437;RO=176;RPL=55;RPP=8.15326;RPPR=3.0103;RPR=40;RUN=1;SAF=44;SAP=4.13032;SAR=51;SRF=84;SRP=3.79993;SRR=92;TYPE=snp	GT:DP:AD:RO:QR:AO:QA	0/0/1:271:176	95:176:6437:95:3563
chrI	35233	.	T	C	1897.36	PASS	AB=0.319231;ABP=76.807;AC=1;AF=0.333333;AN=3;AO=83;CIGAR=1X;DP=260;DPB=260;DPRA=0;EPP=3.24576;EPPR=27.8534;GTI=0;LEN=1;MEANALT=1;MQM=60;MQMR=60;NS=1;NUMALT=1;ODDS=130.312;PAIRED=0.963855;PAIREDR=0.960452;PAO=0;PQA=0;PQR=0;PRO=0;QA=2968;QR=6575;RO=177;RPL=48;RPP=7.43173;RPPR=3.12071;RPR=35;RUN=1;SAF=42;SAP=3.03646;SAR=41;SRF=85;SRP=3.61144;SRR=92;TYPE=snp	GT:DP:AD:RO:QR:AO:QA	0/0/1:260:177	83:177:6575:83:2968
chrI	35387	.	T	C	4711.93	PASS	AB=0.636364;ABP=47.4268;AC=2;AF=0.666667;AN=3;AO=175;CIGAR=1X;DP=275;DPB=275;DPRA=0;EPP=8.48241;EPPR=4.4284;GTI=0;LEN=1;MEANALT=2;MQM=60;MQMR=60;NS=1;NUMALT=1;ODDS=106.745;PAIRED=0.948571;PAIREDR=0.959184;PAO=0;PQA=0;PQR=0;PRO=0;QA=6188;QR=3132;RO=98;RPL=94;RPP=5.10732;RPPR=3.36483;RPR=81;RUN=1;SAF=80;SAP=5.80219;SAR=95;SRF=54;SRP=5.22609;SRR=44;TYPE=snp	GT:DP:AD:RO:QR:AO:QA	0/1/1:275:98	175:98:3132:175:6188
chrI	35430	.	A	G	2212.21	PASS	AB=0.374016;ABP=38.0274;AC=1;AF=0.333333;AN=3;AO=95;CIGAR=1X;DP=254;DPB=254;DPRA=0;EPP=13.0905;EPPR=6.95719;GTI=0;LEN=1;MEANALT=1;MQM=60;MQMR=60;NS=1;NUMALT=1;ODDS=88.7228;PAIRED=0.968421;PAIREDR=0.937107;PAO=0;PQA=0;PQR=0;PRO=0;QA=3365;QR=5688;RO=159;RPL=53;RPP=5.77607;RPPR=5.31834;RPR=42;RUN=1;SAF=54;SAP=6.87324;SAR=41;SRF=79;SRP=3.02396;SRR=80;TYPE=snp	GT:DP:AD:RO:QR:AO:QA	0/0/1:254:159	95:159:5688:95:3365
chrI	35439	.	T	C	4032.82	PASS	AB=0.628205;ABP=36.4176;AC=2;AF=0.666667;AN=3;AO=147;CIGAR=1X;DP=234;DPB=234;DPRA=0;EPP=3.02507;EPPR=8.75832;GTI=0;LEN=1;MEANALT=2;MQM=60;MQMR=60;NS=1;NUMALT=1;ODDS=85.9503;PAIRED=0.938776;PAIREDR=0.964706;PAO=0;PQA=0;PQR=0;PRO=0;QA=5300;QR=2830;RO=85;RPL=76;RPP=3.3796;RPPR=10.3933;RPR=71;RUN=1;SAF=73;SAP=3.02507;SAR=74;SRF=48;SRP=6.10145;SRR=37;TYPE=snp	GT:DP:AD:RO:QR:AO:QA	0/1/1:234:85	147:85:2830:147:5300
chrI	35483	.	A	G	3871	PASS	AB=0.649533;ABP=44.5727;AC=2;AF=0.666667;AN=3;AO=139;CIGAR=1X;DP=214;DPB=214;DPRA=0;EPP=3.77578;EPPR=3.27088;GTI=0;LEN=1;MEANALT=1;MQM=60;MQMR=60;NS=1;NUMALT=1;ODDS=88.7228;PAIRED=0.94964;PAIREDR=0.973333;PAO=0;PQA=0;PQR=0;PRO=0;QA=5048;QR=2729;RO=75;RPL=66;RPP=3.77578;RPPR=3.73412;RPR=73;RUN=1;SAF=64;SAP=4.90057;SAR=75;SRF=30;SRP=9.52472;SRR=45;TYPE=snp	GT:DP:AD:RO:QR:AO:QA	0/1/1:214:75	139:75:2729:139:5048
chrI	35498	.	G	A	C	5990.81	PASS	AB=0.341346	0.658654;ABP=48.4859	48.4859;AC=1	2;AF=0.333333	0.666667;AN=3;AO=71	137;CIGAR=1X	1X;DP=208;DPB=208;DPRA=0	0;EPP=3.7749	4.29416;EPPR=0;GTI=0;LEN=1	1;MEANALT=2	2;MQM=60	60;MQMR=0;NS=1;NUMALT=2;ODDS=91.4954;PAIRED=0.971831	0.934307;PAIREDR=0;PAO=0	0;PQA=0	0;PQR=0;PRO=0;QA=2534	4884;QR=0;RO=0;RPL=36	77;RPP=3.04088	7.591;RPPR=0;RPR=35	60;RUN=1	1;SAF=33	67;SAP=3.7749	3.15295;SAR=38	70;SRF=0;SRP=0;SRR=0;TYPE=snp	snp	GT:DP:AD:RO:QR:AO:QA	1/2/2:208:0	71	137:0:0:71	137:2534	4884
chrI	35509	.	C	T	5960.88	PASS	AB=0;ABP=0;AC=3;AF=1;AN=3;AO=196;CIGAR=1X;DP=196;DPB=196;DPRA=0;EPP=40.2799;EPPR=0;GTI=0;LEN=1;MEANALT=1;MQM=60;MQMR=0;NS=1;NUMALT=1;ODDS=163.142;PAIRED=0.954082;PAIREDR=0;PAO=0;PQA=0;PQR=0;PRO=0;QA=6766;QR=0;RO=0;RPL=132;RPP=54.2393;RPPR=0;RPR=64;RUN=1;SAF=95;SAP=3.40914;SAR=101;SRF=0;SRP=0;SRR=0;TYPE=snp	GT:DP:AD:RO:QR:AO:QA	1/1/1:196:0	196:0:0:196:6766
chrI	35568	.	G	A	6503.68	PASS	AB=0;ABP=0;AC=3;AF=1;AN=3;AO=212;CIGAR=1X;DP=215;DPB=215;DPRA=0;EPP=53.2;EPPR=9.52472;GTI=0;LEN=1;MEANALT=1;MQM=59.4009;MQMR=53.3333;NS=1;NUMALT=1;ODDS=158.479;PAIRED=0.962264;PAIREDR=1;PAO=0;PQA=0;PQR=0;PRO=0;QA=7541;QR=65;RO=3;RPL=52;RPP=122.482;RPPR=3.73412;RPR=160;RUN=1;SAF=87;SAP=17.8009;SAR=125;SRF=1;SRP=3.73412;SRR=2;TYPE=snp	GT:DP:AD:RO:QR:AO:QA	1/1/1:215:3	212:3:65:212:7541
chrI	35650	.	T	C	4420.3	PASS	AB=0.613636;ABP=32.6213;AC=2;AF=0.666667;AN=3;AO=162;CIGAR=1X;DP=264;DPB=264;DPRA=0;EPP=7.35324;EPPR=3.09716;GTI=0;LEN=1;MEANALT=2;MQM=60;MQMR=60;NS=1;NUMALT=1;ODDS=85.9503;PAIRED=0.950617;PAIREDR=0.94;PAO=0;PQA=0;PQR=0;PRO=0;QA=5891;QR=3645;RO=100;RPL=96;RPP=15.074;RPPR=4.40004;RPR=66;RUN=1;SAF=104;SAP=31.3735;SAR=58;SRF=55;SRP=5.18177;SRR=45;TYPE=snp	GT:DP:AD:RO:QR:AO:QA	0/1/1:264:100	162:100:3645:162:5891
chrI	35776	.	A	T	4595.03	PASS	AB=0.704348;ABP=86.4326;AC=2;AF=0.666667;AN=3;AO=162;CIGAR=1X;DP=230;DPB=230;DPRA=0;EPP=5.63751;EPPR=3.52123;GTI=0;LEN=1;MEANALT=1;MQM=60;MQMR=60;NS=1;NUMALT=1;ODDS=130.312;PAIRED=0.962963;PAIREDR=0.985294;PAO=0;PQA=0;PQR=0;PRO=0;QA=5874;QR=2493;RO=68;RPL=77;RPP=3.86817;RPPR=5.05404;RPR=85;RUN=1;SAF=69;SAP=10.7311;SAR=93;SRF=28;SRP=7.60871;SRR=40;TYPE=snp	GT:DP:AD:RO:QR:AO:QA	0/1/1:230:68	162:68:2493:162:5874
chrI	35860	.	G	A	2150.08	PASS	AB=0.359848;ABP=48.0519;AC=1;AF=0.333333;AN=3;AO=95;CIGAR=1X;DP=264;DPB=264;DPRA=0;EPP=3.03316;EPPR=6.72365;GTI=0;LEN=1;MEANALT=1;MQM=60;MQMR=60;NS=1;NUMALT=1;ODDS=102.586;PAIRED=0.989474;PAIREDR=0.982249;PAO=0;PQA=0;PQR=0;PRO=0;QA=3295;QR=5894;RO=169;RPL=49;RPP=3.21602;RPPR=3.6399;RPR=46;RUN=1;SAF=50;SAP=3.58174;SAR=45;SRF=77;SRP=5.90131;SRR=92;TYPE=snp	GT:DP:AD:RO:QR:AO:QA	0/0/1:264:169	95:169:5894:95:3295
chrI	35869	.	C	T	1917.13	PASS	AB=0.330739;ABP=66.9631;AC=1;AF=0.333333;AN=3;AO=85;CIGAR=1X;DP=257;DPB=257;DPRA=0;EPP=4.26209;EPPR=3.81829;GTI=0;LEN=1;MEANALT=1;MQM=60;MQMR=60;NS=1;NUMALT=1;ODDS=120.608;PAIRED=0.976471;PAIREDR=0.982558;PAO=0;PQA=0;PQR=0;PRO=0;QA=2987;QR=6081;RO=172;RPL=40;RPP=3.64897;RPPR=3.0608;RPR=45;RUN=1;SAF=43;SAP=3.03585;SAR=42;SRF=85;SRP=3.0608;SRR=87;TYPE=snp	GT:DP:AD:RO:QR:AO:QA	0/0/1:257:172	85:172:6081:85:2987
chrI	35905	.	G	A	2022.13	PASS	AB=0.344262;ABP=54.4137;AC=1;AF=0.333333;AN=3;AO=84;CIGAR=1X;DP=244;DPB=244;DPRA=0;EPP=9.62812;EPPR=6.48466;GTI=0;LEN=1;MEANALT=1;MQM=60;MQMR=60;NS=1;NUMALT=1;ODDS=105.358;PAIRED=0.964286;PAIREDR=0.975;PAO=0;PQA=0;PQR=0;PRO=0;QA=3083;QR=5704;RO=160;RPL=46;RPP=4.66476;RPPR=8.43898;RPR=38;RUN=1;SAF=40;SAP=3.42391;SAR=44;SRF=70;SRP=8.43898;SRR=90;TYPE=snp	GT:DP:AD:RO:QR:AO:QA	0/0/1:244:160	84:160:5704:84:3083
chrI	35947	.	A	G	4572.22	PASS	AB=0.703863;ABP=87.1199;AC=2;AF=0.666667;AN=3;AO=164;CIGAR=1X;DP=233;DPB=233;DPRA=0;EPP=3.48696;EPPR=4.55236;GTI=0;LEN=1;MEANALT=1;MQM=60;MQMR=60;NS=1;NUMALT=1;ODDS=131.698;PAIRED=0.969512;PAIREDR=0.971014;PAO=0;PQA=0;PQR=0;PRO=0;QA=5850;QR=2408;RO=69;RPL=82;RPP=3.0103;RPPR=3.29354;RPR=82;RUN=1;SAF=73;SAP=7.30028;SAR=91;SRF=28;SRP=8.32883;SRR=41;TYPE=snp	GT:DP:AD:RO:QR:AO:QA	0/1/1:233:69	164:69:2408:164:5850
chrI	35953	.	T	C	1941.97	PASS	AB=0.359649;ABP=42.0206;AC=1;AF=0.333333;AN=3;AO=82;CIGAR=1X;DP=228;DPB=228;DPRA=0;EPP=6.82362;EPPR=6.81781;GTI=0;LEN=1;MEANALT=1;MQM=60;MQMR=60;NS=1;NUMALT=1;ODDS=88.7228;PAIRED=0.963415;PAIREDR=0.965753;PAO=0;PQA=0;PQR=0;PRO=0;QA=2953;QR=5218;RO=146;RPL=44;RPP=3.96363;RPPR=3.24827;RPR=38;RUN=1;SAF=39;SAP=3.434;SAR=43;SRF=64;SRP=7.82918;SRR=82;TYPE=snp	GT:DP:AD:RO:QR:AO:QA	0/0/1:228:146	82:146:5218:82:2953
chrI	36046	.	A	G	1832.44	PASS	AB=0.330709;ABP=66.2395;AC=1;AF=0.333333;AN=3;AO=84;CIGAR=1X;DP=254;DPB=254;DPRA=0;EPP=15.5221;EPPR=3.21467;GTI=0;LEN=1;MEANALT=1;MQM=60;MQMR=60;NS=1;NUMALT=1;ODDS=119.221;PAIRED=0.928571;PAIREDR=0.970588;PAO=0;PQA=0;PQR=0;PRO=0;QA=2909;QR=6001;RO=170;RPL=48;RPP=6.73282;RPPR=5.51388;RPR=36;RUN=1;SAF=51;SAP=11.386;SAR=33;SRF=91;SRP=4.84966;SRR=79;TYPE=snp	GT:DP:AD:RO:QR:AO:QA	0/0/1:254:170	84:170:6001:84:2909
chrI	36070	.	G	C	8414.09	PASS	AB=0;ABP=0;AC=3;AF=1;AN=3;AO=255;CIGAR=1X;DP=255;DPB=255;DPRA=0;EPP=6.08442;EPPR=0;GTI=0;LEN=1;MEANALT=1;MQM=60;MQMR=0;NS=1;NUMALT=1;ODDS=210.987;PAIRED=0.94902;PAIREDR=0;PAO=0;PQA=0;PQR=0;PRO=0;QA=9404;QR=0;RO=0;RPL=137;RPP=6.08442;RPPR=0;RPR=118;RUN=1;SAF=133;SAP=4.04068;SAR=122;SRF=0;SRP=0;SRR=0;TYPE=snp	GT:DP:AD:RO:QR:AO:QA	1/1/1:255:0	255:0:0:255:9404
chrI	36107	.	G	A	2062.57	PASS	AB=0.361702;ABP=42.0506;AC=1;AF=0.333333;AN=3;AO=85;CIGAR=1X;DP=235;DPB=235;DPRA=0;EPP=3.03585;EPPR=3.0103;GTI=0;LEN=1;MEANALT=1;MQM=60;MQMR=60;NS=1;NUMALT=1;ODDS=90.1091;PAIRED=0.952941;PAIREDR=0.96;PAO=0;PQA=0;PQR=0;PRO=0;QA=3111;QR=5118;RO=150;RPL=41;RPP=3.24022;RPPR=3.93679;RPR=44;RUN=1;SAF=49;SAP=7.3277;SAR=36;SRF=68;SRP=5.84769;SRR=82;TYPE=snp	GT:DP:AD:RO:QR:AO:QA	0/0/1:235:150	85:150:5118:85:3111
chrI	36142	.	G	A	2404.28	PASS	AB=0.385542;ABP=31.3441;AC=1;AF=0.333333;AN=3;AO=96;CIGAR=1X;DP=249;DPB=249;DPRA=0;EPP=4.45795;EPPR=3.02449;GTI=0;LEN=1;MEANALT=1;MQM=60;MQMR=60;NS=1;NUMALT=1;ODDS=79.0188;PAIRED=0.958333;PAIREDR=0.96732;PAO=0;PQA=0;PQR=0;PRO=0;QA=3573;QR=5531;RO=153;RPL=36;RPP=16.0391;RPPR=5.40885;RPR=60;RUN=1;SAF=46;SAP=3.37221;SAR=50;SRF=88;SRP=10.5182;SRR=65;TYPE=snp	GT:DP:AD:RO:QR:AO:QA	0/0/1:249:153	96:153:5531:96:3573
chrI	36175	.	G	A	4928.24	PASS	AB=0.700405;ABP=89.1747;AC=2;AF=0.666667;AN=3;AO=173;CIGAR=1X;DP=247;DPB=247;DPRA=0;EPP=3.02285;EPPR=4.88833;GTI=0;LEN=1;MEANALT=1;MQM=60;MQMR=60;NS=1;NUMALT=1;ODDS=137.243;PAIRED=0.959538;PAIREDR=0.972973;PAO=0;PQA=0;PQR=0;PRO=0;QA=6287;QR=2650;RO=74;RPL=83;RPP=3.62534;RPPR=3.47981;RPR=90;RUN=1;SAF=91;SAP=4.027;SAR=82;SRF=42;SRP=5.94472;SRR=32;TYPE=snp	GT:DP:AD:RO:QR:AO:QA	0/1/1:247:74	173:74:2650:173:6287
chrI	36190	.	T	C	7892.06	PASS	AB=0;ABP=0;AC=3;AF=1;AN=3;AO=243;CIGAR=1X;DP=243;DPB=243;DPRA=0;EPP=9.52472;EPPR=0;GTI=0;LEN=1;MEANALT=1;MQM=60;MQMR=0;NS=1;NUMALT=1;ODDS=201.256;PAIRED=0.958848;PAIREDR=0;PAO=0;PQA=0;PQR=0;PRO=0;QA=8826;QR=0;RO=0;RPL=131;RPP=6.23623;RPPR=0;RPR=112;RUN=1;SAF=125;SAP=3.44817;SAR=118;SRF=0;SRP=0;SRR=0;TYPE=snp	GT:DP:AD:RO:QR:AO:QA	1/1/1:243:0	243:0:0:243:8826
chrI	36235	.	T	C	1719.91	PASS	AB=0.343891;ABP=49.7903;AC=1;AF=0.333333;AN=3;AO=76;CIGAR=1X;DP=221;DPB=221;DPRA=0;EPP=4.83891;EPPR=3.14508;GTI=0;LEN=1;MEANALT=1;MQM=60;MQMR=60;NS=1;NUMALT=1;ODDS=95.6543;PAIRED=0.973684;PAIREDR=0.965517;PAO=0;PQA=0;PQR=0;PRO=0;QA=2693;QR=5227;RO=145;RPL=46;RPP=10.3247;RPPR=8.41652;RPR=30;RUN=1;SAF=26;SAP=19.4678;SAR=50;SRF=69;SRP=3.74411;SRR=76;TYPE=snp	GT:DP:AD:RO:QR:AO:QA	0/0/1:221:145	76:145:5227:76:2693
chrI	36257	.	A	G	6874.91	PASS	AB=0;ABP=0;AC=3;AF=1;AN=3;AO=214;CIGAR=1X;DP=215;DPB=215;DPRA=0;EPP=8.85501;EPPR=0;GTI=0;LEN=1;MEANALT=2;MQM=60;MQMR=0;NS=1;NUMALT=1;ODDS=177.739;PAIRED=0.953271;PAIREDR=0;PAO=0;PQA=0;PQR=0;PRO=0;QA=7703;QR=0;RO=0;RPL=99;RPP=5.60795;RPPR=0;RPR=115;RUN=1;SAF=92;SAP=12.1427;SAR=122;SRF=0;SRP=0;SRR=0;TYPE=snp	GT:DP:AD:RO:QR:AO:QA	1/1/1:215:0	214:0:0:214:7703
chrI	36297	.	T	C	1976.26	PASS	AB=0.352174;ABP=46.6663;AC=1;AF=0.333333;AN=3;AO=81;CIGAR=1X;DP=230;DPB=230;DPRA=0;EPP=7.5409;EPPR=5.12308;GTI=0;LEN=1;MEANALT=2;MQM=60;MQMR=60;NS=1;NUMALT=1;ODDS=92.8817;PAIRED=0.962963;PAIREDR=0.939189;PAO=0;PQA=0;PQR=0;PRO=0;QA=2993;QR=5447;RO=148;RPL=42;RPP=3.25157;RPPR=12.9286;RPR=39;RUN=1;SAF=35;SAP=6.2541;SAR=46;SRF=67;SRP=5.88603;SRR=81;TYPE=snp	GT:DP:AD:RO:QR:AO:QA	0/0/1:230:148	81:148:5447:81:2993
chrI	36409	.	T	C	1854.41	PASS	AB=0.324;ABP=70.2738;AC=1;AF=0.333333;AN=3;AO=81;CIGAR=1X;DP=250;DPB=250;DPRA=0;EPP=4.32391;EPPR=3.12594;GTI=0;LEN=1;MEANALT=1;MQM=60;MQMR=60;NS=1;NUMALT=1;ODDS=121.994;PAIRED=0.975309;PAIREDR=0.970414;PAO=0;PQA=0;PQR=0;PRO=0;QA=2892;QR=6027;RO=169;RPL=38;RPP=3.68051;RPPR=3.6399;RPR=43;RUN=1;SAF=44;SAP=4.32391;SAR=37;SRF=85;SRP=3.02315;SRR=84;TYPE=snp	GT:DP:AD:RO:QR:AO:QA	0/0/1:250:169	81:169:6027:81:2892
chrI	36444	.	A	G	2147.66	PASS	AB=0.329588;ABP=70.3585;AC=1;AF=0.333333;AN=3;AO=88;CIGAR=1X;DP=267;DPB=267;DPRA=0;EPP=5.47788;EPPR=3.02243;GTI=0;LEN=1;MEANALT=1;MQM=60;MQMR=60;NS=1;NUMALT=1;ODDS=126.153;PAIRED=0.977273;PAIREDR=0.988827;PAO=0;PQA=0;PQR=0;PRO=0;QA=3276;QR=6593;RO=179;RPL=42;RPP=3.40511;RPPR=5.06046;RPR=46;RUN=1;SAF=47;SAP=3.89863;SAR=41;SRF=99;SRP=7.38964;SRR=80;TYPE=snp	GT:DP:AD:RO:QR:AO:QA	0/0/1:267:179	88:179:6593:88:3276
chrI	36487	.	C	G	2016.34	PASS	AB=0.334601;ABP=65.5041;AC=1;AF=0.333333;AN=3;AO=88;CIGAR=1X;DP=263;DPB=263;DPRA=0;EPP=5.47788;EPPR=3.02271;GTI=0;LEN=1;MEANALT=1;MQM=60;MQMR=59.9943;NS=1;NUMALT=1;ODDS=120.608;PAIRED=0.954545;PAIREDR=0.965714;PAO=0;PQA=0;PQR=0;PRO=0;QA=3123;QR=6333;RO=175;RPL=48;RPP=4.58955;RPPR=16.5231;RPR=40;RUN=1;SAF=41;SAP=3.89863;SAR=47;SRF=94;SRP=5.10732;SRR=81;TYPE=snp	GT:DP:AD:RO:QR:AO:QA	0/0/1:263:175	88:175:6333:88:3123
chrI	36562	.	C	T	1985.08	PASS	AB=0.333333;ABP=63.0877;AC=1;AF=0.333333;AN=3;AO=83;CIGAR=1X;DP=249;DPB=249;DPRA=0;EPP=7.43173;EPPR=3.06262;GTI=0;LEN=1;MEANALT=1;MQM=60;MQMR=60;NS=1;NUMALT=1;ODDS=115.062;PAIRED=0.975904;PAIREDR=0.945783;PAO=0;PQA=0;PQR=0;PRO=0;QA=3045;QR=5877;RO=166;RPL=38;RPP=4.29225;RPPR=5.57421;RPR=45;RUN=1;SAF=40;SAP=3.24576;SAR=43;SRF=78;SRP=4.31842;SRR=88;TYPE=snp	GT:DP:AD:RO:QR:AO:QA	0/0/1:249:166	83:166:5877:83:3045
chrI	36599	.	G	A	1621.94	PASS	AB=0.315126;ABP=73.6653;AC=1;AF=0.333333;AN=3;AO=75;CIGAR=1X;DP=238;DPB=238;DPRA=0;EPP=3.03925;EPPR=3.06392;GTI=0;LEN=1;MEANALT=2;MQM=60;MQMR=60;NS=1;NUMALT=1;ODDS=120.608;PAIRED=0.96;PAIREDR=0.962963;PAO=0;PQA=0;PQR=0;PRO=0;QA=2594;QR=5761;RO=162;RPL=44;RPP=7.90335;RPPR=7.35324;RPR=31;RUN=1;SAF=43;SAP=6.51361;SAR=32;SRF=68;SRP=12.0715;SRR=94;TYPE=snp	GT:DP:AD:RO:QR:AO:QA	0/0/1:238:162	75:162:5761:75:2594
chrI	36752	.	A	G	1527.29	PASS	AB=0.294372;ABP=87.8481;AC=1;AF=0.333333;AN=3;AO=68;CIGAR=1X;DP=231;DPB=231;DPRA=0;EPP=3.52123;EPPR=5.63751;GTI=0;LEN=1;MEANALT=2;MQM=60;MQMR=60;NS=1;NUMALT=1;ODDS=130.312;PAIRED=0.985294;PAIREDR=0.962963;PAO=0;PQA=0;PQR=0;PRO=0;QA=2457;QR=6009;RO=162;RPL=35;RPP=3.13803;RPPR=3.49285;RPR=33;RUN=1;SAF=25;SAP=13.3567;SAR=43;SRF=80;SRP=3.06392;SRR=82;TYPE=snp	GT:DP:AD:RO:QR:AO:QA	0/0/1:231:162	68:162:6009:68:2457
chrI	36783	.	G	A	1795.36	PASS	AB=0.299611;ABP=92.649;AC=1;AF=0.333333;AN=3;AO=77;CIGAR=1X;DP=257;DPB=257;DPRA=0;EPP=6.42261;EPPR=4.74748;GTI=0;LEN=1;MEANALT=1;MQM=60;MQMR=60;NS=1;NUMALT=1;ODDS=142.788;PAIRED=0.974026;PAIREDR=0.972222;PAO=0;PQA=0;PQR=0;PRO=0;QA=2831;QR=6453;RO=180;RPL=42;RPP=4.39215;RPPR=3.0103;RPR=35;RUN=1;SAF=38;SAP=3.0385;SAR=39;SRF=88;SRP=3.20332;SRR=92;TYPE=snp	GT:DP:AD:RO:QR:AO:QA	0/0/1:257:180	77:180:6453:77:2831
chrI	36956	.	A	G	2170.26	PASS	AB=0.354717;ABP=51.5939;AC=1;AF=0.333333;AN=3;AO=94;CIGAR=1X;DP=265;DPB=265;DPRA=0;EPP=16.3163;EPPR=7.59452;GTI=0;LEN=1;MEANALT=1;MQM=60;MQMR=60;NS=1;NUMALT=1;ODDS=106.745;PAIRED=0.946809;PAIREDR=0.964912;PAO=0;PQA=0;PQR=0;PRO=0;QA=3334;QR=6272;RO=171;RPL=50;RPP=3.84193;RPPR=3.32777;RPR=44;RUN=1;SAF=53;SAP=6.33681;SAR=41;SRF=84;SRP=3.12459;SRR=87;TYPE=snp	GT:DP:AD:RO:QR:AO:QA	0/0/1:265:171	94:171:6272:94:3334
chrI	36963	.	C	T	8901.08	PASS	AB=0;ABP=0;AC=3;AF=1;AN=3;AO=273;CIGAR=1X;DP=273;DPB=273;DPRA=0;EPP=10.6542;EPPR=0;GTI=0;LEN=1;MEANALT=1;MQM=60;MQMR=0;NS=1;NUMALT=1;ODDS=225.584;PAIRED=0.96337;PAIREDR=0;PAO=0;PQA=0;PQR=0;PRO=0;QA=9950;QR=0;RO=0;RPL=140;RPP=3.40005;RPPR=0;RPR=133;RUN=1;SAF=147;SAP=6.51806;SAR=126;SRF=0;SRP=0;SRR=0;TYPE=snp	GT:DP:AD:RO:QR:AO:QA	1/1/1:273:0	273:0:0:273:9950
chrI	36986	.	G	A	2583.79	PASS	AB=0.381481;ABP=35.9523;AC=1;AF=0.333333;AN=3;AO=103;CIGAR=1X;DP=270;DPB=270;DPRA=0;EPP=7.75381;EPPR=3.33537;GTI=0;LEN=1;MEANALT=1;MQM=60;MQMR=60;NS=1;NUMALT=1;ODDS=88.7228;PAIRED=0.961165;PAIREDR=0.964072;PAO=0;PQA=0;PQR=0;PRO=0;QA=3827;QR=6066;RO=167;RPL=54;RPP=3.53736;RPPR=3.64744;RPR=49;RUN=1;SAF=53;SAP=3.20004;SAR=50;SRF=93;SRP=7.70432;SRR=74;TYPE=snp	GT:DP:AD:RO:QR:AO:QA	0/0/1:270:167	103:167:6066:103:3827
chrI	36991	.	T	C	2530.2	PASS	AB=0.369963;ABP=43.107;AC=1;AF=0.333333;AN=3;AO=101;CIGAR=1X;DP=273;DPB=273;DPRA=0;EPP=7.84774;EPPR=5.48477;GTI=0;LEN=1;MEANALT=1;MQM=60;MQMR=60;NS=1;NUMALT=1;ODDS=98.4269;PAIRED=0.950495;PAIREDR=0.959302;PAO=0;PQA=0;PQR=0;PRO=0;QA=3765;QR=6306;RO=172;RPL=55;RPP=4.75178;RPPR=3.46479;RPR=46;RUN=1;SAF=51;SAP=3.0318;SAR=50;SRF=96;SRP=8.06024;SRR=76;TYPE=snp	GT:DP:AD:RO:QR:AO:QA	0/0/1:273:172	101:172:6306:101:3765
chrI	37013	.	A	G	1979.63	PASS	AB=0.306273;ABP=91.3516;AC=1;AF=0.333333;AN=3;AO=83;CIGAR=1X;DP=271;DPB=271;DPRA=0;EPP=3.03646;EPPR=7.63045;GTI=0;LEN=1;MEANALT=1;MQM=60;MQMR=60;NS=1;NUMALT=1;ODDS=145.561;PAIRED=0.975904;PAIREDR=0.952128;PAO=0;PQA=0;PQR=0;PRO=0;QA=3087;QR=7033;RO=188;RPL=33;RPP=10.5712;RPPR=5.27418;RPR=50;RUN=1;SAF=44;SAP=3.66436;SAR=39;SRF=95;SRP=3.0565;SRR=93;TYPE=snp	GT:DP:AD:RO:QR:AO:QA	0/0/1:271:188	83:188:7033:83:3087
chrI	37076	.	A	G	1877.48	PASS	AB=0.30566;ABP=89.9429;AC=1;AF=0.333333;AN=3;AO=81;CIGAR=1X;DP=265;DPB=265;DPRA=0;EPP=10.7579;EPPR=4.19045;GTI=0;LEN=1;MEANALT=1;MQM=60;MQMR=60;NS=1;NUMALT=1;ODDS=142.788;PAIRED=0.987654;PAIREDR=0.945652;PAO=0;PQA=0;PQR=0;PRO=0;QA=2958;QR=6455;RO=184;RPL=39;RPP=3.25157;RPPR=3.43515;RPR=42;RUN=1;SAF=35;SAP=6.2541;SAR=46;SRF=88;SRP=3.76559;SRR=96;TYPE=snp	GT:DP:AD:RO:QR:AO:QA	0/0/1:265:184	81:184:6455:81:2958
chrI	37210	.	G	A	2427.8	PASS	AB=0.347826;ABP=58.5245;AC=1;AF=0.333333;AN=3;AO=96;CIGAR=1X;DP=276;DPB=276;DPRA=0;EPP=3.10078;EPPR=3.44459;GTI=0;LEN=1;MEANALT=1;MQM=60;MQMR=60;NS=1;NUMALT=1;ODDS=116.449;PAIRED=0.958333;PAIREDR=0.977778;PAO=0;PQA=0;PQR=0;PRO=0;QA=3632;QR=6681;RO=180;RPL=45;RPP=3.8246;RPPR=4.21667;RPR=51;RUN=1;SAF=44;SAP=4.45795;SAR=52;SRF=98;SRP=6.09862;SRR=82;TYPE=snp	GT:DP:AD:RO:QR:AO:QA	0/0/1:276:180	96:180:6681:96:3632
chrI	37337	.	C	T	8461.13	PASS	AB=0;ABP=0;AC=3;AF=1;AN=3;AO=258;CIGAR=1X;DP=258;DPB=258;DPRA=0;EPP=3.14496;EPPR=0;GTI=0;LEN=1;MEANALT=1;MQM=60;MQMR=0;NS=1;NUMALT=1;ODDS=213.42;PAIRED=0.976744;PAIREDR=0;PAO=0;PQA=0;PQR=0;PRO=0;QA=9457;QR=0;RO=0;RPL=114;RPP=10.5852;RPPR=0;RPR=144;RUN=1;SAF=133;SAP=3.54896;SAR=125;SRF=0;SRP=0;SRR=0;TYPE=snp	GT:DP:AD:RO:QR:AO:QA	1/1/1:258:0	258:0:0:258:9457
chrI	37379	.	C	T	1726.68	PASS	AB=0.284211;ABP=118.281;AC=1;AF=0.333333;AN=3;AO=81;CIGAR=1X;DP=285;DPB=285;DPRA=0;EPP=3.25157;EPPR=6.45911;GTI=0;LEN=1;MEANALT=1;MQM=60;MQMR=60;NS=1;NUMALT=1;ODDS=170.514;PAIRED=0.987654;PAIREDR=0.970588;PAO=0;PQA=0;PQR=0;PRO=0;QA=2824;QR=7451;RO=204;RPL=43;RPP=3.68051;RPPR=4.07475;RPR=38;RUN=1;SAF=43;SAP=3.68051;SAR=38;SRF=122;SRP=20.0415;SRR=82;TYPE=snp	GT:DP:AD:RO:QR:AO:QA	0/0/1:285:204	81:204:7451:81:2824
chrI	37447	.	C	A	2268.52	PASS	AB=0.35461;ABP=54.7868;AC=1;AF=0.333333;AN=3;AO=100;CIGAR=1X;DP=282;DPB=282;DPRA=0;EPP=3.09716;EPPR=3.05802;GTI=0;LEN=1;MEANALT=1;MQM=60;MQMR=60;NS=1;NUMALT=1;ODDS=113.676;PAIRED=0.97;PAIREDR=0.983516;PAO=0;PQA=0;PQR=0;PRO=0;QA=3498;QR=6540;RO=182;RPL=53;RPP=3.79203;RPPR=11.0758;RPR=47;RUN=1;SAF=64;SAP=20.0346;SAR=36;SRF=98;SRP=5.34881;SRR=84;TYPE=snp	GT:DP:AD:RO:QR:AO:QA	0/0/1:282:182	100:182:6540:100:3498
chrI	37458	.	A	G	5341.29	PASS	AB=0.660839;ABP=67.2737;AC=2;AF=0.666667;AN=3;AO=189;CIGAR=1X;DP=286;DPB=286;DPRA=0;EPP=3.29753;EPPR=3.03269;GTI=0;LEN=1;MEANALT=1;MQM=60;MQMR=60;NS=1;NUMALT=1;ODDS=127.539;PAIRED=0.978836;PAIREDR=0.979381;PAO=0;PQA=0;PQR=0;PRO=0;QA=6916;QR=3524;RO=97;RPL=93;RPP=3.1137;RPPR=4.10723;RPR=96;RUN=1;SAF=114;SAP=20.4855;SAR=75;SRF=52;SRP=4.10723;SRR=45;TYPE=snp	GT:DP:AD:RO:QR:AO:QA	0/1/1:286:97	189:97:3524:189:6916
chrI	37467	.	A	G	2207.09	PASS	AB=0.339223;ABP=66.5508;AC=1;AF=0.333333;AN=3;AO=96;CIGAR=1X;DP=283;DPB=283;DPRA=0;EPP=3.37221;EPPR=7.20229;GTI=0;LEN=1;MEANALT=1;MQM=60;MQMR=60;NS=1;NUMALT=1;ODDS=126.153;PAIRED=0.979167;PAIREDR=0.973262;PAO=0;PQA=0;PQR=0;PRO=0;QA=3401;QR=6622;RO=187;RPL=42;RPP=6.26751;RPPR=3.5793;RPR=54;RUN=1;SAF=50;SAP=3.37221;SAR=46;SRF=112;SRP=18.9073;SRR=75;TYPE=snp	GT:DP:AD:RO:QR:AO:QA	0/0/1:283:187	96:187:6622:96:3401
chrI	37508	.	C	T	2077.79	PASS	AB=0.333333;ABP=67.4306;AC=1;AF=0.333333;AN=3;AO=89;CIGAR=1X;DP=267;DPB=267;DPRA=0;EPP=3.62026;EPPR=3.79105;GTI=0;LEN=1;MEANALT=1;MQM=60;MQMR=60;NS=1;NUMALT=1;ODDS=123.38;PAIRED=0.966292;PAIREDR=0.960674;PAO=0;PQA=0;PQR=0;PRO=0;QA=3209;QR=6592;RO=178;RPL=48;RPP=4.20583;RPPR=11.257;RPR=41;RUN=1;SAF=54;SAP=11.8182;SAR=35;SRF=101;SRP=10.0371;SRR=77;TYPE=snp	GT:DP:AD:RO:QR:AO:QA	0/0/1:267:178	89:178:6592:89:3209
chrI	37694	.	T	C	2731.99	PASS	AB=0.386282;ABP=34.1243;AC=1;AF=0.333333;AN=3;AO=107;CIGAR=1X;DP=277;DPB=277;DPRA=0;EPP=10.3365;EPPR=3.21467;GTI=0;LEN=1;MEANALT=1;MQM=60;MQMR=60;NS=1;NUMALT=1;ODDS=87.3365;PAIRED=0.990654;PAIREDR=0.964706;PAO=0;PQA=0;PQR=0;PRO=0;QA=4027;QR=6339;RO=170;RPL=47;RPP=6.44001;RPPR=5.51388;RPR=60;RUN=1;SAF=52;SAP=3.19295;SAR=55;SRF=79;SRP=4.84966;SRR=91;TYPE=snp	GT:DP:AD:RO:QR:AO:QA	0/0/1:277:170	107:170:6339:107:4027
chrI	37733	.	T	C	9651.72	PASS	AB=0;ABP=0;AC=3;AF=1;AN=3;AO=283;CIGAR=1X;DP=283;DPB=283;DPRA=0;EPP=35.4289;EPPR=0;GTI=0;LEN=1;MEANALT=1;MQM=59.9611;MQMR=0;NS=1;NUMALT=1;ODDS=233.693;PAIRED=0.971731;PAIREDR=0;PAO=0;PQA=0;PQR=0;PRO=0;QA=10823;QR=0;RO=0;RPL=132;RPP=5.78027;RPPR=0;RPR=151;RUN=1;SAF=158;SAP=11.3662;SAR=125;SRF=0;SRP=0;SRR=0;TYPE=snp	GT:DP:AD:RO:QR:AO:QA	1/1/1:283:0	283:0:0:283:10823
chrI	37754	.	T	A	5796.29	PASS	AB=0.677966;ABP=84.1645;AC=2;AF=0.666667;AN=3;AO=200;CIGAR=1X;DP=295;DPB=295;DPRA=0;EPP=5.13834;EPPR=3.58174;GTI=0;LEN=1;MEANALT=1;MQM=59.945;MQMR=60;NS=1;NUMALT=1;ODDS=145.561;PAIRED=0.955;PAIREDR=1;PAO=0;PQA=0;PQR=0;PRO=0;QA=7431;QR=3566;RO=95;RPL=104;RPP=3.70517;RPPR=3.03316;RPR=96;RUN=1;SAF=117;SAP=15.5614;SAR=83;SRF=50;SRP=3.58174;SRR=45;TYPE=snp	GT:DP:AD:RO:QR:AO:QA	0/1/1:295:95	200:95:3566:200:7431
chrI	37769	.	A	G	5763.05	PASS	AB=0.671186;ABP=78.0991;AC=2;AF=0.666667;AN=3;AO=198;CIGAR=1X;DP=295;DPB=295;DPRA=0;EPP=4.58955;EPPR=4.10723;GTI=0;LEN=1;MEANALT=1;MQM=59.9444;MQMR=60;NS=1;NUMALT=1;ODDS=140.016;PAIRED=0.964646;PAIREDR=1;PAO=0;PQA=0;PQR=0;PRO=0;QA=7409;QR=3657;RO=97;RPL=114;RPP=12.8806;RPPR=4.82359;RPR=84;RUN=1;SAF=115;SAP=14.2405;SAR=83;SRF=52;SRP=4.10723;SRR=45;TYPE=snp	GT:DP:AD:RO:QR:AO:QA	0/1/1:295:97	198:97:3657:198:7409
chrI	37948	.	T	A	2056.17	PASS	AB=0.32491;ABP=76.7698;AC=1;AF=0.333333;AN=3;AO=90;CIGAR=1X;DP=277;DPB=277;DPRA=0;EPP=14.688;EPPR=3.5793;GTI=0;LEN=1;MEANALT=1;MQM=60;MQMR=60;NS=1;NUMALT=1;ODDS=134.471;PAIRED=0.966667;PAIREDR=0.967914;PAO=0;PQA=0;PQR=0;PRO=0;QA=3214;QR=6710;RO=187;RPL=47;RPP=3.39634;RPPR=9.15313;RPR=43;RUN=1;SAF=39;SAP=6.48466;SAR=51;SRF=76;SRP=17.2352;SRR=111;TYPE=snp	GT:DP:AD:RO:QR:AO:QA	0/0/1:277:187	90:187:6710:90:3214
chrI	37992	.	A	G	9582.09	PASS	AB=0;ABP=0;AC=3;AF=1;AN=3;AO=295;CIGAR=1X;DP=295;DPB=295;DPRA=0;EPP=6.25647;EPPR=0;GTI=0;LEN=1;MEANALT=1;MQM=60;MQMR=0;NS=1;NUMALT=1;ODDS=243.424;PAIRED=0.966102;PAIREDR=0;PAO=0;PQA=0;PQR=0;PRO=0;QA=10721;QR=0;RO=0;RPL=152;RPP=3.60653;RPPR=0;RPR=143;RUN=1;SAF=122;SAP=22.1561;SAR=173;SRF=0;SRP=0;SRR=0;TYPE=snp	GT:DP:AD:RO:QR:AO:QA	1/1/1:295:0	295:0:0:295:10721
chrI	38034	.	G	A	9112.65	PASS	AB=0;ABP=0;AC=3;AF=1;AN=3;AO=287;CIGAR=1X;DP=287;DPB=287;DPRA=0;EPP=18.3317;EPPR=0;GTI=0;LEN=1;MEANALT=1;MQM=60;MQMR=0;NS=1;NUMALT=1;ODDS=236.937;PAIRED=0.965157;PAIREDR=0;PAO=0;PQA=0;PQR=0;PRO=0;QA=10196;QR=0;RO=0;RPL=140;RPP=3.38104;RPPR=0;RPR=147;RUN=1;SAF=130;SAP=8.52599;SAR=157;SRF=0;SRP=0;SRR=0;TYPE=snp	GT:DP:AD:RO:QR:AO:QA	1/1/1:287:0	287:0:0:287:10196
chrI	38163	.	A	G	1425.97	PASS	AB=0.290043;ABP=91.4578;AC=1;AF=0.333333;AN=3;AO=67;CIGAR=1X;DP=231;DPB=231;DPRA=0;EPP=4.59839;EPPR=4.08938;GTI=0;LEN=1;MEANALT=2;MQM=60;MQMR=60;NS=1;NUMALT=1;ODDS=133.084;PAIRED=0.970149;PAIREDR=0.969325;PAO=0;PQA=0;PQR=0;PRO=0;QA=2334;QR=6028;RO=163;RPL=37;RPP=4.59839;RPPR=3.1302;RPR=30;RUN=1;SAF=36;SAP=3.82055;SAR=31;SRF=91;SRP=7.81951;SRR=72;TYPE=snp	GT:DP:AD:RO:QR:AO:QA	0/0/1:231:163	67:163:6028:67:2334
chrI	38229	.	T	C	1801.56	PASS	AB=0.353414;ABP=49.4833;AC=1;AF=0.333333;AN=3;AO=88;CIGAR=1X;DP=249;DPB=249;DPRA=0;EPP=9.32731;EPPR=3.02379;GTI=0;LEN=1;MEANALT=1;MQM=60;MQMR=60;NS=1;NUMALT=1;ODDS=101.199;PAIRED=0.988636;PAIREDR=0.981366;PAO=0;PQA=0;PQR=0;PRO=0;QA=2863;QR=5479;RO=161;RPL=40;RPP=4.58955;RPPR=4.64228;RPR=48;RUN=1;SAF=40;SAP=4.58955;SAR=48;SRF=88;SRP=6.04497;SRR=73;TYPE=snp	GT:DP:AD:RO:QR:AO:QA	0/0/1:249:161	88:161:5479:88:2863
chrI	38324	.	C	T	4620.35	PASS	AB=0.638889;ABP=51.2652;AC=2;AF=0.666667;AN=3;AO=184;CIGAR=1X;DP=288;DPB=288;DPRA=0;EPP=7.73089;EPPR=3.20004;GTI=0;LEN=1;MEANALT=2;MQM=60;MQMR=60;NS=1;NUMALT=1;ODDS=112.29;PAIRED=0.972826;PAIREDR=0.932039;PAO=0;PQA=0;PQR=0;PRO=0;QA=6128;QR=3754;RO=103;RPL=83;RPP=6.83398;RPPR=14.1628;RPR=101;RUN=1;SAF=95;SAP=3.43515;SAR=89;SRF=55;SRP=4.04333;SRR=48;TYPE=snp	GT:DP:AD:RO:QR:AO:QA	0/1/1:288:103	184:103:3754:184:6128
chrI	38415	.	C	A	9239.11	PASS	AB=0;ABP=0;AC=3;AF=1;AN=3;AO=279;CIGAR=1X;DP=279;DPB=279;DPRA=0;EPP=3.64073;EPPR=0;GTI=0;LEN=1;MEANALT=1;MQM=60;MQMR=0;NS=1;NUMALT=1;ODDS=230.449;PAIRED=0.946237;PAIREDR=0;PAO=0;PQA=0;PQR=0;PRO=0;QA=10321;QR=0;RO=0;RPL=152;RPP=7.87471;RPPR=0;RPR=127;RUN=1;SAF=134;SAP=3.95205;SAR=145;SRF=0;SRP=0;SRR=0;TYPE=snp	GT:DP:AD:RO:QR:AO:QA	1/1/1:279:0	279:0:0:279:10321
chrI	38559	.	A	T	8667.6	PASS	AB=0;ABP=0;AC=3;AF=1;AN=3;AO=267;CIGAR=1X;DP=267;DPB=267;DPRA=0;EPP=6.59689;EPPR=0;GTI=0;LEN=1;MEANALT=1;MQM=60;MQMR=0;NS=1;NUMALT=1;ODDS=220.718;PAIRED=0.973783;PAIREDR=0;PAO=0;PQA=0;PQR=0;PRO=0;QA=9703;QR=0;RO=0;RPL=153;RPP=15.3804;RPPR=0;RPR=114;RUN=1;SAF=119;SAP=9.85003;SAR=148;SRF=0;SRP=0;SRR=0;TYPE=snp	GT:DP:AD:RO:QR:AO:QA	1/1/1:267:0	267:0:0:267:9703
chrI	38675	.	A	G	4597.28	PASS	AB=0.691358;ABP=80.2986;AC=2;AF=0.666667;AN=3;AO=168;CIGAR=1X;DP=243;DPB=243;DPRA=0;EPP=4.30284;EPPR=9.52472;GTI=0;LEN=1;MEANALT=1;MQM=60;MQMR=60;NS=1;NUMALT=1;ODDS=128.925;PAIRED=0.97619;PAIREDR=0.96;PAO=0;PQA=0;PQR=0;PRO=0;QA=5921;QR=2693;RO=75;RPL=90;RPP=4.87156;RPPR=3.27088;RPR=78;RUN=1;SAF=95;SAP=9.26621;SAR=73;SRF=40;SRP=3.73412;SRR=35;TYPE=snp	GT:DP:AD:RO:QR:AO:QA	0/1/1:243:75	168:75:2693:168:5921
chrI	38800	.	C	T	3879.27	PASS	AB=0.655814;ABP=48.3486;AC=2;AF=0.666667;AN=3;AO=141;CIGAR=1X;DP=215;DPB=215;DPRA=0;EPP=3.1489;EPPR=6.60959;GTI=0;LEN=1;MEANALT=2;MQM=60;MQMR=60;NS=1;NUMALT=1;ODDS=94.268;PAIRED=0.957447;PAIREDR=0.945205;PAO=0;PQA=0;PQR=0;PRO=0;QA=5056;QR=2558;RO=73;RPL=71;RPP=3.0257;RPPR=5.41974;RPR=70;RUN=1;SAF=59;SAP=11.1572;SAR=82;SRF=30;SRP=8.03741;SRR=43;TYPE=snp	GT:DP:AD:RO:QR:AO:QA	0/1/1:215:73	141:73:2558:141:5056
chrI	38828	.	A	G	2018.03	PASS	AB=0.37963;ABP=30.1939;AC=1;AF=0.333333;AN=3;AO=82;CIGAR=1X;DP=216;DPB=216;DPRA=0;EPP=9.78953;EPPR=3.81032;GTI=0;LEN=1;MEANALT=2;MQM=60;MQMR=60;NS=1;NUMALT=1;ODDS=70.701;PAIRED=0.963415;PAIREDR=0.962406;PAO=0;PQA=0;PQR=0;PRO=0;QA=3019;QR=4767;RO=133;RPL=40;RPP=3.11623;RPPR=8.9043;RPR=42;RUN=1;SAF=43;SAP=3.434;SAR=39;SRF=60;SRP=5.76954;SRR=73;TYPE=snp	GT:DP:AD:RO:QR:AO:QA	0/0/1:216:133	82:133:4767:82:3019
chrI	38929	.	C	G	7951.33	PASS	AB=0;ABP=0;AC=3;AF=1;AN=3;AO=250;CIGAR=1X;DP=250;DPB=250;DPRA=0;EPP=24.725;EPPR=0;GTI=0;LEN=1;MEANALT=1;MQM=59.936;MQMR=0;NS=1;NUMALT=1;ODDS=206.932;PAIRED=0.972;PAIREDR=0;PAO=0;PQA=0;PQR=0;PRO=0;QA=8913;QR=0;RO=0;RPL=117;RPP=5.23389;RPPR=0;RPR=133;RUN=1;SAF=137;SAP=8.01337;SAR=113;SRF=0;SRP=0;SRR=0;TYPE=snp	GT:DP:AD:RO:QR:AO:QA	1/1/1:250:0	250:0:0:250:8913
chrI	38972	.	T	C	5223.76	PASS	AB=0.680147;ABP=79.6824;AC=2;AF=0.666667;AN=3;AO=185;CIGAR=1X;DP=272;DPB=272;DPRA=0;EPP=3.02204;EPPR=3.03526;GTI=0;LEN=1;MEANALT=1;MQM=60;MQMR=59.8621;NS=1;NUMALT=1;ODDS=135.857;PAIRED=0.983784;PAIREDR=0.965517;PAO=0;PQA=0;PQR=0;PRO=0;QA=6729;QR=3023;RO=87;RPL=90;RPP=3.30374;RPPR=4.23331;RPR=95;RUN=1;SAF=114;SAP=24.7133;SAR=71;SRF=49;SRP=6.03039;SRR=38;TYPE=snp	GT:DP:AD:RO:QR:AO:QA	0/1/1:272:87	185:87:3023:185:6729
chrI	39096	.	G	A	8236.34	PASS	AB=0;ABP=0;AC=3;AF=1;AN=3;AO=248;CIGAR=1X;DP=248;DPB=248;DPRA=0;EPP=8.92931;EPPR=0;GTI=0;LEN=1;MEANALT=1;MQM=60;MQMR=0;NS=1;NUMALT=1;ODDS=205.31;PAIRED=0.975806;PAIREDR=0;PAO=0;PQA=0;PQR=0;PRO=0;QA=9208;QR=0;RO=0;RPL=129;RPP=3.88589;RPPR=0;RPR=119;RUN=1;SAF=116;SAP=5.25182;SAR=132;SRF=0;SRP=0;SRR=0;TYPE=snp	GT:DP:AD:RO:QR:AO:QA	1/1/1:248:0	248:0:0:248:9208
chrI	39128	.	G	C	8122.34	PASS	AB=0;ABP=0;AC=3;AF=1;AN=3;AO=249;CIGAR=1X;DP=249;DPB=249;DPRA=0;EPP=5.5306;EPPR=0;GTI=0;LEN=1;MEANALT=1;MQM=60;MQMR=0;NS=1;NUMALT=1;ODDS=206.121;PAIRED=0.967871;PAIREDR=0;PAO=0;PQA=0;PQR=0;PRO=0;QA=9075;QR=0;RO=0;RPL=128;RPP=3.43762;RPPR=0;RPR=121;RUN=1;SAF=121;SAP=3.43762;SAR=128;SRF=0;SRP=0;SRR=0;TYPE=snp	GT:DP:AD:RO:QR:AO:QA	1/1/1:249:0	249:0:0:249:9075
chrI	39163	.	C	G	1906.07	PASS	AB=0.321569;ABP=73.5278;AC=1;AF=0.333333;AN=3;AO=82;CIGAR=1X;DP=255;DPB=255;DPRA=0;EPP=8.20065;EPPR=3.62534;GTI=0;LEN=1;MEANALT=1;MQM=60;MQMR=60;NS=1;NUMALT=1;ODDS=126.153;PAIRED=0.963415;PAIREDR=0.965318;PAO=0;PQA=0;PQR=0;PRO=0;QA=2966;QR=6245;RO=173;RPL=44;RPP=3.96363;RPPR=13.5664;RPR=38;RUN=1;SAF=40;SAP=3.11623;SAR=42;SRF=79;SRP=5.83447;SRR=94;TYPE=snp	GT:DP:AD:RO:QR:AO:QA	0/0/1:255:173	82:173:6245:82:2966
chrI	39327	.	A	C	7489.64	PASS	AB=0;ABP=0;AC=3;AF=1;AN=3;AO=234;CIGAR=1X;DP=234;DPB=234;DPRA=0;EPP=3.15878;EPPR=0;GTI=0;LEN=1;MEANALT=1;MQM=59.9316;MQMR=0;NS=1;NUMALT=1;ODDS=193.957;PAIRED=0.948718;PAIREDR=0;PAO=0;PQA=0;PQR=0;PRO=0;QA=8380;QR=0;RO=0;RPL=102;RPP=11.3621;RPPR=0;RPR=132;RUN=1;SAF=127;SAP=6.72222;SAR=107;SRF=0;SRP=0;SRR=0;TYPE=snp	GT:DP:AD:RO:QR:AO:QA	1/1/1:234:0	234:0:0:234:8380
chrI	39419	.	G	A	9089.73	PASS	AB=0;ABP=0;AC=3;AF=1;AN=3;AO=275;CIGAR=1X;DP=275;DPB=275;DPRA=0;EPP=3.96575;EPPR=0;GTI=0;LEN=1;MEANALT=1;MQM=60;MQMR=0;NS=1;NUMALT=1;ODDS=227.206;PAIRED=0.949091;PAIREDR=0;PAO=0;PQA=0;PQR=0;PRO=0;QA=10169;QR=0;RO=0;RPL=122;RPP=10.5986;RPPR=0;RPR=153;RUN=1;SAF=156;SAP=13.8203;SAR=119;SRF=0;SRP=0;SRR=0;TYPE=snp	GT:DP:AD:RO:QR:AO:QA	1/1/1:275:0	275:0:0:275:10169
chrI	39448	.	T	C	9478.03	PASS	AB=0;ABP=0;AC=3;AF=1;AN=3;AO=293;CIGAR=1X;DP=293;DPB=293;DPRA=0;EPP=5.15213;EPPR=0;GTI=0;LEN=1;MEANALT=1;MQM=60;MQMR=0;NS=1;NUMALT=1;ODDS=241.802;PAIRED=0.952218;PAIREDR=0;PAO=0;PQA=0;PQR=0;PRO=0;QA=10599;QR=0;RO=0;RPL=149;RPP=3.19558;RPPR=0;RPR=144;RUN=1;SAF=169;SAP=18.0179;SAR=124;SRF=0;SRP=0;SRR=0;TYPE=snp	GT:DP:AD:RO:QR:AO:QA	1/1/1:293:0	293:0:0:293:10599
chrI	39544	.	A	G	10060.9	PASS	AB=0;ABP=0;AC=3;AF=1;AN=3;AO=306;CIGAR=1X;DP=306;DPB=306;DPRA=0;EPP=10.2769;EPPR=0;GTI=0;LEN=1;MEANALT=1;MQM=60;MQMR=0;NS=1;NUMALT=1;ODDS=252.344;PAIRED=0.96732;PAIREDR=0;PAO=0;PQA=0;PQR=0;PRO=0;QA=11245;QR=0;RO=0;RPL=165;RPP=7.09778;RPPR=0;RPR=141;RUN=1;SAF=164;SAP=6.44492;SAR=142;SRF=0;SRP=0;SRR=0;TYPE=snp	GT:DP:AD:RO:QR:AO:QA	1/1/1:306:0	306:0:0:306:11245
chrI	39562	.	C	T	9837.55	PASS	AB=0;ABP=0;AC=3;AF=1;AN=3;AO=299;CIGAR=1X;DP=299;DPB=299;DPRA=0;EPP=12.9526;EPPR=0;GTI=0;LEN=1;MEANALT=1;MQM=60;MQMR=0;NS=1;NUMALT=1;ODDS=246.668;PAIRED=0.966555;PAIREDR=0;PAO=0;PQA=0;PQR=0;PRO=0;QA=10997;QR=0;RO=0;RPL=158;RPP=5.10915;RPPR=0;RPR=141;RUN=1;SAF=161;SAP=6.85214;SAR=138;SRF=0;SRP=0;SRR=0;TYPE=snp	GT:DP:AD:RO:QR:AO:QA	1/1/1:299:0	299:0:0:299:10997
chrI	39601	.	C	G	9124.03	PASS	AB=0;ABP=0;AC=3;AF=1;AN=3;AO=277;CIGAR=1X;DP=277;DPB=277;DPRA=0;EPP=3.01814;EPPR=0;GTI=0;LEN=1;MEANALT=1;MQM=60;MQMR=0;NS=1;NUMALT=1;ODDS=228.827;PAIRED=0.974729;PAIREDR=0;PAO=0;PQA=0;PQR=0;PRO=0;QA=10188;QR=0;RO=0;RPL=140;RPP=3.08085;RPPR=0;RPR=137;RUN=1;SAF=131;SAP=4.77413;SAR=146;SRF=0;SRP=0;SRR=0;TYPE=snp	GT:DP:AD:RO:QR:AO:QA	1/1/1:277:0	277:0:0:277:10188
chrI	39665	.	G	A	1993.17	PASS	AB=0.305263;ABP=96.8865;AC=1;AF=0.333333;AN=3;AO=87;CIGAR=1X;DP=285;DPB=285;DPRA=0;EPP=3.23494;EPPR=3.71219;GTI=0;LEN=1;MEANALT=1;MQM=60;MQMR=60;NS=1;NUMALT=1;ODDS=153.879;PAIRED=0.977011;PAIREDR=0.974747;PAO=0;PQA=0;PQR=0;PRO=0;QA=3136;QR=7243;RO=198;RPL=42;RPP=3.23494;RPPR=8.31834;RPR=45;RUN=1;SAF=40;SAP=4.23331;SAR=47;SRF=87;SRP=9.32731;SRR=111;TYPE=snp	GT:DP:AD:RO:QR:AO:QA	0/0/1:285:198	87:198:7243:87:3136
chrI	39979	.	G	A	1472.36	PASS	AB=0.315556;ABP=69.496;AC=1;AF=0.333333;AN=3;AO=71;CIGAR=1X;DP=225;DPB=225;DPRA=0;EPP=6.71098;EPPR=7.57885;GTI=0;LEN=1;MEANALT=1;MQM=60;MQMR=60;NS=1;NUMALT=1;ODDS=115.062;PAIRED=0.943662;PAIREDR=0.961039;PAO=0;PQA=0;PQR=0;PRO=0;QA=2394;QR=5597;RO=154;RPL=32;RPP=4.50892;RPPR=4.42035;RPR=39;RUN=1;SAF=43;SAP=9.89173;SAR=28;SRF=96;SRP=23.3714;SRR=58;TYPE=snp	GT:DP:AD:RO:QR:AO:QA	0/0/1:225:154	71:154:5597:71:2394
chrI	40223	.	C	T	2021.1	PASS	AB=0.317518;ABP=82.2611;AC=1;AF=0.333333;AN=3;AO=87;CIGAR=1X;DP=274;DPB=274;DPRA=0;EPP=3.23494;EPPR=6.36621;GTI=0;LEN=1;MEANALT=1;MQM=60;MQMR=60;NS=1;NUMALT=1;ODDS=138.629;PAIRED=0.931034;PAIREDR=0.951872;PAO=0;PQA=0;PQR=0;PRO=0;QA=3144;QR=6720;RO=187;RPL=45;RPP=3.23494;RPPR=8.13126;RPR=42;RUN=1;SAF=47;SAP=4.23331;SAR=40;SRF=89;SRP=3.95088;SRR=98;TYPE=snp	GT:DP:AD:RO:QR:AO:QA	0/0/1:274:187	87:187:6720:87:3144
chrI	40234	.	G	A	8658.73	PASS	AB=0;ABP=0;AC=3;AF=1;AN=3;AO=261;CIGAR=1X;DP=262;DPB=262;DPRA=0;EPP=4.41635;EPPR=0;GTI=0;LEN=1;MEANALT=2;MQM=60;MQMR=0;NS=1;NUMALT=1;ODDS=215.852;PAIRED=0.950192;PAIREDR=0;PAO=0;PQA=0;PQR=0;PRO=0;QA=9673;QR=0;RO=0;RPL=135;RPP=3.68421;RPPR=0;RPR=126;RUN=1;SAF=124;SAP=4.41635;SAR=137;SRF=0;SRP=0;SRR=0;TYPE=snp	GT:DP:AD:RO:QR:AO:QA	1/1/1:262:0	261:0:0:261:9673
chrI	40340	.	T	C	8551.36	PASS	AB=0;ABP=0;AC=3;AF=1;AN=3;AO=266;CIGAR=1X;DP=266;DPB=266;DPRA=0;EPP=14.7983;EPPR=0;GTI=0;LEN=1;MEANALT=1;MQM=60;MQMR=0;NS=1;NUMALT=1;ODDS=219.907;PAIRED=0.951128;PAIREDR=0;PAO=0;PQA=0;PQR=0;PRO=0;QA=9581;QR=0;RO=0;RPL=120;RPP=8.52878;RPPR=0;RPR=146;RUN=1;SAF=114;SAP=14.7983;SAR=152;SRF=0;SRP=0;SRR=0;TYPE=snp	GT:DP:AD:RO:QR:AO:QA	1/1/1:266:0	266:0:0:266:9581
chrI	40402	.	G	A	7766.02	PASS	AB=0;ABP=0;AC=3;AF=1;AN=3;AO=234;CIGAR=1X;DP=234;DPB=234;DPRA=0;EPP=5.38593;EPPR=0;GTI=0;LEN=1;MEANALT=1;MQM=60;MQMR=0;NS=1;NUMALT=1;ODDS=193.957;PAIRED=0.974359;PAIREDR=0;PAO=0;PQA=0;PQR=0;PRO=0;QA=8691;QR=0;RO=0;RPL=126;RPP=6.01695;RPPR=0;RPR=108;RUN=1;SAF=101;SAP=12.5128;SAR=133;SRF=0;SRP=0;SRR=0;TYPE=snp	GT:DP:AD:RO:QR:AO:QA	1/1/1:234:0	234:0:0:234:8691
chrI	40486	.	C	T	2893.16	PASS	AB=0.407801;ABP=23.8318;AC=1;AF=0.333333;AN=3;AO=115;CIGAR=1X;DP=282;DPB=282;DPRA=0;EPP=4.53977;EPPR=5.93594;GTI=0;LEN=1;MEANALT=1;MQM=60;MQMR=60;NS=1;NUMALT=1;ODDS=72.0873;PAIRED=0.930435;PAIREDR=0.97006;PAO=0;PQA=0;PQR=0;PRO=0;QA=4242;QR=6110;RO=167;RPL=60;RPP=3.48236;RPPR=5.20778;RPR=55;RUN=1;SAF=55;SAP=3.48236;SAR=60;SRF=90;SRP=5.20778;SRR=77;TYPE=snp	GT:DP:AD:RO:QR:AO:QA	0/0/1:282:167	115:167:6110:115:4242
chrI	40503	.	C	T	9206.98	PASS	AB=0;ABP=0;AC=3;AF=1;AN=3;AO=282;CIGAR=1X;DP=282;DPB=282;DPRA=0;EPP=4.11914;EPPR=0;GTI=0;LEN=1;MEANALT=1;MQM=60;MQMR=0;NS=1;NUMALT=1;ODDS=232.882;PAIRED=0.946809;PAIREDR=0;PAO=0;PQA=0;PQR=0;PRO=0;QA=10287;QR=0;RO=0;RPL=145;RPP=3.50312;RPPR=0;RPR=137;RUN=1;SAF=156;SAP=9.94053;SAR=126;SRF=0;SRP=0;SRR=0;TYPE=snp	GT:DP:AD:RO:QR:AO:QA	1/1/1:282:0	282:0:0:282:10287
chrI	40676	.	C	T	8470.34	PASS	AB=0;ABP=0;AC=3;AF=1;AN=3;AO=263;CIGAR=1X;DP=263;DPB=263;DPRA=0;EPP=5.39644;EPPR=0;GTI=0;LEN=1;MEANALT=1;MQM=60;MQMR=0;NS=1;NUMALT=1;ODDS=217.474;PAIRED=0.954373;PAIREDR=0;PAO=0;PQA=0;PQR=0;PRO=0;QA=9465;QR=0;RO=0;RPL=143;RPP=7.37801;RPPR=0;RPR=120;RUN=1;SAF=131;SAP=3.01856;SAR=132;SRF=0;SRP=0;SRR=0;TYPE=snp	GT:DP:AD:RO:QR:AO:QA	1/1/1:263:0	263:0:0:263:9465
chrI	40819	.	G	A	4930.54	PASS	AB=0.661654;ABP=63.387;AC=2;AF=0.666667;AN=3;AO=176;CIGAR=1X;DP=266;DPB=266;DPRA=0;EPP=3.05965;EPPR=6.48466;GTI=0;LEN=1;MEANALT=1;MQM=60;MQMR=60;NS=1;NUMALT=1;ODDS=119.221;PAIRED=0.977273;PAIREDR=0.944444;PAO=0;PQA=0;PQR=0;PRO=0;QA=6382;QR=3212;RO=90;RPL=97;RPP=7.00778;RPPR=3.10681;RPR=79;RUN=1;SAF=94;SAP=4.78696;SAR=82;SRF=45;SRP=3.0103;SRR=45;TYPE=snp	GT:DP:AD:RO:QR:AO:QA	0/1/1:266:90	176:90:3212:176:6382
chrI	41107	.	G	A	1429.91	PASS	AB=0.256917;ABP=132.861;AC=1;AF=0.333333;AN=3;AO=65;CIGAR=1X;DP=253;DPB=253;DPRA=0;EPP=3.84548;EPPR=10.8184;GTI=0;LEN=1;MEANALT=1;MQM=60;MQMR=60;NS=1;NUMALT=1;ODDS=170.514;PAIRED=0.969231;PAIREDR=0.984043;PAO=0;PQA=0;PQR=0;PRO=0;QA=2395;QR=6788;RO=188;RPL=41;RPP=12.665;RPPR=5.9672;RPR=24;RUN=1;SAF=33;SAP=3.04371;SAR=32;SRF=83;SRP=8.60069;SRR=105;TYPE=snp	GT:DP:AD:RO:QR:AO:QA	0/0/1:253:188	65:188:6788:65:2395
chrI	41299	.	A	G	4796.84	PASS	AB=0.645756;ABP=53.0183;AC=2;AF=0.666667;AN=3;AO=175;CIGAR=1X;DP=271;DPB=271;DPRA=0;EPP=6.59633;EPPR=3.03316;GTI=0;LEN=1;MEANALT=2;MQM=60;MQMR=60;NS=1;NUMALT=1;ODDS=110.904;PAIRED=0.965714;PAIREDR=0.936842;PAO=0;PQA=0;PQR=0;PRO=0;QA=6279;QR=3472;RO=95;RPL=99;RPP=9.57435;RPPR=3.21602;RPR=76;RUN=1;SAF=102;SAP=13.4458;SAR=73;SRF=47;SRP=3.03316;SRR=48;TYPE=snp	GT:DP:AD:RO:QR:AO:QA	0/1/1:271:95	175:95:3472:175:6279
chrI	41305	.	T	C	4831.9	PASS	AB=0.637681;ABP=48.4539;AC=2;AF=0.666667;AN=3;AO=176;CIGAR=1X;DP=276;DPB=276;DPRA=0;EPP=4.78696;EPPR=4.40004;GTI=0;LEN=1;MEANALT=1;MQM=60;MQMR=60;NS=1;NUMALT=1;ODDS=105.358;PAIRED=0.965909;PAIREDR=0.94;PAO=0;PQA=0;PQR=0;PRO=0;QA=6337;QR=3324;RO=100;RPL=100;RPP=10.1169;RPPR=3.79203;RPR=76;RUN=1;SAF=98;SAP=7.94546;SAR=78;SRF=51;SRP=3.09716;SRR=49;TYPE=snp	GT:DP:AD:RO:QR:AO:QA	0/1/1:276:100	176:100:3324:176:6337
chrI	41353	.	C	G	8654.54	PASS	AB=0;ABP=0;AC=3;AF=1;AN=3;AO=269;CIGAR=1X;DP=269;DPB=269;DPRA=0;EPP=9.79918;EPPR=0;GTI=0;LEN=1;MEANALT=1;MQM=60;MQMR=0;NS=1;NUMALT=1;ODDS=222.34;PAIRED=0.966543;PAIREDR=0;PAO=0;PQA=0;PQR=0;PRO=0;QA=9671;QR=0;RO=0;RPL=130;RPP=3.66416;RPPR=0;RPR=139;RUN=1;SAF=134;SAP=3.01837;SAR=135;SRF=0;SRP=0;SRR=0;TYPE=snp	GT:DP:AD:RO:QR:AO:QA	1/1/1:269:0	269:0:0:269:9671
chrI	41517	.	G	A	2459.17	PASS	AB=0.367273;ABP=45.0895;AC=1;AF=0.333333;AN=3;AO=101;CIGAR=1X;DP=275;DPB=275;DPRA=0;EPP=14.3837;EPPR=8.00219;GTI=0;LEN=1;MEANALT=1;MQM=60;MQMR=60;NS=1;NUMALT=1;ODDS=101.199;PAIRED=0.980198;PAIREDR=0.948276;PAO=0;PQA=0;PQR=0;PRO=0;QA=3706;QR=6299;RO=174;RPL=54;RPP=4.06379;RPPR=4.80738;RPR=47;RUN=1;SAF=61;SAP=12.4917;SAR=40;SRF=106;SRP=21.031;SRR=68;TYPE=snp	GT:DP:AD:RO:QR:AO:QA	0/0/1:275:174	101:174:6299:101:3706
chrI	41710	.	A	C	2663.08	PASS	AB=0.407692;ABP=22.2529;AC=1;AF=0.333333;AN=3;AO=106;CIGAR=1X;DP=260;DPB=260;DPRA=0;EPP=3.09224;EPPR=9.83493;GTI=0;LEN=1;MEANALT=1;MQM=60;MQMR=60;NS=1;NUMALT=1;ODDS=66.5421;PAIRED=0.95283;PAIREDR=0.980519;PAO=0;PQA=0;PQR=0;PRO=0;QA=3909;QR=5758;RO=154;RPL=51;RPP=3.33807;RPPR=3.23591;RPR=55;RUN=1;SAF=51;SAP=3.33807;SAR=55;SRF=75;SRP=3.23591;SRR=79;TYPE=snp	GT:DP:AD:RO:QR:AO:QA	0/0/1:260:154	106:154:5758:106:3909
chrI	41717	.	G	A	4031.04	PASS	AB=0.592157;ABP=21.8212;AC=2;AF=0.666667;AN=3;AO=151;CIGAR=1X;DP=255;DPB=255;DPRA=0;EPP=16.8301;EPPR=6.01695;GTI=0;LEN=1;MEANALT=1;MQM=60;MQMR=60;NS=1;NUMALT=1;ODDS=65.1558;PAIRED=0.980132;PAIREDR=0.951923;PAO=0;PQA=0;PQR=0;PRO=0;QA=5436;QR=3779;RO=104;RPL=85;RPP=8.2017;RPPR=3.34437;RPR=66;RUN=1;SAF=74;SAP=3.13973;SAR=77;SRF=50;SRP=3.34437;SRR=54;TYPE=snp	GT:DP:AD:RO:QR:AO:QA	0/1/1:255:104	151:104:3779:151:5436
chrI	41920	.	A	G	4895.52	PASS	AB=0.680934;ABP=76.0884;AC=2;AF=0.666667;AN=3;AO=175;CIGAR=1X;DP=257;DPB=257;DPRA=0;EPP=3.61831;EPPR=3.434;GTI=0;LEN=1;MEANALT=1;MQM=60;MQMR=60;NS=1;NUMALT=1;ODDS=128.925;PAIRED=0.971429;PAIREDR=0.939024;PAO=0;PQA=0;PQR=0;PRO=0;QA=6296;QR=2929;RO=82;RPL=81;RPP=5.10732;RPPR=9.78953;RPR=94;RUN=1;SAF=85;SAP=3.32051;SAR=90;SRF=36;SRP=5.65844;SRR=46;TYPE=snp	GT:DP:AD:RO:QR:AO:QA	0/1/1:257:82	175:82:2929:175:6296
chrI	41938	.	A	G	2279.76	PASS	AB=0.359073;ABP=47.689;AC=1;AF=0.333333;AN=3;AO=93;CIGAR=1X;DP=259;DPB=259;DPRA=0;EPP=20.0318;EPPR=3.0103;GTI=0;LEN=1;MEANALT=1;MQM=60;MQMR=60;NS=1;NUMALT=1;ODDS=101.199;PAIRED=0.989247;PAIREDR=0.957831;PAO=0;PQA=0;PQR=0;PRO=0;QA=3442;QR=6009;RO=166;RPL=45;RPP=3.22044;RPPR=4.89399;RPR=48;RUN=1;SAF=49;SAP=3.59403;SAR=44;SRF=76;SRP=5.57421;SRR=90;TYPE=snp	GT:DP:AD:RO:QR:AO:QA	0/0/1:259:166	93:166:6009:93:3442
chrI	41953	.	A	G	1572.21	PASS	AB=0.282258;ABP=105.14;AC=1;AF=0.333333;AN=3;AO=70;CIGAR=1X;DP=248;DPB=248;DPRA=0;EPP=4.12706;EPPR=8.91475;GTI=0;LEN=1;MEANALT=1;MQM=60;MQMR=60;NS=1;NUMALT=1;ODDS=149.72;PAIRED=0.971429;PAIREDR=0.977528;PAO=0;PQA=0;PQR=0;PRO=0;QA=2543;QR=6348;RO=178;RPL=35;RPP=3.0103;RPPR=4.767;RPR=35;RUN=1;SAF=31;SAP=4.99565;SAR=39;SRF=91;SRP=3.20549;SRR=87;TYPE=snp	GT:DP:AD:RO:QR:AO:QA	0/0/1:248:178	70:178:6348:70:2543
chrI	42026	.	C	T	5060.47	PASS	AB=0.698182;ABP=96.8258;AC=2;AF=0.666667;AN=3;AO=192;CIGAR=1X;DP=275;DPB=275;DPRA=0;EPP=5.22701;EPPR=10.7579;GTI=0;LEN=1;MEANALT=2;MQM=60;MQMR=60;NS=1;NUMALT=1;ODDS=153.879;PAIRED=0.973958;PAIREDR=0.950617;PAO=0;PQA=0;PQR=0;PRO=0;QA=6511;QR=2923;RO=81;RPL=94;RPP=3.19126;RPPR=3.03711;RPR=98;RUN=1;SAF=95;SAP=3.05554;SAR=97;SRF=33;SRP=9.04217;SRR=48;TYPE=snp	GT:DP:AD:RO:QR:AO:QA	0/1/1:275:81	192:81:2923:192:6511
chrI	42241	.	G	A	5082.5	PASS	AB=0.665385;ABP=64.7803;AC=2;AF=0.666667;AN=3;AO=173;CIGAR=1X;DP=260;DPB=260;DPRA=0;EPP=5.83447;EPPR=5.03202;GTI=0;LEN=1;MEANALT=1;MQM=60;MQMR=60;NS=1;NUMALT=1;ODDS=119.221;PAIRED=0.930636;PAIREDR=0.965517;PAO=0;PQA=0;PQR=0;PRO=0;QA=6530;QR=3302;RO=87;RPL=79;RPP=5.83447;RPPR=3.03526;RPR=94;RUN=1;SAF=85;SAP=3.12327;SAR=88;SRF=52;SRP=10.2236;SRR=35;TYPE=snp	GT:DP:AD:RO:QR:AO:QA	0/1/1:260:87	173:87:3302:173:6530
chrI	42322	.	C	T	8402.76	PASS	AB=0;ABP=0;AC=3;AF=1;AN=3;AO=261;CIGAR=1X;DP=261;DPB=261;DPRA=0;EPP=4.017;EPPR=0;GTI=0;LEN=1;MEANALT=1;MQM=60;MQMR=0;NS=1;NUMALT=1;ODDS=215.852;PAIRED=0.954023;PAIREDR=0;PAO=0;PQA=0;PQR=0;PRO=0;QA=9386;QR=0;RO=0;RPL=135;RPP=3.68421;RPPR=0;RPR=126;RUN=1;SAF=137;SAP=4.41635;SAR=124;SRF=0;SRP=0;SRR=0;TYPE=snp	GT:DP:AD:RO:QR:AO:QA	1/1/1:261:0	261:0:0:261:9386
chrI	42345	.	G	A	5086.87	PASS	AB=0.688976;ABP=81.7988;AC=2;AF=0.666667;AN=3;AO=175;CIGAR=1X;DP=254;DPB=254;DPRA=0;EPP=3.32051;EPPR=7.01917;GTI=0;LEN=1;MEANALT=2;MQM=60;MQMR=60;NS=1;NUMALT=1;ODDS=134.471;PAIRED=0.937143;PAIREDR=0.961538;PAO=0;PQA=0;PQR=0;PRO=0;QA=6492;QR=2959;RO=78;RPL=84;RPP=3.61831;RPPR=3.12166;RPR=91;RUN=1;SAF=96;SAP=6.59633;SAR=79;SRF=41;SRP=3.45573;SRR=37;TYPE=snp	GT:DP:AD:RO:QR:AO:QA	0/1/1:254:78	175:78:2959:175:6492
chrI	42426	.	C	T	9177.13	PASS	AB=0;ABP=0;AC=3;AF=1;AN=3;AO=281;CIGAR=1X;DP=283;DPB=283;DPRA=0;EPP=3.94535;EPPR=5.18177;GTI=0;LEN=1;MEANALT=2;MQM=60;MQMR=60;NS=1;NUMALT=1;ODDS=224.03;PAIRED=0.953737;PAIREDR=1;PAO=0;PQA=0;PQR=0;PRO=0;QA=10285;QR=31;RO=1;RPL=140;RPP=3.01803;RPPR=5.18177;RPR=141;RUN=1;SAF=162;SAP=17.2987;SAR=119;SRF=0;SRP=5.18177;SRR=1;TYPE=snp	GT:DP:AD:RO:QR:AO:QA	1/1/1:283:1	281:1:31:281:10285
chrI	42554	.	T	C	9680.74	PASS	AB=0;ABP=0;AC=3;AF=1;AN=3;AO=300;CIGAR=1X;DP=300;DPB=300;DPRA=0;EPP=5.35549;EPPR=0;GTI=0;LEN=1;MEANALT=1;MQM=60;MQMR=0;NS=1;NUMALT=1;ODDS=247.479;PAIRED=0.966667;PAIREDR=0;PAO=0;PQA=0;PQR=0;PRO=0;QA=10835;QR=0;RO=0;RPL=130;RPP=14.5915;RPPR=0;RPR=170;RUN=1;SAF=129;SAP=15.7786;SAR=171;SRF=0;SRP=0;SRR=0;TYPE=snp	GT:DP:AD:RO:QR:AO:QA	1/1/1:300:0	300:0:0:300:10835
chrI	42629	.	C	T	2504.17	PASS	AB=0.356643;ABP=54.0627;AC=1;AF=0.333333;AN=3;AO=102;CIGAR=1X;DP=286;DPB=286;DPRA=0;EPP=8.46027;EPPR=4.44608;GTI=0;LEN=1;MEANALT=2;MQM=60;MQMR=60;NS=1;NUMALT=1;ODDS=112.29;PAIRED=0.960784;PAIREDR=0.95082;PAO=0;PQA=0;PQR=0;PRO=0;QA=3763;QR=6918;RO=183;RPL=54;RPP=3.7767;RPPR=36.3418;RPR=48;RUN=1;SAF=47;SAP=4.37279;SAR=55;SRF=96;SRP=3.97144;SRR=87;TYPE=snp	GT:DP:AD:RO:QR:AO:QA	0/0/1:286:183	102:183:6918:102:3763
chrI	42696	.	G	A	8425.8	PASS	AB=0;ABP=0;AC=3;AF=1;AN=3;AO=259;CIGAR=1X;DP=259;DPB=259;DPRA=0;EPP=8.25034;EPPR=0;GTI=0;LEN=1;MEANALT=1;MQM=60;MQMR=0;NS=1;NUMALT=1;ODDS=214.231;PAIRED=0.965251;PAIREDR=0;PAO=0;PQA=0;PQR=0;PRO=0;QA=9423;QR=0;RO=0;RPL=115;RPP=10.0613;RPPR=0;RPR=144;RUN=1;SAF=124;SAP=4.02477;SAR=135;SRF=0;SRP=0;SRR=0;TYPE=snp	GT:DP:AD:RO:QR:AO:QA	1/1/1:259:0	259:0:0:259:9423
chrI	42923	.	G	A	7919.46	PASS	AB=0;ABP=0;AC=3;AF=1;AN=3;AO=247;CIGAR=1X;DP=247;DPB=247;DPRA=0;EPP=33.6131;EPPR=0;GTI=0;LEN=1;MEANALT=1;MQM=60;MQMR=0;NS=1;NUMALT=1;ODDS=204.499;PAIRED=0.97166;PAIREDR=0;PAO=0;PQA=0;PQR=0;PRO=0;QA=8896;QR=0;RO=0;RPL=104;RPP=16.382;RPPR=0;RPR=143;RUN=1;SAF=116;SAP=4.98836;SAR=131;SRF=0;SRP=0;SRR=0;TYPE=snp	GT:DP:AD:RO:QR:AO:QA	1/1/1:247:0	247:0:0:247:8896
chrI	42966	.	T	C	8049.54	PASS	AB=0;ABP=0;AC=3;AF=1;AN=3;AO=244;CIGAR=1X;DP=244;DPB=244;DPRA=0;EPP=11.0198;EPPR=0;GTI=0;LEN=1;MEANALT=1;MQM=60;MQMR=0;NS=1;NUMALT=1;ODDS=202.067;PAIRED=0.97541;PAIREDR=0;PAO=0;PQA=0;PQR=0;PRO=0;QA=8999;QR=0;RO=0;RPL=121;RPP=3.0459;RPPR=0;RPR=123;RUN=1;SAF=122;SAP=3.0103;SAR=122;SRF=0;SRP=0;SRR=0;TYPE=snp	GT:DP:AD:RO:QR:AO:QA	1/1/1:244:0	244:0:0:244:8999
chrI	42993	.	A	T	8521.96	PASS	AB=0;ABP=0;AC=3;AF=1;AN=3;AO=263;CIGAR=1X;DP=263;DPB=263;DPRA=0;EPP=12.0017;EPPR=0;GTI=0;LEN=1;MEANALT=1;MQM=60;MQMR=0;NS=1;NUMALT=1;ODDS=217.474;PAIRED=0.973384;PAIREDR=0;PAO=0;PQA=0;PQR=0;PRO=0;QA=9529;QR=0;RO=0;RPL=123;RPP=5.39644;RPPR=0;RPR=140;RUN=1;SAF=137;SAP=4.00934;SAR=126;SRF=0;SRP=0;SRR=0;TYPE=snp	GT:DP:AD:RO:QR:AO:QA	1/1/1:263:0	263:0:0:263:9529
chrI	43001	.	G	A	8387.89	PASS	AB=0;ABP=0;AC=3;AF=1;AN=3;AO=256;CIGAR=1X;DP=256;DPB=256;DPRA=0;EPP=3.55317;EPPR=0;GTI=0;LEN=1;MEANALT=1;MQM=60;MQMR=0;NS=1;NUMALT=1;ODDS=211.798;PAIRED=0.972656;PAIREDR=0;PAO=0;PQA=0;PQR=0;PRO=0;QA=9371;QR=0;RO=0;RPL=119;RPP=5.75857;RPPR=0;RPR=137;RUN=1;SAF=133;SAP=3.85853;SAR=123;SRF=0;SRP=0;SRR=0;TYPE=snp	GT:DP:AD:RO:QR:AO:QA	1/1/1:256:0	256:0:0:256:9371
chrI	43029	.	G	A	8533.55	PASS	AB=0;ABP=0;AC=3;AF=1;AN=3;AO=265;CIGAR=1X;DP=265;DPB=265;DPRA=0;EPP=6.62396;EPPR=0;GTI=0;LEN=1;MEANALT=1;MQM=60;MQMR=0;NS=1;NUMALT=1;ODDS=219.096;PAIRED=0.977358;PAIREDR=0;PAO=0;PQA=0;PQR=0;PRO=0;QA=9548;QR=0;RO=0;RPL=140;RPP=4.854;RPPR=0;RPR=125;RUN=1;SAF=152;SAP=15.4737;SAR=113;SRF=0;SRP=0;SRR=0;TYPE=snp	GT:DP:AD:RO:QR:AO:QA	1/1/1:265:0	265:0:0:265:9548
chrI	43068	.	A	G	8553.1	PASS	AB=0;ABP=0;AC=3;AF=1;AN=3;AO=261;CIGAR=1X;DP=261;DPB=261;DPRA=0;EPP=6.01375;EPPR=0;GTI=0;LEN=1;MEANALT=1;MQM=60;MQMR=0;NS=1;NUMALT=1;ODDS=215.852;PAIRED=0.961686;PAIREDR=0;PAO=0;PQA=0;PQR=0;PRO=0;QA=9569;QR=0;RO=0;RPL=148;RPP=13.2021;RPPR=0;RPR=113;RUN=1;SAF=141;SAP=6.67934;SAR=120;SRF=0;SRP=0;SRR=0;TYPE=snp	GT:DP:AD:RO:QR:AO:QA	1/1/1:261:0	261:0:0:261:9569
chrI	43074	.	C	T	8102.77	PASS	AB=0;ABP=0;AC=3;AF=1;AN=3;AO=252;CIGAR=1X;DP=252;DPB=252;DPRA=0;EPP=11.8341;EPPR=0;GTI=0;LEN=1;MEANALT=1;MQM=60;MQMR=0;NS=1;NUMALT=1;ODDS=208.554;PAIRED=0.956349;PAIREDR=0;PAO=0;PQA=0;PQR=0;PRO=0;QA=9077;QR=0;RO=0;RPL=145;RPP=15.4532;RPPR=0;RPR=107;RUN=1;SAF=137;SAP=7.18091;SAR=115;SRF=0;SRP=0;SRR=0;TYPE=snp	GT:DP:AD:RO:QR:AO:QA	1/1/1:252:0	252:0:0:252:9077
chrI	43123	.	G	A	8312.48	PASS	AB=0;ABP=0;AC=3;AF=1;AN=3;AO=265;CIGAR=1X;DP=265;DPB=265;DPRA=0;EPP=4.39513;EPPR=0;GTI=0;LEN=1;MEANALT=1;MQM=59.9623;MQMR=0;NS=1;NUMALT=1;ODDS=219.096;PAIRED=0.943396;PAIREDR=0;PAO=0;PQA=0;PQR=0;PRO=0;QA=9346;QR=0;RO=0;RPL=99;RPP=39.7942;RPPR=0;RPR=166;RUN=1;SAF=109;SAP=21.1114;SAR=156;SRF=0;SRP=0;SRR=0;TYPE=snp	GT:DP:AD:RO:QR:AO:QA	1/1/1:265:0	265:0:0:265:9346
chrI	43425	.	A	G	2291.43	PASS	AB=0.334507;ABP=70.5706;AC=1;AF=0.333333;AN=3;AO=95;CIGAR=1X;DP=284;DPB=284;DPRA=0;EPP=9.61615;EPPR=4.95199;GTI=0;LEN=1;MEANALT=1;MQM=60;MQMR=60;NS=1;NUMALT=1;ODDS=130.312;PAIRED=0.978947;PAIREDR=0.957672;PAO=0;PQA=0;PQR=0;PRO=0;QA=3502;QR=6651;RO=189;RPL=55;RPP=8.15326;RPPR=3.02179;RPR=40;RUN=1;SAF=48;SAP=3.03316;SAR=47;SRF=79;SRP=14.0515;SRR=110;TYPE=snp	GT:DP:AD:RO:QR:AO:QA	0/0/1:284:189	95:189:6651:95:3502
chrI	43443	.	G	A	8850.12	PASS	AB=0;ABP=0;AC=3;AF=1;AN=3;AO=271;CIGAR=1X;DP=274;DPB=274;DPRA=0;EPP=3.01831;EPPR=3.73412;GTI=0;LEN=1;MEANALT=1;MQM=60;MQMR=60;NS=1;NUMALT=1;ODDS=193.341;PAIRED=0.96679;PAIREDR=1;PAO=0;PQA=0;PQR=0;PRO=0;QA=10006;QR=117;RO=3;RPL=142;RPP=4.36447;RPPR=3.73412;RPR=129;RUN=1;SAF=114;SAP=17.826;SAR=157;SRF=2;SRP=3.73412;SRR=1;TYPE=snp	GT:DP:AD:RO:QR:AO:QA	1/1/1:274:3	271:3:117:271:10006
chrI	43576	.	C	T	8141.47	PASS	AB=0;ABP=0;AC=3;AF=1;AN=3;AO=247;CIGAR=1X;DP=247;DPB=247;DPRA=0;EPP=10.4039;EPPR=0;GTI=0;LEN=1;MEANALT=1;MQM=60;MQMR=0;NS=1;NUMALT=1;ODDS=204.499;PAIRED=0.975709;PAIREDR=0;PAO=0;PQA=0;PQR=0;PRO=0;QA=9103;QR=0;RO=0;RPL=122;RPP=3.08942;RPPR=0;RPR=125;RUN=1;SAF=116;SAP=4.98836;SAR=131;SRF=0;SRP=0;SRR=0;TYPE=snp	GT:DP:AD:RO:QR:AO:QA	1/1/1:247:0	247:0:0:247:9103
chrI	43917	.	G	A	4610.5	PASS	AB=0.708;ABP=96.9569;AC=2;AF=0.666667;AN=3;AO=177;CIGAR=1X;DP=250;DPB=250;DPRA=0;EPP=4.49475;EPPR=3.75395;GTI=0;LEN=1;MEANALT=1;MQM=60;MQMR=60;NS=1;NUMALT=1;ODDS=144.175;PAIRED=0.971751;PAIREDR=0.958904;PAO=0;PQA=0;PQR=0;PRO=0;QA=5956;QR=2540;RO=73;RPL=107;RPP=19.8055;RPPR=8.03741;RPR=70;RUN=1;SAF=86;SAP=3.31701;SAR=91;SRF=41;SRP=5.41974;SRR=32;TYPE=snp	GT:DP:AD:RO:QR:AO:QA	0/1/1:250:73	177:73:2540:177:5956
chrI	44004	.	A	G	6943.22	PASS	AB=0;ABP=0;AC=3;AF=1;AN=3;AO=229;CIGAR=1X;DP=230;DPB=230;DPRA=0;EPP=3.77838;EPPR=0;GTI=0;LEN=1;MEANALT=2;MQM=60;MQMR=0;NS=1;NUMALT=1;ODDS=189.903;PAIRED=0.982533;PAIREDR=0;PAO=0;PQA=0;PQR=0;PRO=0;QA=7763;QR=0;RO=0;RPL=105;RPP=6.43345;RPPR=0;RPR=124;RUN=1;SAF=115;SAP=3.01978;SAR=114;SRF=0;SRP=0;SRR=0;TYPE=snp	GT:DP:AD:RO:QR:AO:QA	1/1/1:230:0	229:0:0:229:7763
chrI	44130	.	C	T	4916.87	PASS	AB=0.681992;ABP=78.0967;AC=2;AF=0.666667;AN=3;AO=178;CIGAR=1X;DP=261;DPB=261;DPRA=0;EPP=7.89001;EPPR=7.43173;GTI=0;LEN=1;MEANALT=1;MQM=60;MQMR=60;NS=1;NUMALT=1;ODDS=131.698;PAIRED=0.955056;PAIREDR=0.951807;PAO=0;PQA=0;PQR=0;PRO=0;QA=6333;QR=3076;RO=83;RPL=88;RPP=3.0591;RPPR=4.29225;RPR=90;RUN=1;SAF=89;SAP=3.0103;SAR=89;SRF=46;SRP=5.12945;SRR=37;TYPE=snp	GT:DP:AD:RO:QR:AO:QA	0/1/1:261:83	178:83:3076:178:6333
chrI	44223	.	C	G	4148.36	PASS	AB=0.650862;ABP=48.8733;AC=2;AF=0.666667;AN=3;AO=151;CIGAR=1X;DP=232;DPB=232;DPRA=0;EPP=7.1663;EPPR=4.32391;GTI=0;LEN=1;MEANALT=1;MQM=60;MQMR=60;NS=1;NUMALT=1;ODDS=97.0406;PAIRED=0.960265;PAIREDR=0.950617;PAO=0;PQA=0;PQR=0;PRO=0;QA=5427;QR=2980;RO=81;RPL=78;RPP=3.36982;RPPR=7.5409;RPR=73;RUN=1;SAF=61;SAP=15.1044;SAR=90;SRF=48;SRP=9.04217;SRR=33;TYPE=snp	GT:DP:AD:RO:QR:AO:QA	0/1/1:232:81	151:81:2980:151:5427
chrI	44289	.	C	T	1972.01	PASS	AB=0.334677;ABP=61.8852;AC=1;AF=0.333333;AN=3;AO=83;CIGAR=1X;DP=248;DPB=248;DPRA=0;EPP=3.66436;EPPR=7.76122;GTI=0;LEN=1;MEANALT=1;MQM=60;MQMR=60;NS=1;NUMALT=1;ODDS=113.676;PAIRED=0.987952;PAIREDR=0.975758;PAO=0;PQA=0;PQR=0;PRO=0;QA=3024;QR=6071;RO=165;RPL=38;RPP=4.29225;RPPR=3.65516;RPR=45;RUN=1;SAF=41;SAP=3.03646;SAR=42;SRF=82;SRP=3.02346;SRR=83;TYPE=snp	GT:DP:AD:RO:QR:AO:QA	0/0/1:248:165	83:165:6071:83:3024
chrI	44295	.	A	C	1965.35	PASS	AB=0.32567;ABP=71.9067;AC=1;AF=0.333333;AN=3;AO=85;CIGAR=1X;DP=261;DPB=261;DPRA=0;EPP=10.3933;EPPR=7.94546;GTI=0;LEN=1;MEANALT=1;MQM=60;MQMR=60;NS=1;NUMALT=1;ODDS=126.153;PAIRED=0.988235;PAIREDR=0.977273;PAO=0;PQA=0;PQR=0;PRO=0;QA=3056;QR=6387;RO=176;RPL=45;RPP=3.64897;RPPR=3.20771;RPR=40;RUN=1;SAF=43;SAP=3.03585;SAR=42;SRF=86;SRP=3.20771;SRR=90;TYPE=snp	GT:DP:AD:RO:QR:AO:QA	0/0/1:261:176	85:176:6387:85:3056
chrI	44330	.	G	A	2007.21	PASS	AB=0.348361;ABP=51.7438;AC=1;AF=0.333333;AN=3;AO=85;CIGAR=1X;DP=244;DPB=244;DPRA=0;EPP=4.26209;EPPR=3.35173;GTI=0;LEN=1;MEANALT=1;MQM=60;MQMR=60;NS=1;NUMALT=1;ODDS=102.586;PAIRED=0.964706;PAIREDR=0.974843;PAO=0;PQA=0;PQR=0;PRO=0;QA=3085;QR=5833;RO=159;RPL=47;RPP=5.07959;RPPR=17.8828;RPR=38;RUN=1;SAF=56;SAP=21.6339;SAR=29;SRF=78;SRP=3.13321;SRR=81;TYPE=snp	GT:DP:AD:RO:QR:AO:QA	0/0/1:244:159	85:159:5833:85:3085
chrI	44589	.	C	T	1891.73	PASS	AB=0.311024;ABP=81.7988;AC=1;AF=0.333333;AN=3;AO=79;CIGAR=1X;DP=254;DPB=254;DPRA=0;EPP=4.35716;EPPR=4.01538;GTI=0;LEN=1;MEANALT=1;MQM=59.8354;MQMR=60;NS=1;NUMALT=1;ODDS=133.084;PAIRED=0.949367;PAIREDR=0.96;PAO=0;PQA=0;PQR=0;PRO=0;QA=2941;QR=6379;RO=175;RPL=34;RPP=6.33623;RPPR=3.02271;RPR=45;RUN=1;SAF=45;SAP=6.33623;SAR=34;SRF=87;SRP=3.02271;SRR=88;TYPE=snp	GT:DP:AD:RO:QR:AO:QA	0/0/1:254:175	79:175:6379:79:2941
chrI	44823	.	A	G	7640.62	PASS	AB=0;ABP=0;AC=3;AF=1;AN=3;AO=248;CIGAR=1X;DP=248;DPB=248;DPRA=0;EPP=3.0103;EPPR=0;GTI=0;LEN=1;MEANALT=1;MQM=60;MQMR=0;NS=1;NUMALT=1;ODDS=205.31;PAIRED=0.959677;PAIREDR=0;PAO=0;PQA=0;PQR=0;PRO=0;QA=8547;QR=0;RO=0;RPL=122;RPP=3.15039;RPPR=0;RPR=126;RUN=1;SAF=106;SAP=14.358;SAR=142;SRF=0;SRP=0;SRR=0;TYPE=snp	GT:DP:AD:RO:QR:AO:QA	1/1/1:248:0	248:0:0:248:8547
chrI	45027	.	A	G	7518.2	PASS	AB=0;ABP=0;AC=3;AF=1;AN=3;AO=232;CIGAR=1X;DP=232;DPB=232;DPRA=0;EPP=12.5947;EPPR=0;GTI=0;LEN=1;MEANALT=1;MQM=60;MQMR=0;NS=1;NUMALT=1;ODDS=192.336;PAIRED=0.952586;PAIREDR=0;PAO=0;PQA=0;PQR=0;PRO=0;QA=8416;QR=0;RO=0;RPL=125;RPP=6.04287;RPPR=0;RPR=107;RUN=1;SAF=125;SAP=6.04287;SAR=107;SRF=0;SRP=0;SRR=0;TYPE=snp	GT:DP:AD:RO:QR:AO:QA	1/1/1:232:0	232:0:0:232:8416
chrI	45114	.	G	A	4248.08	PASS	AB=0.668067;ABP=61.4028;AC=2;AF=0.666667;AN=3;AO=159;CIGAR=1X;DP=238;DPB=238;DPRA=0;EPP=3.13321;EPPR=5.23675;GTI=0;LEN=1;MEANALT=1;MQM=60;MQMR=60;NS=1;NUMALT=1;ODDS=110.904;PAIRED=0.955975;PAIREDR=0.974684;PAO=0;PQA=0;PQR=0;PRO=0;QA=5524;QR=2779;RO=79;RPL=82;RPP=3.35173;RPPR=4.35716;RPR=77;RUN=1;SAF=79;SAP=3.02396;SAR=80;SRF=48;SRP=10.954;SRR=31;TYPE=snp	GT:DP:AD:RO:QR:AO:QA	0/1/1:238:79	159:79:2779:159:5524
chrI	45230	.	G	A	1702.89	PASS	AB=0.290566;ABP=103.971;AC=1;AF=0.333333;AN=3;AO=77;CIGAR=1X;DP=265;DPB=265;DPRA=0;EPP=3.0385;EPPR=3.19511;GTI=0;LEN=1;MEANALT=1;MQM=60;MQMR=60;NS=1;NUMALT=1;ODDS=153.879;PAIRED=0.974026;PAIREDR=0.941489;PAO=0;PQA=0;PQR=0;PRO=0;QA=2752;QR=6757;RO=188;RPL=38;RPP=3.0385;RPPR=3.42611;RPR=39;RUN=1;SAF=48;SAP=13.1908;SAR=29;SRF=103;SRP=6.75262;SRR=85;TYPE=snp	GT:DP:AD:RO:QR:AO:QA	0/0/1:265:188	77:188:6757:77:2752
chrI	45330	.	A	G	6878.05	PASS	AB=0;ABP=0;AC=3;AF=1;AN=3;AO=222;CIGAR=1X;DP=222;DPB=222;DPRA=0;EPP=3.63631;EPPR=0;GTI=0;LEN=1;MEANALT=1;MQM=60;MQMR=0;NS=1;NUMALT=1;ODDS=184.226;PAIRED=0.959459;PAIREDR=0;PAO=0;PQA=0;PQR=0;PRO=0;QA=7693;QR=0;RO=0;RPL=101;RPP=6.92286;RPPR=0;RPR=121;RUN=1;SAF=104;SAP=4.92746;SAR=118;SRF=0;SRP=0;SRR=0;TYPE=snp	GT:DP:AD:RO:QR:AO:QA	1/1/1:222:0	222:0:0:222:7693
chrI	45374	.	C	A	7998.05	PASS	AB=0;ABP=0;AC=3;AF=1;AN=3;AO=256;CIGAR=1X;DP=256;DPB=256;DPRA=0;EPP=11.6962;EPPR=0;GTI=0;LEN=1;MEANALT=1;MQM=60;MQMR=0;NS=1;NUMALT=1;ODDS=211.798;PAIRED=0.964844;PAIREDR=0;PAO=0;PQA=0;PQR=0;PRO=0;QA=8950;QR=0;RO=0;RPL=115;RPP=8.74434;RPPR=0;RPR=141;RUN=1;SAF=135;SAP=4.67283;SAR=121;SRF=0;SRP=0;SRR=0;TYPE=snp	GT:DP:AD:RO:QR:AO:QA	1/1/1:256:0	256:0:0:256:8950
chrI	45463	.	G	A	8935.22	PASS	AB=0;ABP=0;AC=3;AF=1;AN=3;AO=278;CIGAR=1X;DP=279;DPB=279;DPRA=0;EPP=5.54108;EPPR=0;GTI=0;LEN=1;MEANALT=2;MQM=59.9784;MQMR=0;NS=1;NUMALT=1;ODDS=229.638;PAIRED=0.97482;PAIREDR=0;PAO=0;PQA=0;PQR=0;PRO=0;QA=9991;QR=0;RO=0;RPL=150;RPP=6.79085;RPPR=0;RPR=128;RUN=1;SAF=124;SAP=10.0402;SAR=154;SRF=0;SRP=0;SRR=0;TYPE=snp	GT:DP:AD:RO:QR:AO:QA	1/1/1:279:0	278:0:0:278:9991
chrI	45637	.	G	A	6678.25	PASS	AB=0;ABP=0;AC=3;AF=1;AN=3;AO=219;CIGAR=1X;DP=219;DPB=219;DPRA=0;EPP=11.3492;EPPR=0;GTI=0;LEN=1;MEANALT=1;MQM=60;MQMR=0;NS=1;NUMALT=1;ODDS=181.793;PAIRED=0.968037;PAIREDR=0;PAO=0;PQA=0;PQR=0;PRO=0;QA=7492;QR=0;RO=0;RPL=89;RPP=19.6781;RPPR=0;RPR=130;RUN=1;SAF=104;SAP=4.21006;SAR=115;SRF=0;SRP=0;SRR=0;TYPE=snp	GT:DP:AD:RO:QR:AO:QA	1/1/1:219:0	219:0:0:219:7492
chrI	45870	.	G	A	2705.28	PASS	AB=0.625;ABP=27.9822;AC=2;AF=0.666667;AN=3;AO=115;CIGAR=1X;DP=184;DPB=184;DPRA=0;EPP=14.8118;EPPR=10.0912;GTI=0;LEN=1;MEANALT=1;MQM=60;MQMR=60;NS=1;NUMALT=1;ODDS=63.7695;PAIRED=0.965217;PAIREDR=0.913043;PAO=0;PQA=0;PQR=0;PRO=0;QA=3696;QR=2244;RO=69;RPL=59;RPP=3.18024;RPPR=14.3712;RPR=56;RUN=1;SAF=45;SAP=14.8118;SAR=70;SRF=31;SRP=4.55236;SRR=38;TYPE=snp	GT:DP:AD:RO:QR:AO:QA	0/1/1:184:69	115:69:2244:115:3696
chrI	45873	.	A	G	1660.98	PASS	AB=0.382979;ABP=25.3718;AC=1;AF=0.333333;AN=3;AO=72;CIGAR=1X;DP=188;DPB=188;DPRA=0;EPP=10.7311;EPPR=23.5732;GTI=0;LEN=1;MEANALT=2;MQM=60;MQMR=60;NS=1;NUMALT=1;ODDS=59.6107;PAIRED=0.916667;PAIREDR=0.965217;PAO=0;PQA=0;PQR=0;PRO=0;QA=2549;QR=3749;RO=115;RPL=25;RPP=17.6074;RPPR=3.02918;RPR=47;RUN=1;SAF=35;SAP=3.13094;SAR=37;SRF=49;SRP=8.4673;SRR=66;TYPE=snp	GT:DP:AD:RO:QR:AO:QA	0/0/1:188:115	72:115:3749:72:2549
chrI	45985	.	A	T	8526.1	PASS	AB=0;ABP=0;AC=3;AF=1;AN=3;AO=265;CIGAR=1X;DP=266;DPB=266;DPRA=0;EPP=3.41182;EPPR=5.18177;GTI=0;LEN=1;MEANALT=1;MQM=60;MQMR=60;NS=1;NUMALT=1;ODDS=215.717;PAIRED=0.932075;PAIREDR=1;PAO=0;PQA=0;PQR=0;PRO=0;QA=9537;QR=9;RO=1;RPL=127;RPP=4.0018;RPPR=5.18177;RPR=138;RUN=1;SAF=153;SAP=16.7848;SAR=112;SRF=0;SRP=5.18177;SRR=1;TYPE=snp	GT:DP:AD:RO:QR:AO:QA	1/1/1:266:1	265:1:9:265:9537
chrI	46271	.	G	C	9073.27	PASS	AB=0;ABP=0;AC=3;AF=1;AN=3;AO=268;CIGAR=1X;DP=268;DPB=268;DPRA=0;EPP=3.13994;EPPR=0;GTI=0;LEN=1;MEANALT=1;MQM=60;MQMR=0;NS=1;NUMALT=1;ODDS=221.529;PAIRED=0.973881;PAIREDR=0;PAO=0;PQA=0;PQR=0;PRO=0;QA=10133;QR=0;RO=0;RPL=125;RPP=5.63551;RPPR=0;RPR=143;RUN=1;SAF=135;SAP=3.04271;SAR=133;SRF=0;SRP=0;SRR=0;TYPE=snp	GT:DP:AD:RO:QR:AO:QA	1/1/1:268:0	268:0:0:268:10133
chrI	46393	.	A	G	2018.5	PASS	AB=0.325926;ABP=74.0737;AC=1;AF=0.333333;AN=3;AO=88;CIGAR=1X;DP=270;DPB=270;DPRA=0;EPP=17.2236;EPPR=3.43982;GTI=0;LEN=1;MEANALT=1;MQM=60;MQMR=60;NS=1;NUMALT=1;ODDS=130.312;PAIRED=0.977273;PAIREDR=0.950549;PAO=0;PQA=0;PQR=0;PRO=0;QA=3154;QR=6420;RO=182;RPL=42;RPP=3.40511;RPPR=3.77389;RPR=46;RUN=1;SAF=50;SAP=6.56362;SAR=38;SRF=93;SRP=3.2012;SRR=89;TYPE=snp	GT:DP:AD:RO:QR:AO:QA	0/0/1:270:182	88:182:6420:88:3154
chrI	46470	.	G	A	4717.77	PASS	AB=0.656489;ABP=58.7392;AC=2;AF=0.666667;AN=3;AO=172;CIGAR=1X;DP=262;DPB=262;DPRA=0;EPP=4.27278;EPPR=6.48466;GTI=0;LEN=1;MEANALT=1;MQM=60;MQMR=60;NS=1;NUMALT=1;ODDS=113.676;PAIRED=0.953488;PAIREDR=0.966667;PAO=0;PQA=0;PQR=0;PRO=0;QA=6142;QR=3215;RO=90;RPL=74;RPP=10.2822;RPPR=3.10681;RPR=98;RUN=1;SAF=81;SAP=4.27278;SAR=91;SRF=33;SRP=16.9077;SRR=57;TYPE=snp	GT:DP:AD:RO:QR:AO:QA	0/1/1:262:90	172:90:3215:172:6142
chrI	46815	.	A	T	6771.81	PASS	AB=0;ABP=0;AC=3;AF=1;AN=3;AO=214;CIGAR=1X;DP=214;DPB=214;DPRA=0;EPP=4.99913;EPPR=0;GTI=0;LEN=1;MEANALT=1;MQM=60;MQMR=0;NS=1;NUMALT=1;ODDS=177.739;PAIRED=0.96729;PAIREDR=0;PAO=0;PQA=0;PQR=0;PRO=0;QA=7570;QR=0;RO=0;RPL=110;RPP=3.37559;RPPR=0;RPR=104;RUN=1;SAF=106;SAP=3.05089;SAR=108;SRF=0;SRP=0;SRR=0;TYPE=snp	GT:DP:AD:RO:QR:AO:QA	1/1/1:214:0	214:0:0:214:7570
chrI	47109	.	A	G	2079.7	PASS	AB=0.337165;ABP=63.121;AC=1;AF=0.333333;AN=3;AO=88;CIGAR=1X;DP=261;DPB=261;DPRA=0;EPP=4.58955;EPPR=3.3241;GTI=0;LEN=1;MEANALT=1;MQM=60;MQMR=60;NS=1;NUMALT=1;ODDS=117.835;PAIRED=0.965909;PAIREDR=0.976879;PAO=0;PQA=0;PQR=0;PRO=0;QA=3193;QR=6406;RO=173;RPL=52;RPP=9.32731;RPPR=5.83447;RPR=36;RUN=1;SAF=44;SAP=3.0103;SAR=44;SRF=85;SRP=3.12327;SRR=88;TYPE=snp	GT:DP:AD:RO:QR:AO:QA	0/0/1:261:173	88:173:6406:88:3193
chrI	47163	.	A	G	4639	PASS	AB=0.6625;ABP=58.0571;AC=2;AF=0.666667;AN=3;AO=159;CIGAR=1X;DP=240;DPB=240;DPRA=0;EPP=3.35173;EPPR=5.18177;GTI=0;LEN=1;MEANALT=1;MQM=60;MQMR=60;NS=1;NUMALT=1;ODDS=108.131;PAIRED=0.949686;PAIREDR=0.925926;PAO=0;PQA=0;PQR=0;PRO=0;QA=5972;QR=2935;RO=81;RPL=83;RPP=3.6795;RPPR=4.32391;RPR=76;RUN=1;SAF=76;SAP=3.6795;SAR=83;SRF=39;SRP=3.25157;SRR=42;TYPE=snp	GT:DP:AD:RO:QR:AO:QA	0/1/1:240:81	159:81:2935:159:5972
chrI	47277	.	G	A	4771.8	PASS	AB=0.654135;ABP=57.9012;AC=2;AF=0.666667;AN=3;AO=174;CIGAR=1X;DP=266;DPB=266;DPRA=0;EPP=9.05049;EPPR=3.86001;GTI=0;LEN=1;MEANALT=1;MQM=60;MQMR=60;NS=1;NUMALT=1;ODDS=113.676;PAIRED=0.931034;PAIREDR=0.967391;PAO=0;PQA=0;PQR=0;PRO=0;QA=6213;QR=3428;RO=92;RPL=86;RPP=3.06022;RPPR=6.40913;RPR=88;RUN=1;SAF=86;SAP=3.06022;SAR=88;SRF=43;SRP=3.86001;SRR=49;TYPE=snp	GT:DP:AD:RO:QR:AO:QA	0/1/1:266:92	174:92:3428:174:6213
chrI	47286	.	T	C	4892.01	PASS	AB=0.652985;ABP=57.4916;AC=2;AF=0.666667;AN=3;AO=175;CIGAR=1X;DP=268;DPB=268;DPRA=0;EPP=6.59633;EPPR=4.52089;GTI=0;LEN=1;MEANALT=2;MQM=60;MQMR=60;NS=1;NUMALT=1;ODDS=115.062;PAIRED=0.931429;PAIREDR=0.978261;PAO=0;PQA=0;PQR=0;PRO=0;QA=6348;QR=3401;RO=92;RPL=90;RPP=3.32051;RPPR=6.40913;RPR=85;RUN=1;SAF=83;SAP=4.01538;SAR=92;SRF=42;SRP=4.52089;SRR=50;TYPE=snp	GT:DP:AD:RO:QR:AO:QA	0/1/1:268:92	175:92:3401:175:6348
chrI	47334	.	A	G	8373.74	PASS	AB=0;ABP=0;AC=3;AF=1;AN=3;AO=251;CIGAR=1X;DP=251;DPB=251;DPRA=0;EPP=4.47237;EPPR=0;GTI=0;LEN=1;MEANALT=1;MQM=60;MQMR=0;NS=1;NUMALT=1;ODDS=207.743;PAIRED=0.940239;PAIREDR=0;PAO=0;PQA=0;PQR=0;PRO=0;QA=9358;QR=0;RO=0;RPL=131;RPP=4.05711;RPPR=0;RPR=120;RUN=1;SAF=115;SAP=6.82552;SAR=136;SRF=0;SRP=0;SRR=0;TYPE=snp	GT:DP:AD:RO:QR:AO:QA	1/1/1:251:0	251:0:0:251:9358
chrI	47352	.	T	G	7815.97	PASS	AB=0;ABP=0;AC=3;AF=1;AN=3;AO=236;CIGAR=1X;DP=236;DPB=236;DPRA=0;EPP=6.69076;EPPR=0;GTI=0;LEN=1;MEANALT=1;MQM=60;MQMR=0;NS=1;NUMALT=1;ODDS=195.579;PAIRED=0.949153;PAIREDR=0;PAO=0;PQA=0;PQR=0;PRO=0;QA=8737;QR=0;RO=0;RPL=120;RPP=3.15752;RPPR=0;RPR=116;RUN=1;SAF=110;SAP=5.3658;SAR=126;SRF=0;SRP=0;SRR=0;TYPE=snp	GT:DP:AD:RO:QR:AO:QA	1/1/1:236:0	236:0:0:236:8737
chrI	47406	.	T	C	8882.35	PASS	AB=0;ABP=0;AC=3;AF=1;AN=3;AO=269;CIGAR=1X;DP=269;DPB=269;DPRA=0;EPP=3.66416;EPPR=0;GTI=0;LEN=1;MEANALT=1;MQM=60;MQMR=0;NS=1;NUMALT=1;ODDS=222.34;PAIRED=0.936803;PAIREDR=0;PAO=0;PQA=0;PQR=0;PRO=0;QA=9922;QR=0;RO=0;RPL=127;RPP=4.82659;RPPR=0;RPR=142;RUN=1;SAF=143;SAP=5.34322;SAR=126;SRF=0;SRP=0;SRR=0;TYPE=snp	GT:DP:AD:RO:QR:AO:QA	1/1/1:269:0	269:0:0:269:9922
chrI	47455	.	C	T	2048.16	PASS	AB=0.330827;ABP=69.1341;AC=1;AF=0.333333;AN=3;AO=88;CIGAR=1X;DP=266;DPB=266;DPRA=0;EPP=6.56362;EPPR=3.20549;GTI=0;LEN=1;MEANALT=1;MQM=60;MQMR=60;NS=1;NUMALT=1;ODDS=124.766;PAIRED=0.943182;PAIREDR=0.94382;PAO=0;PQA=0;PQR=0;PRO=0;QA=3167;QR=6500;RO=178;RPL=50;RPP=6.56362;RPPR=10.0371;RPR=38;RUN=1;SAF=44;SAP=3.0103;SAR=44;SRF=100;SRP=8.91475;SRR=78;TYPE=snp	GT:DP:AD:RO:QR:AO:QA	0/0/1:266:178	88:178:6500:88:3167
chrI	47484	.	A	C	8321.97	PASS	AB=0;ABP=0;AC=3;AF=1;AN=3;AO=256;CIGAR=1X;DP=256;DPB=256;DPRA=0;EPP=15.2588;EPPR=0;GTI=0;LEN=1;MEANALT=1;MQM=60;MQMR=0;NS=1;NUMALT=1;ODDS=211.798;PAIRED=0.949219;PAIREDR=0;PAO=0;PQA=0;PQR=0;PRO=0;QA=9312;QR=0;RO=0;RPL=124;RPP=3.55317;RPPR=0;RPR=132;RUN=1;SAF=139;SAP=7.11574;SAR=117;SRF=0;SRP=0;SRR=0;TYPE=snp	GT:DP:AD:RO:QR:AO:QA	1/1/1:256:0	256:0:0:256:9312
chrI	47646	.	A	G	7560.38	PASS	AB=0;ABP=0;AC=3;AF=1;AN=3;AO=246;CIGAR=1X;DP=247;DPB=247;DPRA=0;EPP=7.28263;EPPR=5.18177;GTI=0;LEN=1;MEANALT=1;MQM=60;MQMR=60;NS=1;NUMALT=1;ODDS=200.153;PAIRED=0.955285;PAIREDR=1;PAO=0;PQA=0;PQR=0;PRO=0;QA=8453;QR=10;RO=1;RPL=116;RPP=4.74042;RPPR=5.18177;RPR=130;RUN=1;SAF=126;SAP=3.32808;SAR=120;SRF=0;SRP=5.18177;SRR=1;TYPE=snp	GT:DP:AD:RO:QR:AO:QA	1/1/1:247:1	246:1:10:246:8453
chrI	47958	.	A	G	10046.7	PASS	AB=0;ABP=0;AC=3;AF=1;AN=3;AO=303;CIGAR=1X;DP=304;DPB=304;DPRA=0;EPP=3.36146;EPPR=0;GTI=0;LEN=1;MEANALT=2;MQM=60;MQMR=0;NS=1;NUMALT=1;ODDS=249.912;PAIRED=0.973597;PAIREDR=0;PAO=0;PQA=0;PQR=0;PRO=0;QA=11233;QR=0;RO=0;RPL=133;RPP=12.8213;RPPR=0;RPR=170;RUN=1;SAF=139;SAP=7.48941;SAR=164;SRF=0;SRP=0;SRR=0;TYPE=snp	GT:DP:AD:RO:QR:AO:QA	1/1/1:304:0	303:0:0:303:11233
chrI	48100	.	T	C	3912.66	PASS	AB=0.582996;ABP=17.7886;AC=2;AF=0.666667;AN=3;AO=144;CIGAR=1X;DP=247;DPB=247;DPRA=0;EPP=3.25157;EPPR=3.53736;GTI=0;LEN=1;MEANALT=1;MQM=60;MQMR=60;NS=1;NUMALT=1;ODDS=56.8381;PAIRED=0.979167;PAIREDR=0.951456;PAO=0;PQA=0;PQR=0;PRO=0;QA=5275;QR=3824;RO=103;RPL=68;RPP=3.9754;RPPR=6.5732;RPR=76;RUN=1;SAF=82;SAP=9.04217;SAR=62;SRF=59;SRP=7.75381;SRR=44;TYPE=snp	GT:DP:AD:RO:QR:AO:QA	0/1/1:247:103	144:103:3824:144:5275
chrI	48130	.	T	C	4366.74	PASS	AB=0.615686;ABP=32.653;AC=2;AF=0.666667;AN=3;AO=157;CIGAR=1X;DP=255;DPB=255;DPRA=0;EPP=4.13061;EPPR=5.22609;GTI=0;LEN=1;MEANALT=1;MQM=59.9936;MQMR=60;NS=1;NUMALT=1;ODDS=81.7914;PAIRED=0.974522;PAIREDR=0.969388;PAO=0;PQA=0;PQR=0;PRO=0;QA=5781;QR=3588;RO=98;RPL=85;RPP=5.34774;RPPR=5.22609;RPR=72;RUN=1;SAF=95;SAP=18.0723;SAR=62;SRF=56;SRP=7.35324;SRR=42;TYPE=snp	GT:DP:AD:RO:QR:AO:QA	0/1/1:255:98	157:98:3588:157:5781
chrI	48285	.	A	G	2272.49	PASS	AB=0.326087;ABP=75.5186;AC=1;AF=0.333333;AN=3;AO=90;CIGAR=1X;DP=276;DPB=276;DPRA=0;EPP=3.87889;EPPR=7.68013;GTI=0;LEN=1;MEANALT=1;MQM=60;MQMR=60;NS=1;NUMALT=1;ODDS=133.084;PAIRED=0.944444;PAIREDR=0.962366;PAO=0;PQA=0;PQR=0;PRO=0;QA=3437;QR=6866;RO=186;RPL=45;RPP=3.0103;RPPR=5.99899;RPR=45;RUN=1;SAF=43;SAP=3.39634;SAR=47;SRF=90;SRP=3.43058;SRR=96;TYPE=snp	GT:DP:AD:RO:QR:AO:QA	0/0/1:276:186	90:186:6866:90:3437
chrI	48336	.	C	T	9004.36	PASS	AB=0;ABP=0;AC=3;AF=1;AN=3;AO=282;CIGAR=1X;DP=282;DPB=282;DPRA=0;EPP=6.0904;EPPR=0;GTI=0;LEN=1;MEANALT=1;MQM=60;MQMR=0;NS=1;NUMALT=1;ODDS=232.882;PAIRED=0.975177;PAIREDR=0;PAO=0;PQA=0;PQR=0;PRO=0;QA=10059;QR=0;RO=0;RPL=151;RPP=6.0904;RPPR=0;RPR=131;RUN=1;SAF=140;SAP=3.0411;SAR=142;SRF=0;SRP=0;SRR=0;TYPE=snp	GT:DP:AD:RO:QR:AO:QA	1/1/1:282:0	282:0:0:282:10059
chrI	48348	.	C	T	1856.7	PASS	AB=0.309091;ABP=90.0666;AC=1;AF=0.333333;AN=3;AO=85;CIGAR=1X;DP=275;DPB=275;DPRA=0;EPP=3.03585;EPPR=7.58182;GTI=0;LEN=1;MEANALT=1;MQM=60;MQMR=60;NS=1;NUMALT=1;ODDS=145.561;PAIRED=0.976471;PAIREDR=0.973684;PAO=0;PQA=0;PQR=0;PRO=0;QA=2958;QR=6858;RO=190;RPL=46;RPP=4.26209;RPPR=4.65605;RPR=39;RUN=1;SAF=39;SAP=4.26209;SAR=46;SRF=98;SRP=3.42174;SRR=92;TYPE=snp	GT:DP:AD:RO:QR:AO:QA	0/0/1:275:190	85:190:6858:85:2958
chrI	48555	.	G	C	7844.38	PASS	AB=0;ABP=0;AC=3;AF=1;AN=3;AO=244;CIGAR=1X;DP=244;DPB=244;DPRA=0;EPP=5.89373;EPPR=0;GTI=0;LEN=1;MEANALT=1;MQM=60;MQMR=0;NS=1;NUMALT=1;ODDS=202.067;PAIRED=0.942623;PAIREDR=0;PAO=0;PQA=0;PQR=0;PRO=0;QA=8774;QR=0;RO=0;RPL=109;RPP=9.02635;RPPR=0;RPR=135;RUN=1;SAF=114;SAP=5.28857;SAR=130;SRF=0;SRP=0;SRR=0;TYPE=snp	GT:DP:AD:RO:QR:AO:QA	1/1/1:244:0	244:0:0:244:8774
chrI	48678	.	C	A	1755.53	PASS	AB=0.310345;ABP=84.5528;AC=1;AF=0.333333;AN=3;AO=81;CIGAR=1X;DP=261;DPB=261;DPRA=0;EPP=3.68051;EPPR=3.0103;GTI=0;LEN=1;MEANALT=1;MQM=60;MQMR=60;NS=1;NUMALT=1;ODDS=137.243;PAIRED=0.962963;PAIREDR=0.95;PAO=0;PQA=0;PQR=0;PRO=0;QA=2802;QR=6656;RO=180;RPL=39;RPP=3.25157;RPPR=3.0103;RPR=42;RUN=1;SAF=41;SAP=3.03711;SAR=40;SRF=84;SRP=4.74748;SRR=96;TYPE=snp	GT:DP:AD:RO:QR:AO:QA	0/0/1:261:180	81:180:6656:81:2802
chrI	48725	.	T	A	2731.54	PASS	AB=0.395604;ABP=28.8532;AC=1;AF=0.333333;AN=3;AO=108;CIGAR=1X;DP=273;DPB=273;DPRA=0;EPP=8.15749;EPPR=3.65516;GTI=0;LEN=1;MEANALT=1;MQM=60;MQMR=60;NS=1;NUMALT=1;ODDS=79.0188;PAIRED=0.953704;PAIREDR=0.927273;PAO=0;PQA=0;PQR=0;PRO=0;QA=4028;QR=6075;RO=165;RPL=49;RPP=5.02092;RPPR=5.23441;RPR=59;RUN=1;SAF=63;SAP=9.52472;SAR=45;SRF=87;SRP=4.0763;SRR=78;TYPE=snp	GT:DP:AD:RO:QR:AO:QA	0/0/1:273:165	108:165:6075:108:4028
chrI	48726	.	A	T	4653.35	PASS	AB=0.606618;ABP=29.8663;AC=2;AF=0.666667;AN=3;AO=165;CIGAR=1X;DP=272;DPB=272;DPRA=0;EPP=3.65516;EPPR=6.44001;GTI=0;LEN=1;MEANALT=1;MQM=60;MQMR=60;NS=1;NUMALT=1;ODDS=80.4051;PAIRED=0.927273;PAIREDR=0.953271;PAO=0;PQA=0;PQR=0;PRO=0;QA=6150;QR=4034;RO=107;RPL=88;RPP=4.60271;RPPR=6.44001;RPR=77;RUN=1;SAF=86;SAP=3.65516;SAR=79;SRF=63;SRP=10.3365;SRR=44;TYPE=snp	GT:DP:AD:RO:QR:AO:QA	0/1/1:272:107	165:107:4034:165:6150
chrI	48873	.	T	A	2000.96	PASS	AB=0.34;ABP=58.6;AC=1;AF=0.333333;AN=3;AO=85;CIGAR=1X;DP=250;DPB=250;DPRA=0;EPP=5.07959;EPPR=4.0763;GTI=0;LEN=1;MEANALT=1;MQM=60;MQMR=60;NS=1;NUMALT=1;ODDS=110.904;PAIRED=0.952941;PAIREDR=0.969697;PAO=0;PQA=0;PQR=0;PRO=0;QA=3070;QR=5959;RO=165;RPL=39;RPP=4.26209;RPPR=4.0763;RPR=46;RUN=1;SAF=39;SAP=4.26209;SAR=46;SRF=74;SRP=6.81367;SRR=91;TYPE=snp	GT:DP:AD:RO:QR:AO:QA	0/0/1:250:165	85:165:5959:85:3070
chrI	49031	.	C	A	1770.94	PASS	AB=0.332;ABP=64.2979;AC=1;AF=0.333333;AN=3;AO=83;CIGAR=1X;DP=250;DPB=250;DPRA=0;EPP=4.29225;EPPR=3.48122;GTI=0;LEN=1;MEANALT=2;MQM=60;MQMR=60;NS=1;NUMALT=1;ODDS=115.062;PAIRED=0.963855;PAIREDR=0.963855;PAO=0;PQA=0;PQR=0;PRO=0;QA=2829;QR=5834;RO=166;RPL=48;RPP=7.43173;RPPR=4.31842;RPR=35;RUN=1;SAF=55;SAP=22.0826;SAR=28;SRF=94;SRP=9.34158;SRR=72;TYPE=snp	GT:DP:AD:RO:QR:AO:QA	0/0/1:250:166	83:166:5834:83:2829
chrI	49191	.	T	C	7922.51	PASS	AB=0;ABP=0;AC=3;AF=1;AN=3;AO=247;CIGAR=1X;DP=249;DPB=249;DPRA=0;EPP=6.8873;EPPR=0;GTI=0;LEN=1;MEANALT=2;MQM=60;MQMR=0;NS=1;NUMALT=1;ODDS=204.499;PAIRED=0.97166;PAIREDR=0;PAO=0;PQA=0;PQR=0;PRO=0;QA=8854;QR=0;RO=0;RPL=121;RPP=3.23008;RPPR=0;RPR=126;RUN=1;SAF=125;SAP=3.08942;SAR=122;SRF=0;SRP=0;SRR=0;TYPE=snp	GT:DP:AD:RO:QR:AO:QA	1/1/1:249:0	247:0:0:247:8854
chrI	49255	.	T	C	4979.74	PASS	AB=0.653285;ABP=58.9297;AC=2;AF=0.666667;AN=3;AO=179;CIGAR=1X;DP=274;DPB=274;DPRA=0;EPP=13.2126;EPPR=4.86177;GTI=0;LEN=1;MEANALT=1;MQM=60;MQMR=60;NS=1;NUMALT=1;ODDS=116.449;PAIRED=0.96648;PAIREDR=0.957895;PAO=0;PQA=0;PQR=0;PRO=0;QA=6494;QR=3266;RO=95;RPL=100;RPP=8.36013;RPPR=3.21602;RPR=79;RUN=1;SAF=105;SAP=14.6683;SAR=74;SRF=50;SRP=3.58174;SRR=45;TYPE=snp	GT:DP:AD:RO:QR:AO:QA	0/1/1:274:95	179:95:3266:179:6494
chrI	49330	.	C	T	8854.48	PASS	AB=0;ABP=0;AC=3;AF=1;AN=3;AO=271;CIGAR=1X;DP=271;DPB=271;DPRA=0;EPP=3.40293;EPPR=0;GTI=0;LEN=1;MEANALT=1;MQM=60;MQMR=0;NS=1;NUMALT=1;ODDS=223.962;PAIRED=0.95941;PAIREDR=0;PAO=0;PQA=0;PQR=0;PRO=0;QA=9904;QR=0;RO=0;RPL=144;RPP=5.326;RPPR=0;RPR=127;RUN=1;SAF=115;SAP=16.4798;SAR=156;SRF=0;SRP=0;SRR=0;TYPE=snp	GT:DP:AD:RO:QR:AO:QA	1/1/1:271:0	271:0:0:271:9904
chrI	49380	.	C	T	1842.92	PASS	AB=0.314607;ABP=82.7204;AC=1;AF=0.333333;AN=3;AO=84;CIGAR=1X;DP=267;DPB=267;DPRA=0;EPP=17.9004;EPPR=4.44608;GTI=0;LEN=1;MEANALT=1;MQM=60;MQMR=60;NS=1;NUMALT=1;ODDS=137.243;PAIRED=1;PAIREDR=0.961749;PAO=0;PQA=0;PQR=0;PRO=0;QA=2948;QR=6676;RO=183;RPL=36;RPP=6.73282;RPPR=3.02217;RPR=48;RUN=1;SAF=50;SAP=9.62812;SAR=34;SRF=87;SRP=3.97144;SRR=96;TYPE=snp	GT:DP:AD:RO:QR:AO:QA	0/0/1:267:183	84:183:6676:84:2948
chrI	49543	.	C	T	5294.81	PASS	AB=0.626263;ABP=44.1367;AC=2;AF=0.666667;AN=3;AO=186;CIGAR=1X;DP=297;DPB=297;DPRA=0;EPP=3.43058;EPPR=5.85295;GTI=0;LEN=1;MEANALT=2;MQM=60;MQMR=60;NS=1;NUMALT=1;ODDS=105.358;PAIRED=0.956989;PAIREDR=0.972727;PAO=0;PQA=0;PQR=0;PRO=0;QA=6916;QR=4105;RO=110;RPL=88;RPP=4.17776;RPPR=3.32615;RPR=98;RUN=1;SAF=96;SAP=3.43058;SAR=90;SRF=52;SRP=3.72096;SRR=58;TYPE=snp	GT:DP:AD:RO:QR:AO:QA	0/1/1:297:110	186:110:4105:186:6916
chrI	49554	.	T	C	5675.42	PASS	AB=0.635783;ABP=53.1345;AC=2;AF=0.666667;AN=3;AO=199;CIGAR=1X;DP=313;DPB=313;DPRA=0;EPP=17.9487;EPPR=7.88659;GTI=0;LEN=1;MEANALT=1;MQM=60;MQMR=60;NS=1;NUMALT=1;ODDS=117.835;PAIRED=0.959799;PAIREDR=0.95614;PAO=0;PQA=0;PQR=0;PRO=0;QA=7399;QR=4231;RO=114;RPL=96;RPP=3.54498;RPPR=3.69603;RPR=103;RUN=1;SAF=101;SAP=3.10851;SAR=98;SRF=57;SRP=3.0103;SRR=57;TYPE=snp	GT:DP:AD:RO:QR:AO:QA	0/1/1:313:114	199:114:4231:199:7399
chrI	49678	.	T	C	4643.95	PASS	AB=0.698276;ABP=82.2316;AC=2;AF=0.666667;AN=3;AO=162;CIGAR=1X;DP=232;DPB=232;DPRA=0;EPP=3.0103;EPPR=3.50664;GTI=0;LEN=1;MEANALT=1;MQM=60;MQMR=60;NS=1;NUMALT=1;ODDS=127.539;PAIRED=0.938272;PAIREDR=1;PAO=0;PQA=0;PQR=0;PRO=0;QA=5929;QR=2584;RO=70;RPL=76;RPP=4.35072;RPPR=3.50664;RPR=86;RUN=1;SAF=75;SAP=4.9405;SAR=87;SRF=42;SRP=9.09042;SRR=28;TYPE=snp	GT:DP:AD:RO:QR:AO:QA	0/1/1:232:70	162:70:2584:162:5929
chrI	49687	.	C	T	8326.6	PASS	AB=0;ABP=0;AC=3;AF=1;AN=3;AO=252;CIGAR=1X;DP=252;DPB=252;DPRA=0;EPP=3.872;EPPR=0;GTI=0;LEN=1;MEANALT=1;MQM=60;MQMR=0;NS=1;NUMALT=1;ODDS=208.554;PAIRED=0.960317;PAIREDR=0;PAO=0;PQA=0;PQR=0;PRO=0;QA=9304;QR=0;RO=0;RPL=115;RPP=7.18091;RPPR=0;RPR=137;RUN=1;SAF=128;SAP=3.14817;SAR=124;SRF=0;SRP=0;SRR=0;TYPE=snp	GT:DP:AD:RO:QR:AO:QA	1/1/1:252:0	252:0:0:252:9304
chrI	49843	.	C	T	8476.19	PASS	AB=0;ABP=0;AC=3;AF=1;AN=3;AO=255;CIGAR=1X;DP=255;DPB=255;DPRA=0;EPP=7.51504;EPPR=0;GTI=0;LEN=1;MEANALT=1;MQM=59.9451;MQMR=0;NS=1;NUMALT=1;ODDS=210.987;PAIRED=0.94902;PAIREDR=0;PAO=0;PQA=0;PQR=0;PRO=0;QA=9481;QR=0;RO=0;RPL=144;RPP=12.2838;RPPR=0;RPR=111;RUN=1;SAF=133;SAP=4.04068;SAR=122;SRF=0;SRP=0;SRR=0;TYPE=snp	GT:DP:AD:RO:QR:AO:QA	1/1/1:255:0	255:0:0:255:9481
chrI	49945	.	T	C	8511.07	PASS	AB=0;ABP=0;AC=3;AF=1;AN=3;AO=255;CIGAR=1X;DP=255;DPB=255;DPRA=0;EPP=5.4713;EPPR=0;GTI=0;LEN=1;MEANALT=1;MQM=59.9529;MQMR=0;NS=1;NUMALT=1;ODDS=210.987;PAIRED=0.94902;PAIREDR=0;PAO=0;PQA=0;PQR=0;PRO=0;QA=9515;QR=0;RO=0;RPL=142;RPP=10.1719;RPPR=0;RPR=113;RUN=1;SAF=125;SAP=3.22319;SAR=130;SRF=0;SRP=0;SRR=0;TYPE=snp	GT:DP:AD:RO:QR:AO:QA	1/1/1:255:0	255:0:0:255:9515
chrI	50054	.	T	A	4887.54	PASS	AB=0.677686;ABP=69.3748;AC=2;AF=0.666667;AN=3;AO=164;CIGAR=1X;DP=242;DPB=242;DPRA=0;EPP=3.06326;EPPR=4.79202;GTI=0;LEN=1;MEANALT=1;MQM=60;MQMR=60;NS=1;NUMALT=1;ODDS=119.221;PAIRED=0.969512;PAIREDR=0.948718;PAO=0;PQA=0;PQR=0;PRO=0;QA=6245;QR=2964;RO=78;RPL=86;RPP=3.8577;RPPR=4.79202;RPR=78;RUN=1;SAF=75;SAP=5.60547;SAR=89;SRF=40;SRP=3.12166;SRR=38;TYPE=snp	GT:DP:AD:RO:QR:AO:QA	0/1/1:242:78	164:78:2964:164:6245
chrI	50311	.	C	T	8096.22	PASS	AB=0;ABP=0;AC=3;AF=1;AN=3;AO=246;CIGAR=1X;DP=246;DPB=246;DPRA=0;EPP=3.04561;EPPR=0;GTI=0;LEN=1;MEANALT=1;MQM=60;MQMR=0;NS=1;NUMALT=1;ODDS=203.689;PAIRED=0.96748;PAIREDR=0;PAO=0;PQA=0;PQR=0;PRO=0;QA=9042;QR=0;RO=0;RPL=122;RPP=3.04561;RPPR=0;RPR=124;RUN=1;SAF=122;SAP=3.04561;SAR=124;SRF=0;SRP=0;SRR=0;TYPE=snp	GT:DP:AD:RO:QR:AO:QA	1/1/1:246:0	246:0:0:246:9042
chrI	50464	.	C	T	4485	PASS	AB=0.658537;ABP=56.7145;AC=2;AF=0.666667;AN=3;AO=162;CIGAR=1X;DP=246;DPB=246;DPRA=0;EPP=8.37196;EPPR=3.0103;GTI=0;LEN=1;MEANALT=1;MQM=59.9938;MQMR=60;NS=1;NUMALT=1;ODDS=108.131;PAIRED=0.987654;PAIREDR=0.952381;PAO=0;PQA=0;PQR=0;PRO=0;QA=5834;QR=3077;RO=84;RPL=83;RPP=3.22477;RPPR=3.0103;RPR=79;RUN=1;SAF=92;SAP=9.49791;SAR=70;SRF=48;SRP=6.73282;SRR=36;TYPE=snp	GT:DP:AD:RO:QR:AO:QA	0/1/1:246:84	162:84:3077:162:5834
chrI	50644	.	A	G	8786.6	PASS	AB=0;ABP=0;AC=3;AF=1;AN=3;AO=267;CIGAR=1X;DP=267;DPB=267;DPRA=0;EPP=8.93915;EPPR=0;GTI=0;LEN=1;MEANALT=1;MQM=60;MQMR=0;NS=1;NUMALT=1;ODDS=220.718;PAIRED=0.962547;PAIREDR=0;PAO=0;PQA=0;PQR=0;PRO=0;QA=9818;QR=0;RO=0;RPL=129;RPP=3.66906;RPPR=0;RPR=138;RUN=1;SAF=134;SAP=3.01843;SAR=133;SRF=0;SRP=0;SRR=0;TYPE=snp	GT:DP:AD:RO:QR:AO:QA	1/1/1:267:0	267:0:0:267:9818
chrI	50783	.	A	G	8383.04	PASS	AB=0;ABP=0;AC=3;AF=1;AN=3;AO=256;CIGAR=1X;DP=256;DPB=256;DPRA=0;EPP=6.40323;EPPR=0;GTI=0;LEN=1;MEANALT=1;MQM=59.9727;MQMR=0;NS=1;NUMALT=1;ODDS=211.798;PAIRED=0.964844;PAIREDR=0;PAO=0;PQA=0;PQR=0;PRO=0;QA=9379;QR=0;RO=0;RPL=133;RPP=3.85853;RPPR=0;RPR=123;RUN=1;SAF=147;SAP=15.2588;SAR=109;SRF=0;SRP=0;SRR=0;TYPE=snp	GT:DP:AD:RO:QR:AO:QA	1/1/1:256:0	256:0:0:256:9379
chrI	50794	.	C	T	5282.15	PASS	AB=0.689394;ABP=85.263;AC=2;AF=0.666667;AN=3;AO=182;CIGAR=1X;DP=264;DPB=264;DPRA=0;EPP=3.77389;EPPR=3.434;GTI=0;LEN=1;MEANALT=1;MQM=59.9615;MQMR=60;NS=1;NUMALT=1;ODDS=138.629;PAIRED=0.967033;PAIREDR=0.939024;PAO=0;PQA=0;PQR=0;PRO=0;QA=6746;QR=3025;RO=82;RPL=87;RPP=3.77389;RPPR=6.82362;RPR=95;RUN=1;SAF=102;SAP=8.78498;SAR=80;SRF=44;SRP=3.96363;SRR=38;TYPE=snp	GT:DP:AD:RO:QR:AO:QA	0/1/1:264:82	182:82:3025:182:6746
chrI	50824	.	G	A	4956.35	PASS	AB=0.662791;ABP=62.3975;AC=2;AF=0.666667;AN=3;AO=171;CIGAR=1X;DP=258;DPB=258;DPRA=0;EPP=7.59452;EPPR=4.23331;GTI=0;LEN=1;MEANALT=1;MQM=59.9591;MQMR=60;NS=1;NUMALT=1;ODDS=116.449;PAIRED=0.959064;PAIREDR=0.931034;PAO=0;PQA=0;PQR=0;PRO=0;QA=6389;QR=3275;RO=87;RPL=82;RPP=3.63253;RPPR=6.03039;RPR=89;RUN=1;SAF=94;SAP=6.68022;SAR=77;SRF=49;SRP=6.03039;SRR=38;TYPE=snp	GT:DP:AD:RO:QR:AO:QA	0/1/1:258:87	171:87:3275:171:6389
chrI	50872	.	T	A	C	7860.93	PASS	AB=0.353383	0.646617;ABP=52.6766	52.6766;AC=1	2;AF=0.333333	0.666667;AN=3;AO=94	172;CIGAR=1X	1X;DP=266;DPB=266;DPRA=0	0;EPP=14.1911	4.82828;EPPR=0;GTI=0;LEN=1	1;MEANALT=2	2;MQM=60	60;MQMR=0;NS=1;NUMALT=2;ODDS=108.131;PAIRED=0.968085	0.965116;PAIREDR=0;PAO=0	0;PQA=0	0;PQR=0;PRO=0;QA=3384	6320;QR=0;RO=0;RPL=49	93;RPP=3.37991	5.48477;RPPR=0;RPR=45	79;RUN=1	1;SAF=47	81;SAP=3.0103	4.27278;SAR=47	91;SRF=0;SRP=0;SRR=0;TYPE=snp	snp	GT:DP:AD:RO:QR:AO:QA	1/2/2:266:0	94	172:0:0:94	172:3384	6320
chrI	50884	.	C	T	2295.1	PASS	AB=0.348485;ABP=55.6521;AC=1;AF=0.333333;AN=3;AO=92;CIGAR=1X;DP=264;DPB=264;DPRA=0;EPP=7.63648;EPPR=5.48477;GTI=0;LEN=1;MEANALT=1;MQM=60;MQMR=60;NS=1;NUMALT=1;ODDS=110.904;PAIRED=0.967391;PAIREDR=0.953488;PAO=0;PQA=0;PQR=0;PRO=0;QA=3450;QR=6308;RO=172;RPL=48;RPP=3.38795;RPPR=6.24226;RPR=44;RUN=1;SAF=45;SAP=3.10471;SAR=47;SRF=79;SRP=5.48477;SRR=93;TYPE=snp	GT:DP:AD:RO:QR:AO:QA	0/0/1:264:172	92:172:6308:92:3450
chrI	50896	.	G	A	8667.57	PASS	AB=0;ABP=0;AC=3;AF=1;AN=3;AO=260;CIGAR=1X;DP=260;DPB=260;DPRA=0;EPP=3.14393;EPPR=0;GTI=0;LEN=1;MEANALT=1;MQM=60;MQMR=0;NS=1;NUMALT=1;ODDS=215.042;PAIRED=0.961538;PAIREDR=0;PAO=0;PQA=0;PQR=0;PRO=0;QA=9698;QR=0;RO=0;RPL=111;RPP=15.0703;RPPR=0;RPR=149;RUN=1;SAF=117;SAP=8.65613;SAR=143;SRF=0;SRP=0;SRR=0;TYPE=snp	GT:DP:AD:RO:QR:AO:QA	1/1/1:260:0	260:0:0:260:9698
chrI	50938	.	A	G	10258.9	PASS	AB=0;ABP=0;AC=3;AF=1;AN=3;AO=305;CIGAR=1X;DP=306;DPB=306;DPRA=0;EPP=3.87177;EPPR=5.18177;GTI=0;LEN=1;MEANALT=1;MQM=60;MQMR=60;NS=1;NUMALT=1;ODDS=248.014;PAIRED=0.97377;PAIREDR=1;PAO=0;PQA=0;PQR=0;PRO=0;QA=11455;QR=9;RO=1;RPL=146;RPP=4.21351;RPPR=5.18177;RPR=159;RUN=1;SAF=142;SAP=6.15004;SAR=163;SRF=1;SRP=5.18177;SRR=0;TYPE=snp	GT:DP:AD:RO:QR:AO:QA	1/1/1:306:1	305:1:9:305:11455
chrI	51280	.	A	G	8881.33	PASS	AB=0;ABP=0;AC=3;AF=1;AN=3;AO=271;CIGAR=1X;DP=272;DPB=272;DPRA=0;EPP=12.826;EPPR=5.18177;GTI=0;LEN=1;MEANALT=1;MQM=60;MQMR=60;NS=1;NUMALT=1;ODDS=217.107;PAIRED=0.97417;PAIREDR=1;PAO=0;PQA=0;PQR=0;PRO=0;QA=9956;QR=24;RO=1;RPL=154;RPP=13.9798;RPPR=5.18177;RPR=117;RUN=1;SAF=136;SAP=3.01831;SAR=135;SRF=1;SRP=5.18177;SRR=0;TYPE=snp	GT:DP:AD:RO:QR:AO:QA	1/1/1:272:1	271:1:24:271:9956
chrI	51535	.	G	A	9672.18	PASS	AB=0;ABP=0;AC=3;AF=1;AN=3;AO=291;CIGAR=1X;DP=292;DPB=292;DPRA=0;EPP=3.91321;EPPR=0;GTI=0;LEN=1;MEANALT=2;MQM=60;MQMR=0;NS=1;NUMALT=1;ODDS=240.18;PAIRED=0.938144;PAIREDR=0;PAO=0;PQA=0;PQR=0;PRO=0;QA=10798;QR=0;RO=0;RPL=143;RPP=3.19685;RPPR=0;RPR=148;RUN=1;SAF=147;SAP=3.07746;SAR=144;SRF=0;SRP=0;SRR=0;TYPE=snp	GT:DP:AD:RO:QR:AO:QA	1/1/1:292:0	291:0:0:291:10798
chrI	51727	.	T	C	7033.62	PASS	AB=0;ABP=0;AC=3;AF=1;AN=3;AO=224;CIGAR=1X;DP=224;DPB=224;DPRA=0;EPP=17.0085;EPPR=0;GTI=0;LEN=1;MEANALT=1;MQM=60;MQMR=0;NS=1;NUMALT=1;ODDS=185.848;PAIRED=0.96875;PAIREDR=0;PAO=0;PQA=0;PQR=0;PRO=0;QA=7875;QR=0;RO=0;RPL=112;RPP=3.0103;RPPR=0;RPR=112;RUN=1;SAF=115;SAP=3.35929;SAR=109;SRF=0;SRP=0;SRR=0;TYPE=snp	GT:DP:AD:RO:QR:AO:QA	1/1/1:224:0	224:0:0:224:7875
chrI	51761	.	T	C	7366.89	PASS	AB=0;ABP=0;AC=3;AF=1;AN=3;AO=239;CIGAR=1X;DP=239;DPB=239;DPRA=0;EPP=3.4555;EPPR=0;GTI=0;LEN=1;MEANALT=1;MQM=60;MQMR=0;NS=1;NUMALT=1;ODDS=198.012;PAIRED=0.966527;PAIREDR=0;PAO=0;PQA=0;PQR=0;PRO=0;QA=8234;QR=0;RO=0;RPL=123;RPP=3.4555;RPPR=0;RPR=116;RUN=1;SAF=129;SAP=6.29022;SAR=110;SRF=0;SRP=0;SRR=0;TYPE=snp	GT:DP:AD:RO:QR:AO:QA	1/1/1:239:0	239:0:0:239:8234
chrI	51811	.	A	C	8001.11	PASS	AB=0;ABP=0;AC=3;AF=1;AN=3;AO=251;CIGAR=1X;DP=252;DPB=252;DPRA=0;EPP=7.58683;EPPR=0;GTI=0;LEN=1;MEANALT=2;MQM=60;MQMR=0;NS=1;NUMALT=1;ODDS=207.743;PAIRED=0.952191;PAIREDR=0;PAO=0;PQA=0;PQR=0;PRO=0;QA=8952;QR=0;RO=0;RPL=126;RPP=3.01895;RPPR=0;RPR=125;RUN=1;SAF=112;SAP=9.31709;SAR=139;SRF=0;SRP=0;SRR=0;TYPE=snp	GT:DP:AD:RO:QR:AO:QA	1/1/1:252:0	251:0:0:251:8952
chrI	51874	.	A	G	7899.41	PASS	AB=0;ABP=0;AC=3;AF=1;AN=3;AO=250;CIGAR=1X;DP=250;DPB=250;DPRA=0;EPP=3.04504;EPPR=0;GTI=0;LEN=1;MEANALT=1;MQM=60;MQMR=0;NS=1;NUMALT=1;ODDS=206.932;PAIRED=0.968;PAIREDR=0;PAO=0;PQA=0;PQR=0;PRO=0;QA=8836;QR=0;RO=0;RPL=110;RPP=10.8276;RPPR=0;RPR=140;RUN=1;SAF=136;SAP=7.21427;SAR=114;SRF=0;SRP=0;SRR=0;TYPE=snp	GT:DP:AD:RO:QR:AO:QA	1/1/1:250:0	250:0:0:250:8836
chrI	51902	.	G	A	1669.98	PASS	AB=0.304688;ABP=87.8334;AC=1;AF=0.333333;AN=3;AO=78;CIGAR=1X;DP=256;DPB=256;DPRA=0;EPP=10.1372;EPPR=3.79105;GTI=0;LEN=1;MEANALT=1;MQM=60;MQMR=60;NS=1;NUMALT=1;ODDS=138.629;PAIRED=0.961538;PAIREDR=0.977528;PAO=0;PQA=0;PQR=0;PRO=0;QA=2696;QR=6348;RO=178;RPL=36;RPP=4.01252;RPPR=3.20549;RPR=42;RUN=1;SAF=41;SAP=3.45573;SAR=37;SRF=82;SRP=5.40136;SRR=96;TYPE=snp	GT:DP:AD:RO:QR:AO:QA	0/0/1:256:178	78:178:6348:78:2696
chrI	52391	.	T	G	5803.93	PASS	AB=0;ABP=0;AC=3;AF=1;AN=3;AO=192;CIGAR=1X;DP=192;DPB=192;DPRA=0;EPP=3.41745;EPPR=0;GTI=0;LEN=1;MEANALT=1;MQM=59.8958;MQMR=0;NS=1;NUMALT=1;ODDS=159.898;PAIRED=0.947917;PAIREDR=0;PAO=0;PQA=0;PQR=0;PRO=0;QA=6535;QR=0;RO=0;RPL=87;RPP=6.67466;RPPR=0;RPR=105;RUN=1;SAF=68;SAP=38.4777;SAR=124;SRF=0;SRP=0;SRR=0;TYPE=snp	GT:DP:AD:RO:QR:AO:QA	1/1/1:192:0	192:0:0:192:6535
chrI	52750	.	A	G	1756.96	PASS	AB=0.308943;ABP=81.0068;AC=1;AF=0.333333;AN=3;AO=76;CIGAR=1X;DP=246;DPB=246;DPRA=0;EPP=3.46745;EPPR=3.8278;GTI=0;LEN=1;MEANALT=1;MQM=60;MQMR=60;NS=1;NUMALT=1;ODDS=130.312;PAIRED=0.947368;PAIREDR=0.970588;PAO=0;PQA=0;PQR=0;PRO=0;QA=2760;QR=6116;RO=170;RPL=37;RPP=3.12459;RPPR=4.28764;RPR=39;RUN=1;SAF=43;SAP=5.8675;SAR=33;SRF=79;SRP=4.84966;SRR=91;TYPE=snp	GT:DP:AD:RO:QR:AO:QA	0/0/1:246:170	76:170:6116:76:2760
chrI	53043	.	A	T	2222.74	PASS	AB=0.35249;ABP=52.3385;AC=1;AF=0.333333;AN=3;AO=92;CIGAR=1X;DP=261;DPB=261;DPRA=0;EPP=4.52089;EPPR=5.90131;GTI=0;LEN=1;MEANALT=1;MQM=60;MQMR=60;NS=1;NUMALT=1;ODDS=106.745;PAIRED=0.945652;PAIREDR=0.940828;PAO=0;PQA=0;PQR=0;PRO=0;QA=3366;QR=6307;RO=169;RPL=53;RPP=7.63648;RPPR=4.56502;RPR=39;RUN=1;SAF=43;SAP=3.86001;SAR=49;SRF=83;SRP=3.12594;SRR=86;TYPE=snp	GT:DP:AD:RO:QR:AO:QA	0/0/1:261:169	92:169:6307:92:3366
chrI	53053	.	G	A	5131.19	PASS	AB=0.698795;ABP=88.4826;AC=2;AF=0.666667;AN=3;AO=174;CIGAR=1X;DP=249;DPB=249;DPRA=0;EPP=4.80738;EPPR=3.73412;GTI=0;LEN=1;MEANALT=1;MQM=60;MQMR=60;NS=1;NUMALT=1;ODDS=137.243;PAIRED=0.948276;PAIREDR=0.946667;PAO=0;PQA=0;PQR=0;PRO=0;QA=6521;QR=2760;RO=75;RPL=87;RPP=3.0103;RPPR=3.27088;RPR=87;RUN=1;SAF=90;SAP=3.45957;SAR=84;SRF=37;SRP=3.03925;SRR=38;TYPE=snp	GT:DP:AD:RO:QR:AO:QA	0/1/1:249:75	174:75:2760:174:6521
chrI	53062	.	T	C	2156.99	PASS	AB=0.355102;ABP=47.6895;AC=1;AF=0.333333;AN=3;AO=87;CIGAR=1X;DP=245;DPB=245;DPRA=0;EPP=3.03526;EPPR=7.46319;GTI=0;LEN=1;MEANALT=1;MQM=60;MQMR=60;NS=1;NUMALT=1;ODDS=98.4269;PAIRED=0.965517;PAIREDR=0.924051;PAO=0;PQA=0;PQR=0;PRO=0;QA=3243;QR=5887;RO=158;RPL=37;RPP=7.22845;RPPR=6.52863;RPR=50;RUN=1;SAF=47;SAP=4.23331;SAR=40;SRF=81;SRP=3.2302;SRR=77;TYPE=snp	GT:DP:AD:RO:QR:AO:QA	0/0/1:245:158	87:158:5887:87:3243
chrI	53072	.	T	C	8138.98	PASS	AB=0;ABP=0;AC=3;AF=1;AN=3;AO=245;CIGAR=1X;DP=245;DPB=245;DPRA=0;EPP=13.8677;EPPR=0;GTI=0;LEN=1;MEANALT=1;MQM=60;MQMR=0;NS=1;NUMALT=1;ODDS=202.878;PAIRED=0.942857;PAIREDR=0;PAO=0;PQA=0;PQR=0;PRO=0;QA=9115;QR=0;RO=0;RPL=106;RPP=12.6623;RPPR=0;RPR=139;RUN=1;SAF=130;SAP=5.00451;SAR=115;SRF=0;SRP=0;SRR=0;TYPE=snp	GT:DP:AD:RO:QR:AO:QA	1/1/1:245:0	245:0:0:245:9115
chrI	53090	.	C	T	1446.53	PASS	AB=0.261411;ABP=122.171;AC=1;AF=0.333333;AN=3;AO=63;CIGAR=1X;DP=241;DPB=241;DPRA=0;EPP=15.4532;EPPR=6.13332;GTI=0;LEN=1;MEANALT=1;MQM=60;MQMR=60;NS=1;NUMALT=1;ODDS=159.424;PAIRED=0.952381;PAIREDR=0.949438;PAO=0;PQA=0;PQR=0;PRO=0;QA=2383;QR=6530;RO=178;RPL=32;RPP=3.04477;RPPR=8.91475;RPR=31;RUN=1;SAF=33;SAP=3.32051;SAR=30;SRF=95;SRP=4.767;SRR=83;TYPE=snp	GT:DP:AD:RO:QR:AO:QA	0/0/1:241:178	63:178:6530:63:2383
chrI	53173	.	A	G	2267.15	PASS	AB=0.360153;ABP=47.3466;AC=1;AF=0.333333;AN=3;AO=94;CIGAR=1X;DP=261;DPB=261;DPRA=0;EPP=3.37991;EPPR=3.33537;GTI=0;LEN=1;MEANALT=1;MQM=60;MQMR=60;NS=1;NUMALT=1;ODDS=101.199;PAIRED=0.989362;PAIREDR=0.952096;PAO=0;PQA=0;PQR=0;PRO=0;QA=3420;QR=6103;RO=167;RPL=43;RPP=4.48875;RPPR=20.8112;RPR=51;RUN=1;SAF=42;SAP=5.32038;SAR=52;SRF=85;SRP=3.12733;SRR=82;TYPE=snp	GT:DP:AD:RO:QR:AO:QA	0/0/1:261:167	94:167:6103:94:3420
chrI	53298	.	T	C	4620.28	PASS	AB=0.640152;ABP=48.0519;AC=2;AF=0.666667;AN=3;AO=169;CIGAR=1X;DP=264;DPB=264;DPRA=0;EPP=3.6399;EPPR=4.48875;GTI=0;LEN=1;MEANALT=2;MQM=60;MQMR=60;NS=1;NUMALT=1;ODDS=103.972;PAIRED=0.952663;PAIREDR=0.989362;PAO=0;PQA=0;PQR=0;PRO=0;QA=6048;QR=3391;RO=94;RPL=76;RPP=6.72365;RPPR=3.0103;RPR=93;RUN=1;SAF=90;SAP=4.56502;SAR=79;SRF=50;SRP=3.84193;SRR=44;TYPE=snp	GT:DP:AD:RO:QR:AO:QA	0/1/1:264:94	169:94:3391:169:6048
chrI	53316	.	C	T	2272.02	PASS	AB=0.336957;ABP=66.7383;AC=1;AF=0.333333;AN=3;AO=93;CIGAR=1X;DP=276;DPB=276;DPRA=0;EPP=5.83555;EPPR=4.44608;GTI=0;LEN=1;MEANALT=1;MQM=60;MQMR=60;NS=1;NUMALT=1;ODDS=124.766;PAIRED=0.989247;PAIREDR=0.956284;PAO=0;PQA=0;PQR=0;PRO=0;QA=3450;QR=6625;RO=183;RPL=49;RPP=3.59403;RPPR=5.01565;RPR=44;RUN=1;SAF=50;SAP=4.15441;SAR=43;SRF=106;SRP=12.9896;SRR=77;TYPE=snp	GT:DP:AD:RO:QR:AO:QA	0/0/1:276:183	93:183:6625:93:3450
chrI	53379	.	C	T	5140.11	PASS	AB=0.685824;ABP=81.2915;AC=2;AF=0.666667;AN=3;AO=179;CIGAR=1X;DP=261;DPB=261;DPRA=0;EPP=3.02243;EPPR=3.03711;GTI=0;LEN=1;MEANALT=2;MQM=60;MQMR=60;NS=1;NUMALT=1;ODDS=135.857;PAIRED=0.96648;PAIREDR=0.975309;PAO=0;PQA=0;PQR=0;PRO=0;QA=6579;QR=2990;RO=81;RPL=99;RPP=7.38964;RPPR=3.25157;RPR=80;RUN=1;SAF=99;SAP=7.38964;SAR=80;SRF=41;SRP=3.03711;SRR=40;TYPE=snp	GT:DP:AD:RO:QR:AO:QA	0/1/1:261:81	179:81:2990:179:6579
chrI	53391	.	G	T	5040.29	PASS	AB=0.679537;ABP=75.5241;AC=2;AF=0.666667;AN=3;AO=176;CIGAR=1X;DP=259;DPB=259;DPRA=0;EPP=7.00778;EPPR=4.70511;GTI=0;LEN=1;MEANALT=2;MQM=60;MQMR=60;NS=1;NUMALT=1;ODDS=130.312;PAIRED=0.971591;PAIREDR=0.97561;PAO=0;PQA=0;PQR=0;PRO=0;QA=6468;QR=2926;RO=82;RPL=97;RPP=7.00778;RPPR=5.65844;RPR=79;RUN=1;SAF=94;SAP=4.78696;SAR=82;SRF=39;SRP=3.434;SRR=43;TYPE=snp	GT:DP:AD:RO:QR:AO:QA	0/1/1:259:82	176:82:2926:176:6468
chrI	53424	.	A	G	4674.05	PASS	AB=0.670732;ABP=65.2945;AC=2;AF=0.666667;AN=3;AO=165;CIGAR=1X;DP=246;DPB=246;DPRA=0;EPP=3.65516;EPPR=7.5409;GTI=0;LEN=1;MEANALT=1;MQM=60;MQMR=60;NS=1;NUMALT=1;ODDS=116.449;PAIRED=0.975758;PAIREDR=0.975309;PAO=0;PQA=0;PQR=0;PRO=0;QA=6025;QR=2958;RO=81;RPL=81;RPP=3.12874;RPPR=3.68051;RPR=84;RUN=1;SAF=90;SAP=5.9714;SAR=75;SRF=37;SRP=4.32391;SRR=44;TYPE=snp	GT:DP:AD:RO:QR:AO:QA	0/1/1:246:81	165:81:2958:165:6025
chrI	53436	.	A	G	4331.62	PASS	AB=0.649789;ABP=49.1976;AC=2;AF=0.666667;AN=3;AO=154;CIGAR=1X;DP=237;DPB=237;DPRA=0;EPP=3.51792;EPPR=6.17594;GTI=0;LEN=1;MEANALT=1;MQM=60;MQMR=60;NS=1;NUMALT=1;ODDS=98.4269;PAIRED=0.967532;PAIREDR=0.963855;PAO=0;PQA=0;PQR=0;PRO=0;QA=5631;QR=3067;RO=83;RPL=77;RPP=3.0103;RPPR=6.17594;RPR=77;RUN=1;SAF=81;SAP=3.91273;SAR=73;SRF=42;SRP=3.03646;SRR=41;TYPE=snp	GT:DP:AD:RO:QR:AO:QA	0/1/1:237:83	154:83:3067:154:5631
chrI	53586	.	T	G	4955.24	PASS	AB=0.676923;ABP=73.7001;AC=2;AF=0.666667;AN=3;AO=176;CIGAR=1X;DP=260;DPB=260;DPRA=0;EPP=5.42853;EPPR=20.4855;GTI=0;LEN=1;MEANALT=1;MQM=60;MQMR=60;NS=1;NUMALT=1;ODDS=127.539;PAIRED=0.960227;PAIREDR=1;PAO=0;PQA=0;PQR=0;PRO=0;QA=6380;QR=3019;RO=84;RPL=78;RPP=7.94546;RPPR=3.1137;RPR=98;RUN=1;SAF=87;SAP=3.05965;SAR=89;SRF=38;SRP=4.66476;SRR=46;TYPE=snp	GT:DP:AD:RO:QR:AO:QA	0/1/1:260:84	176:84:3019:176:6380
chrI	53607	.	A	G	4806.98	PASS	AB=0.673152;ABP=69.9373;AC=2;AF=0.666667;AN=3;AO=173;CIGAR=1X;DP=257;DPB=257;DPRA=0;EPP=3.02285;EPPR=11.386;GTI=0;LEN=1;MEANALT=1;MQM=60;MQMR=60;NS=1;NUMALT=1;ODDS=123.38;PAIRED=0.971098;PAIREDR=1;PAO=0;PQA=0;PQR=0;PRO=0;QA=6206;QR=3076;RO=84;RPL=77;RPP=7.54152;RPPR=3.0103;RPR=96;RUN=1;SAF=83;SAP=3.62534;SAR=90;SRF=37;SRP=5.59539;SRR=47;TYPE=snp	GT:DP:AD:RO:QR:AO:QA	0/1/1:257:84	173:84:3076:173:6206
chrI	53706	.	C	T	4956.38	PASS	AB=0.701245;ABP=87.7878;AC=2;AF=0.666667;AN=3;AO=169;CIGAR=1X;DP=241;DPB=241;DPRA=0;EPP=5.18177;EPPR=3.49285;GTI=0;LEN=1;MEANALT=1;MQM=60;MQMR=60;NS=1;NUMALT=1;ODDS=134.471;PAIRED=0.952663;PAIREDR=0.986111;PAO=0;PQA=0;PQR=0;PRO=0;QA=6313;QR=2658;RO=72;RPL=92;RPP=5.90131;RPPR=4.9405;RPR=77;RUN=1;SAF=97;SAP=11.0409;SAR=72;SRF=38;SRP=3.49285;SRR=34;TYPE=snp	GT:DP:AD:RO:QR:AO:QA	0/1/1:241:72	169:72:2658:169:6313
chrI	53982	.	C	T	4670.64	PASS	AB=0.670635;ABP=66.7413;AC=2;AF=0.666667;AN=3;AO=169;CIGAR=1X;DP=252;DPB=252;DPRA=0;EPP=4.56502;EPPR=5.65844;GTI=0;LEN=1;MEANALT=2;MQM=60;MQMR=60;NS=1;NUMALT=1;ODDS=120.608;PAIRED=0.988166;PAIREDR=0.963415;PAO=0;PQA=0;PQR=0;PRO=0;QA=6048;QR=3005;RO=82;RPL=99;RPP=13.8163;RPPR=8.20065;RPR=70;RUN=1;SAF=92;SAP=5.90131;SAR=77;SRF=44;SRP=3.96363;SRR=38;TYPE=snp	GT:DP:AD:RO:QR:AO:QA	0/1/1:252:82	169:82:3005:169:6048
chrI	53990	.	C	T	1927.8	PASS	AB=0.330645;ABP=64.7922;AC=1;AF=0.333333;AN=3;AO=82;CIGAR=1X;DP=248;DPB=248;DPRA=0;EPP=3.0103;EPPR=8.24276;GTI=0;LEN=1;MEANALT=1;MQM=60;MQMR=60;NS=1;NUMALT=1;ODDS=116.449;PAIRED=0.963415;PAIREDR=0.987952;PAO=0;PQA=0;PQR=0;PRO=0;QA=2978;QR=5937;RO=166;RPL=49;RPP=9.78953;RPPR=21.8995;RPR=33;RUN=1;SAF=44;SAP=3.96363;SAR=38;SRF=91;SRP=6.35908;SRR=75;TYPE=snp	GT:DP:AD:RO:QR:AO:QA	0/0/1:248:166	82:166:5937:82:2978
chrI	54276	.	A	G	5110.56	PASS	AB=0.703422;ABP=97.5395;AC=2;AF=0.666667;AN=3;AO=185;CIGAR=1X;DP=263;DPB=263;DPRA=0;EPP=3.02204;EPPR=3.26411;GTI=0;LEN=1;MEANALT=2;MQM=59.9622;MQMR=60;NS=1;NUMALT=1;ODDS=149.72;PAIRED=0.967568;PAIREDR=1;PAO=0;PQA=0;PQR=0;PRO=0;QA=6531;QR=2792;RO=77;RPL=97;RPP=3.96105;RPPR=3.0385;RPR=88;RUN=1;SAF=94;SAP=3.11594;SAR=91;SRF=41;SRP=3.71532;SRR=36;TYPE=snp	GT:DP:AD:RO:QR:AO:QA	0/1/1:263:77	185:77:2792:185:6531
chrI	54283	.	C	T	8352.87	PASS	AB=0;ABP=0;AC=3;AF=1;AN=3;AO=260;CIGAR=1X;DP=261;DPB=261;DPRA=0;EPP=9.55812;EPPR=5.18177;GTI=0;LEN=1;MEANALT=1;MQM=59.9692;MQMR=60;NS=1;NUMALT=1;ODDS=211.912;PAIRED=0.973077;PAIREDR=1;PAO=0;PQA=0;PQR=0;PRO=0;QA=9356;QR=8;RO=1;RPL=154;RPP=22.2529;RPPR=5.18177;RPR=106;RUN=1;SAF=136;SAP=4.21296;SAR=124;SRF=0;SRP=5.18177;SRR=1;TYPE=snp	GT:DP:AD:RO:QR:AO:QA	1/1/1:261:1	260:1:8:260:9356
chrI	54291	.	G	A	5208.78	PASS	AB=0.722222;ABP=111.101;AC=2;AF=0.666667;AN=3;AO=182;CIGAR=1X;DP=252;DPB=252;DPRA=0;EPP=4.20342;EPPR=7.47733;GTI=0;LEN=1;MEANALT=1;MQM=59.9945;MQMR=60;NS=1;NUMALT=1;ODDS=155.265;PAIRED=0.961538;PAIREDR=1;PAO=0;PQA=0;PQR=0;PRO=0;QA=6610;QR=2572;RO=70;RPL=104;RPP=11.0758;RPPR=3.50664;RPR=78;RUN=1;SAF=92;SAP=3.05802;SAR=90;SRF=36;SRP=3.13438;SRR=34;TYPE=snp	GT:DP:AD:RO:QR:AO:QA	0/1/1:252:70	182:70:2572:182:6610
chrI	54375	.	A	T	4883.16	PASS	AB=0.660377;ABP=62.2137;AC=2;AF=0.666667;AN=3;AO=175;CIGAR=1X;DP=265;DPB=265;DPRA=0;EPP=5.10732;EPPR=6.48466;GTI=0;LEN=1;MEANALT=1;MQM=60;MQMR=60;NS=1;NUMALT=1;ODDS=117.835;PAIRED=0.982857;PAIREDR=0.955556;PAO=0;PQA=0;PQR=0;PRO=0;QA=6329;QR=3189;RO=90;RPL=78;RPP=7.48974;RPPR=5.42305;RPR=97;RUN=1;SAF=91;SAP=3.61831;SAR=84;SRF=43;SRP=3.39634;SRR=47;TYPE=snp	GT:DP:AD:RO:QR:AO:QA	0/1/1:265:90	175:90:3189:175:6329
chrI	54615	.	A	G	8850.27	PASS	AB=0;ABP=0;AC=3;AF=1;AN=3;AO=276;CIGAR=1X;DP=276;DPB=276;DPRA=0;EPP=4.14324;EPPR=0;GTI=0;LEN=1;MEANALT=1;MQM=60;MQMR=0;NS=1;NUMALT=1;ODDS=228.016;PAIRED=0.956522;PAIREDR=0;PAO=0;PQA=0;PQR=0;PRO=0;QA=9884;QR=0;RO=0;RPL=142;RPP=3.51383;RPPR=0;RPR=134;RUN=1;SAF=144;SAP=4.14324;SAR=132;SRF=0;SRP=0;SRR=0;TYPE=snp	GT:DP:AD:RO:QR:AO:QA	1/1/1:276:0	276:0:0:276:9884
chrI	54638	.	G	A	8885.71	PASS	AB=0;ABP=0;AC=3;AF=1;AN=3;AO=269;CIGAR=1X;DP=269;DPB=269;DPRA=0;EPP=3.98706;EPPR=0;GTI=0;LEN=1;MEANALT=1;MQM=60;MQMR=0;NS=1;NUMALT=1;ODDS=222.34;PAIRED=0.962825;PAIREDR=0;PAO=0;PQA=0;PQR=0;PRO=0;QA=9925;QR=0;RO=0;RPL=140;RPP=3.98706;RPPR=0;RPR=129;RUN=1;SAF=142;SAP=4.82659;SAR=127;SRF=0;SRP=0;SRR=0;TYPE=snp	GT:DP:AD:RO:QR:AO:QA	1/1/1:269:0	269:0:0:269:9925
chrI	54684	.	A	G	8826.73	PASS	AB=0;ABP=0;AC=3;AF=1;AN=3;AO=272;CIGAR=1X;DP=272;DPB=272;DPRA=0;EPP=11.1853;EPPR=0;GTI=0;LEN=1;MEANALT=1;MQM=60;MQMR=0;NS=1;NUMALT=1;ODDS=224.773;PAIRED=0.985294;PAIREDR=0;PAO=0;PQA=0;PQR=0;PRO=0;QA=9864;QR=0;RO=0;RPL=136;RPP=3.0103;RPPR=0;RPR=136;RUN=1;SAF=134;SAP=3.13803;SAR=138;SRF=0;SRP=0;SRR=0;TYPE=snp	GT:DP:AD:RO:QR:AO:QA	1/1/1:272:0	272:0:0:272:9864
chrI	54759	.	T	C	8029.83	PASS	AB=0;ABP=0;AC=3;AF=1;AN=3;AO=245;CIGAR=1X;DP=245;DPB=245;DPRA=0;EPP=6.91895;EPPR=0;GTI=0;LEN=1;MEANALT=1;MQM=60;MQMR=0;NS=1;NUMALT=1;ODDS=202.878;PAIRED=0.983673;PAIREDR=0;PAO=0;PQA=0;PQR=0;PRO=0;QA=8973;QR=0;RO=0;RPL=126;RPP=3.44459;RPPR=0;RPR=119;RUN=1;SAF=124;SAP=3.09007;SAR=121;SRF=0;SRP=0;SRR=0;TYPE=snp	GT:DP:AD:RO:QR:AO:QA	1/1/1:245:0	245:0:0:245:8973
chrI	54948	.	A	G	7611.97	PASS	AB=0;ABP=0;AC=3;AF=1;AN=3;AO=245;CIGAR=1X;DP=245;DPB=245;DPRA=0;EPP=3.09007;EPPR=0;GTI=0;LEN=1;MEANALT=1;MQM=60;MQMR=0;NS=1;NUMALT=1;ODDS=202.878;PAIRED=0.97551;PAIREDR=0;PAO=0;PQA=0;PQR=0;PRO=0;QA=8506;QR=0;RO=0;RPL=132;RPP=6.2099;RPPR=0;RPR=113;RUN=1;SAF=124;SAP=3.09007;SAR=121;SRF=0;SRP=0;SRR=0;TYPE=snp	GT:DP:AD:RO:QR:AO:QA	1/1/1:245:0	245:0:0:245:8506
[truncated: 137,145 more rows]

## Sheet: Fig.1d
Time	Strain	Cells	Stage
0	OS1364	0	MI
[truncated: 95 more rows]

## Sheet: Fig.1e
OS1364 data
[truncated: 548 more rows]

[truncated: 26 more sheets: Fig.2b, Fig.2c, Fig.2d, Fig.3c, Fig.3d, Fig.4b-c, Fig.4d, Fig.4e, Fig.4f, Supplementary Fig 1a, Supplementary Fig 1b, Supplementary Fig 1d, Supplementary Fig 1e, Supplementary Fig 1f, Supplementary Fig 2c, Supplementary Fig 3a, Supplementary Fig 3c, Supplementary Fig 5b, Supplementary Fig 6b-c, Supplementary Fig 6d …]
